# Supplementary material for: Correlation between novel inflammatory markers and carotid atherosclerosis: A retrospective case-control study
Source: PLoS One. 2024 May 29;19(5):e0303869. doi: 10.1371/journal.pone.0303869 (PMC11135694; doi:10.1371/journal.pone.0303869)
Supplement: S1 Raw data — (XLSX) [file pone.0303869.s001.xlsx]

## Sheet: Sheet1
Age	sex	WBC	NC	LC	MC	PLT	NP	LP	MP	PLR	NLR	LMR	PNR	SII	SIRI	AISI	NLPR	TP	ALB	GLB	AGR	AST	TG	TC	HDL	LDL	BUN	Cr	eGFR	UA	HTN	BMI	OP	OP2	CAS	Fattyliver	DM	HUA	dyslipidemia	Dyshepatia	Renaldysfunction	Smoking	Drinking
25	1	5.48	3.1	1.83	0.45	242	56.6	33.4	8.2	132.24	1.69399	4.06667	78.0645	409.945	0.762295	184.475	0.699995	80.4	53.1	27.3	1.94505	11	0.45	3.02	1.38	1.52	5.64	96.6	85.661	422.2	0	16.46	NA	NA	0	0	0	1	0	0	0	1	0
36	1	7.16	3.75	2.86	0.34	236	52.4	39.9	4.7	82.5175	1.31119	8.41176	62.9333	309.441	0.445804	105.21	0.555588	77.1	47.8	29.3	1.6314	17	1.31	3.57	1.45	1.62	4.59	76	107.888	319	0	23.6	0	0	0	0	0	0	0	0	0	0	1
40	1	6.49	3.18	2.67	0.43	230	49	41.1	6.6	86.1423	1.19101	6.2093	72.327	273.933	0.512135	117.791	0.517831	69.1	43.6	25.5	1.7098	38	0.71	4.16	1.67	2.29	4.64	72.5	112.215	352.4	0	23.6	0	0	0	0	0	0	0	0	0	0	0
36	1	5.73	3.2	1.87	0.36	233	55.9	32.6	6.3	124.599	1.71123	5.19444	72.8125	398.717	0.616043	143.538	0.734433	70.3	44	26.3	1.673	34	4.28	5.67	1.41	3.01	2.88	91.3	86.0354	442.5	0	22.84	0	0	0	0	0	1	1	0	0	1	0
40	1	6.42	3.45	2.13	0.33	227	53.7	33.2	5.1	106.573	1.61972	6.45455	65.7971	367.676	0.534507	121.333	0.713532	75.6	44.1	31.5	1.4	21	0.82	4.05	1.88	1.97	5.71	94.9	80.4935	306.4	0	20.29	0	0	0	0	0	0	0	0	0	1	0
32	1	5.5	3.36	1.7	0.35	339	61.1	30.9	6.4	199.412	1.97647	4.85714	100.893	670.024	0.691765	234.508	0.58303	77.8	46.7	31.1	1.50161	32	1.85	4.29	1.27	2.49	4	81.3	101.392	454.8	0	24.37	0	1	0	0	0	1	1	0	0	0	1
44	1	8.05	4.02	2.81	0.52	339	50	34.9	6.5	120.641	1.4306	5.40385	84.3284	484.975	0.743915	252.187	0.422007	70.8	45.1	25.7	1.75486	41	2.95	6.6	1	4.47	4.61	80	97.6978	387.3	0	27.97	0	1	0	1	0	1	1	0	0	1	0
64	1	7.13	4.9	1.6	0.54	226	68.8	22.4	7.6	141.25	3.0625	2.96296	46.1224	692.125	1.65375	373.748	1.35509	71.8	43.6	28.2	1.5461	28	4.7	5.69	0.93	3.29	5.65	89.4	79.6562	308.7	0	27.67	1	2	0	1	0	0	1	0	0	1	0
26	1	5.84	3.2	2.16	0.3	179	54.8	37	5.1	82.8704	1.48148	7.2	55.9375	265.185	0.444444	79.5556	0.827643	78.5	50.7	27.8	1.82374	16	0.89	4.72	1.54	2.77	5.48	79.4	108.347	496.6	0	20.93	0	0	0	0	0	1	0	0	0	1	0
56	1	5.66	2.98	2.16	0.28	200	52.6	38.2	4.9	92.5926	1.37963	7.71429	67.1141	275.926	0.386296	77.2593	0.689815	75.5	53.4	22.1	2.41629	25	1.23	5.03	1.7	2.86	4.79	78.7	95.4811	346.4	0	19.13	0	1	0	0	0	0	0	0	0	1	0
35	1	4.13	2.49	1.37	0.2	155	60.3	33.2	4.8	113.139	1.81752	6.85	62.249	281.715	0.363504	56.3431	1.17259	70	49.7	20.3	2.44828	15	0.58	3.63	1.57	1.81	3.19	78	105.013	325	0	20.66	0	0	0	0	0	0	0	0	0	1	0
28	1	6.42	3.76	2.02	0.27	225	58.6	31.5	4.2	111.386	1.86139	7.48148	59.8404	418.812	0.502574	113.079	0.827283	76.3	47.1	29.2	1.61301	37	0.74	3.65	1.24	2.24	3.42	67.9	129.69	242.4	0	18.02	0	1	0	0	0	0	1	0	0	1	0
38	1	5.51	2.67	2.2	0.32	213	48.5	39.9	5.8	96.8182	1.21364	6.875	79.7753	258.505	0.388364	82.7215	0.569782	73.2	46.1	27.1	1.70111	31	2.57	4.66	1.02	2.81	2.52	78.5	102.666	365.3	0	25.96	0	1	0	0	0	1	1	0	0	1	0
55	1	9.95	6.91	2.31	0.61	281	69.5	23.2	6.1	121.645	2.99134	3.78689	40.6657	840.567	1.82472	512.746	1.06453	76.2	46.9	29.3	1.60068	19	3.54	5.91	1.05	3.82	4.66	75	101.654	291.6	0	24.88	0	1	0	1	0	0	1	0	0	1	0
31	1	5.83	3.34	2.03	0.28	233	57.3	34.8	4.8	114.778	1.64532	7.25	69.7605	383.36	0.46069	107.341	0.706146	79.3	49.1	30.2	1.62583	18	1.16	4.47	1.41	2.66	4.14	79.1	105.481	375.9	0	21.36	0	0	0	0	0	1	0	0	0	1	0
33	1	7.77	5.44	1.67	0.54	230	70	21.5	6.9	137.725	3.25749	3.09259	42.2794	749.222	1.75904	404.58	1.4163	71.8	45.6	26.2	1.74046	24	0.83	5.09	1.24	3.4	3.58	80	102.861	404.8	0	26.03	0	0	0	0	0	1	1	0	0	0	1
43	1	4.19	1.82	2.02	0.15	209	43.4	48.2	3.6	103.465	0.90099	13.4667	114.835	188.307	0.135149	28.246	0.431096	73.7	47.1	26.6	1.77068	24	1.47	4.58	1.35	2.76	4.55	99.1	75.3235	299.1	0	20.34	0	0	0	0	0	0	0	0	0	0	0
48	1	4.63	2.41	1.78	0.22	178	52.1	38.4	4.8	100	1.35393	8.09091	73.8589	241	0.297865	53.02	0.760636	65.6	46	19.6	2.34694	8	0.76	3.75	1.2	2.2	4.67	103.2	70.2511	324.5	0	21.54	1	2	0	0	0	0	1	0	0	1	0
37	1	7.42	4.88	1.79	0.41	353	65.8	24.1	5.5	197.207	2.72626	4.36585	72.3361	962.369	1.11777	394.571	0.772311	74	48.7	25.3	1.9249	28	1.31	4.18	1.3	2.46	4.25	83.4	95.7302	330.6	0	22.64	0	1	0	0	0	0	0	0	0	0	0
33	1	7.03	3.99	2.23	0.45	249	56.8	31.7	6.4	111.659	1.78924	4.95556	62.406	445.52	0.805157	200.484	0.718569	68.8	46	22.8	2.01754	25	1.32	5.38	1.19	3.57	4.8	84	96.8504	449.7	0	25.61	0	0	0	0	0	1	1	0	0	0	0
34	1	6.02	2.43	3	0.38	178	40.4	49.8	6.3	59.3333	0.81	7.89474	73.251	144.18	0.3078	54.7884	0.455056	74.2	47.9	26.3	1.82129	22	0.66	4.16	1.62	2.32	4.98	97.4	80.2527	353.9	0	23.05	0	1	0	0	0	0	0	0	0	1	0
29	1	5.83	2.94	2.43	0.35	242	50.4	41.7	6	99.5885	1.20988	6.94286	82.3129	292.79	0.423457	102.477	0.499949	67.7	48.5	19.2	2.52604	15	2.15	4.45	0.99	2.82	3.99	80.2	104.944	452.4	0	22.31	1	2	0	0	0	1	1	0	0	0	0
57	1	7.16	4.39	2.11	0.41	177	61.3	29.5	5.7	83.8863	2.08057	5.14634	40.3189	368.261	0.853033	150.987	1.17546	75.9	45	30.9	1.45631	12	1.3	4.77	1.24	2.99	4.2	77.6	96.8468	454.3	0	21.83	1	2	0	0	0	1	1	0	0	1	0
32	1	11.79	8.36	2.69	0.39	211	70.9	22.8	3.3	78.4387	3.10781	6.89744	25.2392	655.747	1.21204	255.741	1.47289	80.4	48	32.4	1.48148	37	3.56	4.58	1.25	2.29	3.85	74.9	112.187	361.1	0	21.91	0	1	0	1	0	1	1	0	0	1	0
29	1	5.43	3.27	1.68	0.3	200	60.3	30.9	5.5	119.048	1.94643	5.6	61.1621	389.286	0.583929	116.786	0.973214	75.5	47.2	28.3	1.66784	19	2.24	4.64	1.09	2.89	3.58	73.7	116.48	497	0	22.31	0	1	0	0	0	1	1	0	0	1	0
28	1	9.58	5.25	2.66	0.84	334	54.8	27.8	8.8	125.564	1.97368	3.16667	63.619	659.211	1.65789	553.737	0.590923	75.5	45.7	29.8	1.53356	23	1.05	3.98	1.06	2.53	5.63	80.7	104.798	285.8	0	23.02	0	0	0	0	0	0	1	0	0	0	1
37	1	6.12	2.94	2.37	0.42	167	48	38.7	6.9	70.4641	1.24051	5.64286	56.8027	207.165	0.521013	87.0091	0.742818	77.9	47.8	30.1	1.58804	23	1.53	4.45	1.28	2.75	4.05	87.9	89.7193	322.9	0	24.69	0	1	0	1	0	0	1	0	0	0	0
36	1	6.08	3.33	2.32	0.34	181	54.7	38.2	5.6	78.0172	1.43534	6.82353	54.3544	259.797	0.488017	88.3311	0.793008	74.1	49.4	24.7	2	17	1.19	3.8	1.39	2.09	4.82	86	92.6247	336.1	0	23.63	0	1	0	0	0	0	0	0	0	1	0
31	1	6.36	3.15	2.61	0.31	295	49.5	41	4.9	113.027	1.2069	8.41935	93.6508	356.034	0.374138	110.371	0.409117	74.1	49.7	24.4	2.03689	26	0.85	3.97	1.6	1.95	4.94	78.9	105.811	554	0	22.43	0	1	0	0	0	1	0	0	0	1	1
32	1	7.98	3.66	3.73	0.45	203	45.9	46.7	5.6	54.4236	0.981233	8.28889	55.4645	199.19	0.441555	89.6357	0.483366	79.7	50.9	28.8	1.76736	30	2.68	5.55	1.24	3.51	3.13	81.7	100.78	351.1	0	23.18	0	0	0	0	0	0	1	0	0	1	0
35	1	9.86	6.24	2.96	0.56	236	63.3	30	5.7	79.7297	2.10811	5.28571	37.8205	497.514	1.18054	278.608	0.893266	71.3	48.2	23.1	2.08658	20	2.09	4.99	0.93	3.26	4.21	79.2	103.053	478.3	0	23.46	0	1	0	0	0	1	1	0	0	1	1
46	1	5.64	2.81	2.39	0.35	183	49.8	42.4	6.2	76.569	1.17573	6.82857	65.1246	215.159	0.411506	75.3056	0.642477	68	45.1	22.9	1.96943	20	1.06	4.53	1.23	2.86	3.89	72.1	110.192	374.3	0	20.08	NA	NA	0	0	0	1	1	0	0	0	0
37	1	6.1	2.97	2.65	0.34	163	48.8	43.4	5.6	61.5094	1.12075	7.79412	54.8822	182.683	0.381057	62.1122	0.68758	75.8	46.4	29.4	1.57823	14	1.72	5.08	1.31	3	6.4	83.8	95.1667	431.6	0	23.34	0	1	0	0	0	1	1	0	0	0	1
26	1	5.33	2.5	2.29	0.4	255	46.8	43	7.5	111.354	1.0917	5.725	102	278.384	0.436681	111.354	0.428119	70.7	48.1	22.6	2.12832	15	0.77	4.38	1.32	2.42	4	65.5	137.39	382.8	0	23.51	0	1	0	0	0	1	0	0	0	1	0
35	1	4.39	2.94	0.99	0.22	206	66.9	22.6	5	208.081	2.9697	4.5	70.068	611.758	0.653333	134.587	1.4416	79.9	50.1	29.8	1.68121	21	1.06	3.82	1.17	2.15	5.2	74.8	110.584	307.4	0	18.39	0	1	0	0	0	0	1	0	0	1	0
28	1	5.58	3.47	1.31	0.6	284	62.1	23.5	10.8	216.794	2.64885	2.18333	81.8444	752.275	1.58931	451.365	0.932695	79.8	51.8	28	1.85	20	0.86	4.52	1.61	2.62	4	81.2	104.002	415.7	0	20.41	0	1	0	0	0	1	0	0	0	1	1
26	1	5.78	2.61	2.59	0.3	274	45.24	44.8	5.13	105.792	1.00772	8.63333	104.981	276.116	0.302317	82.8347	0.367782	73.5	46.2	27.3	1.69231	8	0.42	5.04	1.57	2.87	4.3	93.5	88.5552	376	0	21.95	0	0	0	0	0	1	0	0	0	0	0
48	1	7.79	3.83	3.1	0.38	235	49.2	39.8	4.9	75.8065	1.23548	8.15789	61.3577	290.339	0.469484	110.329	0.525738	73.6	47.5	26.1	1.81992	29	7.42	6.33	1.11	3.11	5	74	105.901	528.2	0	20.9	0	1	0	0	0	1	1	0	0	1	1
29	1	6.35	3.18	2.44	0.48	221	50.1	38.4	7.6	90.5738	1.30328	5.08333	69.4969	288.025	0.625574	138.252	0.589719	73.5	48	25.5	1.88235	22	1.46	4.34	1.16	2.64	4.64	78.6	107.586	384.8	0	21.11	0	1	0	0	0	1	1	0	0	0	1
30	1	8.3	5.08	2.51	0.53	194	61.3	30.2	6.4	77.2908	2.0239	4.73585	38.189	392.637	1.07267	208.098	1.04325	82	53	29	1.82759	16	1.87	3.61	1.08	2.01	5.12	116.5	65.7999	506.2	0	20.72	0	1	0	0	0	1	1	0	0	0	0
48	1	6.66	3.93	1.83	0.31	282	58.9	27.5	4.7	154.098	2.14754	5.90323	71.7557	605.607	0.665738	187.738	0.761539	71.2	44.9	26.3	1.70722	13	1.25	4.07	1.12	2.46	4.4	71	111.45	384.8	0	22.99	0	1	0	0	0	1	1	0	0	0	1
41	1	5.05	3.14	1.51	0.32	195	62.2	29.9	6.3	129.139	2.07947	4.71875	62.1019	405.497	0.66543	129.759	1.06639	69.6	45.5	24.1	1.88797	8	0.72	4.49	1.37	2.63	4	74	108.932	284.4	0	22.49	0	1	0	0	0	0	0	0	0	1	0
45	1	6.12	3.18	2.24	0.39	253	51.9	36.6	6.4	112.946	1.41964	5.74359	79.5597	359.17	0.553661	140.076	0.561124	71.4	45.9	25.5	1.8	16	0.87	4.31	1.14	2.54	5.6	72.5	109.874	420.8	0	23.43	NA	NA	0	0	0	1	1	0	0	0	0
54	1	6.14	3.14	2.3	0.33	222	51	37.5	5.4	96.5217	1.36522	6.9697	70.7006	303.078	0.450522	100.016	0.614963	71.4	47.6	23.8	2	12	0.61	3.74	1.46	1.98	7.8	69.7	111.642	353.2	0	17.82	0	1	0	0	0	0	0	0	0	0	0
49	1	8.63	5.22	2.48	0.71	235	60.6	28.7	8.2	94.7581	2.10484	3.49296	45.0192	494.637	1.49444	351.192	0.895676	71	46.6	24.4	1.90984	16	1.43	4.36	1.06	2.58	5.7	74.8	104.121	421.8	0	23.67	0	0	0	0	0	1	1	0	0	1	0
64	1	5.28	2.82	1.9	0.44	188	53.49	36	8.31	98.9474	1.48421	4.31818	66.6667	279.032	0.653053	122.774	0.789474	77	45.6	31.4	1.45223	23	1.11	2.52	0.85	1.1	4.8	80.3	90.9391	402.1	0	22.68	0	1	0	1	0	1	1	0	0	0	1
66	1	4.28	2.37	1.42	0.37	189	55.48	33.3	8.61	133.099	1.66901	3.83784	79.7468	315.444	0.617535	116.714	0.883076	71.5	44.1	27.4	1.60949	22	1.41	5.63	1.85	3.02	4.2	60.5	128.26	467.2	0	23.39	0	1	0	0	0	1	1	0	0	1	0
55	1	5.42	3.04	1.86	0.39	263	56.1	34.3	7.2	141.398	1.63441	4.76923	86.5132	429.849	0.637419	167.641	0.621448	67	43.9	23.1	1.90043	16	0.87	4.74	1.65	2.86	5	89.9	81.2852	340.8	0	23.39	0	1	0	0	0	0	0	0	0	0	1
43	1	3.84	2.2	1.35	0.23	220	57.27	35.2	6.06	162.963	1.62963	5.86957	100	358.519	0.374815	82.4593	0.740741	73.4	46.4	27	1.71852	41	2.25	6.25	1.22	3.92	4.3	69.7	116.288	425.6	0	24.06	0	1	0	1	0	1	1	0	0	1	0
57	1	5.42	2.62	2.24	0.46	183	48.3	41.3	8.5	81.6964	1.16964	4.86957	69.8473	214.045	0.538036	98.4605	0.639149	72.7	45.6	27.1	1.68266	19	1.01	5.17	1.68	3.18	6.8	73.5	103.556	341.7	0	23.05	1	2	0	0	1	0	1	0	0	0	0
47	1	6.7	3.3	2.4	0.48	245	49.9	35.5	7.2	102.083	1.375	5	74.2424	336.875	0.66	161.7	0.561224	70.5	45.6	24.9	1.83133	20	2.13	3.6	0.92	2.03	5.89	80	96.5512	509.5	0	28.71	0	0	0	0	0	1	1	0	0	1	1
39	1	5	2.63	1.97	0.33	197	52.6	39.4	6.6	100	1.33503	5.9697	74.9049	263	0.440558	86.79	0.677678	70.3	46.4	23.9	1.94142	9	0.71	3.64	1.42	1.74	7.4	76.3	105.838	401.5	0	22.37	0	0	0	0	0	1	0	0	0	1	0
24	1	7.5	4.3	2.62	0.47	197	57.4	34.9	6.3	75.1908	1.64122	5.57447	45.814	323.321	0.771374	151.961	0.833107	79.5	49.6	29.9	1.65886	58	0.95	5.05	1.25	3.22	6.13	85.9	99.7403	513.6	0	19.94	0	1	0	0	0	1	1	0	0	0	0
31	1	6.5	3.57	2.19	0.55	179	54.9	33.7	8.5	81.7352	1.63014	3.98182	50.1401	291.795	0.896575	160.487	0.910691	78.2	50.4	27.8	1.81295	12	0.88	4.43	1.66	2.48	4.6	81.4	101.815	324.3	0	17.52	NA	NA	0	0	0	0	0	0	0	1	1
33	1	5.04	2.94	1.65	0.33	164	58.43	32.8	6.53	99.3939	1.78182	5	55.7823	292.218	0.588	96.432	1.08647	71.2	46.5	24.7	1.88259	16	1.6	4.22	1.1	2.56	5.4	71.2	118.769	371	0	27.04	0	0	0	1	0	1	1	0	0	1	0
40	1	5.71	3.64	1.61	0.36	200	63.8	28.2	6.3	124.224	2.26087	4.47222	54.9451	452.174	0.813913	162.783	1.13043	75.1	45.9	29.2	1.57192	13	2.06	3.98	1.36	1.77	4.6	83.3	94.5434	300.9	0	24.04	0	1	0	0	0	0	1	0	0	1	0
45	1	5.92	2.47	2.78	0.37	242	41.6	47	6.3	87.0504	0.888489	7.51351	97.9757	215.014	0.328741	79.5553	0.367144	76.5	47.1	29.4	1.60204	22	1.08	4.53	1.47	2.32	5	85	90.2918	497.9	0	20.35	NA	NA	0	0	0	1	0	0	0	0	0
77	1	4.75	2.58	1.45	0.55	238	54.3	30.5	11.6	164.138	1.77931	2.63636	92.2481	423.476	0.978621	232.912	0.747609	70.3	42.7	27.6	1.5471	20	0.62	4.17	1.81	1.94	5.74	71.6	101.352	346.7	0	19.1	0	1	0	0	0	0	0	0	0	1	0
31	1	9.48	6.1	2.44	0.66	269	64.4	25.7	7	110.246	2.5	3.69697	44.0984	672.5	1.65	443.85	0.929368	77.8	50.6	27.2	1.86029	33	2.26	6.18	1.28	3.84	5.89	83.5	98.6646	280.8	0	23.03	0	0	0	0	0	0	1	0	0	0	0
70	1	6.71	3.72	2.12	0.54	263	55.5	31.6	8	124.057	1.75472	3.92593	70.6989	461.491	0.947547	249.205	0.667193	75.1	43.7	31.4	1.39172	24	0.71	3.95	1.48	2.22	7.7	73.1	100.492	351.4	0	24.61	0	1	0	1	0	0	0	0	0	0	0
62	1	6.69	3.29	1.69	0.39	234	49.3	25.3	5.8	138.462	1.94675	4.33333	71.1246	455.538	0.759231	177.66	0.831943	69.6	44.7	24.9	1.79518	14	0.69	4.57	1.84	2.13	5.1	67.6	113.106	420.8	0	23.72	1	2	0	0	0	1	0	0	0	1	1
35	1	7.22	3.84	2.86	0.34	264	53.2	39.6	4.7	92.3077	1.34266	8.41176	68.75	354.462	0.456503	120.517	0.508582	79.9	49.9	30	1.66333	31	6.13	4.83	0.85	2.04	4.85	85.1	94.3094	498.1	0	26.3	0	0	0	1	0	1	1	0	0	0	0
39	1	5.13	3.25	1.42	0.28	212	63.3	27.7	5.5	149.296	2.28873	5.07143	65.2308	485.211	0.640845	135.859	1.07959	76.7	49.1	27.6	1.77899	20	0.91	5.99	1.83	3.87	4.46	72	113.691	362.8	0	23.74	0	1	0	0	0	1	1	0	0	1	0
56	1	4.57	2.42	1.87	0.14	181	52.9	40.9	3.1	96.7914	1.29412	13.3571	74.7934	234.235	0.181176	32.7929	0.714982	72.3	45.7	26.6	1.71805	18	1.03	4.45	1.63	2.32	4.38	84.6	87.3324	351.5	0	24.45	0	1	0	0	0	0	0	0	0	0	1
39	1	4.19	2.31	1.67	0.15	180	55.21	39.8	3.57	107.784	1.38323	11.1333	77.9221	248.982	0.207485	37.3473	0.768463	78.5	47.9	30.6	1.56536	26	1.05	3.34	0.98	2.04	5.1	82.1	96.6888	424.8	0	21.63	NA	NA	0	0	0	1	1	0	0	0	0
33	1	7.48	4.26	2.62	0.47	187	57	35	6.3	71.374	1.62595	5.57447	43.8967	304.053	0.764198	142.905	0.869494	81	48.7	32.3	1.50774	18	0.62	4.34	1.62	2.55	6	85.4	94.8949	468.7	0	22.82	0	0	0	0	0	1	0	0	0	1	1
31	1	9.12	5.31	3.16	0.51	250	58.19	34.6	5.63	79.1139	1.68038	6.19608	47.081	420.095	0.856994	214.248	0.672152	72.7	50.8	21.9	2.31963	22	1.45	4.24	1.26	2.3	5.2	70.9	120.733	390.3	0	19.23	0	1	0	0	0	1	1	0	0	0	0
73	1	9.14	6.24	1.8	0.88	270	68.4	19.7	9.6	150	3.46667	2.04545	43.2692	936	3.05067	823.68	1.28395	75.1	41.5	33.6	1.23512	30	0.66	3.59	1.08	2.25	4.6	80.7	88.2794	359.6	0	22.15	0	1	0	0	0	1	1	0	0	1	1
40	1	3.91	2.02	1.64	0.2	197	51.7	41.9	5.1	120.122	1.23171	8.2	97.5248	242.646	0.246341	48.5293	0.625232	80.2	48.9	31.3	1.5623	18	0.76	3.34	0.86	2.08	5	80	99.3789	505.4	0	21.26	NA	NA	0	0	0	1	1	0	0	0	0
48	1	4.81	2.43	2.08	0.24	173	50.6	43.2	5	83.1731	1.16827	8.66667	71.1934	202.111	0.280385	48.5065	0.6753	76.9	46.7	30.2	1.54636	16	0.99	5.37	2.32	2.6	4.7	87.6	85.9971	420.2	0	18.86	0	1	0	0	0	1	1	0	0	0	0
48	1	5.2	3	1.78	0.24	274	57.7	34.2	4.6	153.933	1.68539	7.41667	91.3333	461.798	0.404494	110.831	0.615107	69	45.5	23.5	1.93617	31	0.81	4.28	1.29	2.71	5.89	87.4	86.24	255.5	0	22.77	0	1	0	0	0	0	0	0	0	0	1
59	1	6.47	3.45	2.43	0.43	256	53.31	37.5	6.68	105.35	1.41975	5.65116	74.2029	363.457	0.610494	156.286	0.554591	73.5	46.3	27.2	1.70221	15	1.71	5.14	1.36	2.9	7.1	74.8	100.716	316.7	0	21.64	1	2	0	0	0	0	1	0	0	0	1
58	1	5.38	3.11	1.74	0.29	221	57.8	32.3	5.4	127.011	1.78736	6	71.0611	395.006	0.518333	114.552	0.808759	69.3	43.7	25.6	1.70703	36	1.78	4.34	0.97	2.83	8.7	64.6	121.059	415.2	0	27.22	0	1	0	1	0	1	1	0	0	1	0
59	1	7.09	3.91	2.42	0.54	184	55.2	34.1	7.6	76.0331	1.6157	4.48148	47.0588	297.289	0.872479	160.536	0.878099	69.1	47.9	21.2	2.25943	37	1.72	4.8	1.38	2.84	4	66.2	117.099	425.3	0	25.85	0	1	0	1	0	1	1	0	0	0	0
74	1	5.03	2.93	1.5	0.46	142	58.34	29.9	9.21	94.6667	1.95333	3.26087	48.4642	277.373	0.898533	127.592	1.37559	71.1	46.9	24.2	1.93802	17	0.45	5.01	1.7	2.61	6.8	63.7	117.917	341.8	0	22.32	0	1	0	0	1	0	0	0	0	1	0
47	1	5.37	3.45	1.44	0.38	279	64.2	26.8	7.1	193.75	2.39583	3.78947	80.8696	668.438	0.910417	254.006	0.858722	69.1	45.3	23.8	1.90336	13	1.07	4.16	1.32	2.4	6.61	83.7	91.3119	357.3	0	20.42	0	1	0	0	0	1	0	0	0	0	0
43	1	4.37	1.8	2	0.39	238	41.8	46.1	9	119	0.9	5.12821	132.222	214.2	0.351	83.538	0.378151	71.8	47.6	24.2	1.96694	17	1.15	5.24	1.33	3.37	7.33	86.2	89.4683	426.2	0	21.88	0	1	0	0	0	1	1	0	0	1	1
40	1	10.54	6.79	2.76	0.61	321	64.4	26.2	5.8	116.304	2.46014	4.52459	47.2754	789.707	1.50069	481.721	0.7664	72.4	47.6	24.8	1.91935	26	2.31	5.74	1.14	3.81	4.9	80.2	99.0732	370	0	25.28	0	1	0	1	0	1	1	0	0	1	0
31	1	4.38	2.43	1.58	0.24	197	55.4	36.1	5.5	124.684	1.53797	6.58333	81.07	302.981	0.369114	72.7154	0.780698	73.9	45.2	28.7	1.57491	13	1.39	3.87	1.27	2.24	3.68	80.6	103.063	426.6	0	20.46	0	1	0	0	0	1	1	0	0	0	0
34	1	5.74	2.66	2.55	0.44	184	46.3	44.4	7.7	72.1569	1.04314	5.79545	69.1729	191.937	0.45898	84.4524	0.566922	67.7	44.9	22.8	1.9693	17	0.74	4.03	1.07	2.69	4.91	81.1	100.603	344	0	24.76	NA	NA	0	0	0	0	1	0	0	1	0
39	1	6.98	4.45	1.94	0.37	239	63.8	27.8	5.3	123.196	2.29381	5.24324	53.7079	548.222	0.848711	202.842	0.959755	78.9	47.2	31.7	1.48896	13	0.88	3.62	1.55	1.92	3.87	70	117.713	345	0	23.74	NA	NA	0	0	0	0	0	0	0	0	0
33	1	4.86	2.76	1.77	0.27	267	56.8	36.4	5.6	150.847	1.55932	6.55556	96.7391	416.339	0.421017	112.412	0.584016	74.7	47.1	27.6	1.70652	30	1.13	3.67	0.97	2.26	4.25	82.5	99.028	351.3	0	24.23	0	1	0	0	0	0	1	0	0	1	0
48	1	5.35	3.4	1.34	0.26	151	63.5	25	4.9	112.687	2.53731	5.15385	44.4118	383.134	0.659701	99.6149	1.68034	75.2	46.9	28.3	1.65724	23	1.27	6.44	1.79	3.84	8	83.5	91.2374	367.9	0	22.01	1	2	0	0	0	1	1	0	0	0	1
23	1	5.04	3.12	1.3	0.49	167	61.9	25.7	9.65	128.462	2.4	2.65306	53.5256	400.8	1.176	196.392	1.43713	72.3	45.3	27	1.67778	11	0.51	4.82	1.56	2.36	3.5	74.8	119.215	389.3	0	18.36	0	0	0	0	0	1	0	0	0	0	0
41	1	5	2.67	1.85	0.34	278	53.4	37	6.8	150.27	1.44324	5.44118	104.12	401.222	0.490703	136.415	0.519152	72.3	47.4	24.9	1.90361	18	0.99	5.69	1.61	3.19	6.6	89.5	86.1466	431.1	0	22.76	NA	NA	0	0	0	1	1	0	0	1	0
31	1	6.3	3.56	1.97	0.65	167	56.43	31.3	10.38	84.7716	1.80711	3.03077	46.9101	301.787	1.17462	196.161	1.0821	70.7	47.6	23.1	2.06061	154	0.76	5.35	1.59	3.09	3.6	74.1	114.332	293.2	0	21.36	0	1	0	0	0	0	1	1	0	0	1
66	1	10.48	6.72	2.38	0.84	251	64.16	22.7	8.05	105.462	2.82353	2.83333	37.3512	708.706	2.37176	595.313	1.12491	73.6	45.2	28.4	1.59155	13	2.8	5.73	1.16	3.81	6	84.9	84.4317	277.1	0	24.96	0	1	0	0	0	0	1	0	0	0	0
43	1	4.68	1.97	2.34	0.19	217	42.1	50	4.1	92.735	0.84188	12.3158	110.152	182.688	0.159957	34.7107	0.387963	75.1	46.2	28.9	1.59862	28	1.61	5.19	1.62	2.95	4.57	102.5	72.2523	332.1	0	20.53	0	0	0	0	0	0	0	0	0	1	0
27	1	4.45	1.75	2.33	0.22	173	39.4	52.4	4.9	74.2489	0.751073	10.5909	98.8571	129.936	0.165236	28.5858	0.434146	77.9	50.9	27	1.88519	26	0.43	4.07	1.52	2.29	6.74	76.9	111.951	418.2	0	24.56	0	0	0	0	0	1	0	0	0	1	0
55	1	10.41	7.04	2.52	0.76	218	67.6	24.2	7.3	86.5079	2.79365	3.31579	30.9659	609.016	2.12317	462.852	1.28149	68.9	46.1	22.8	2.02193	30	1.21	3.49	1	2.07	5.9	83.7	88.7785	438.4	0	27.06	0	1	0	1	0	1	1	0	0	0	0
36	1	7.57	5.18	1.78	0.33	324	68.4	23.5	4.4	182.022	2.91011	5.39394	62.5483	942.876	0.960337	311.149	0.898183	72.7	51.2	21.5	2.3814	23	0.96	3.95	1.1	2.34	4.94	84.5	94.6579	350.9	0	21.5	NA	NA	0	0	0	0	1	0	0	1	0
48	1	6.29	3.4	2.38	0.38	280	54.02	37.8	5.99	117.647	1.42857	6.26316	82.3529	400	0.542857	152	0.510204	75.6	47.4	28.2	1.68085	28	1.19	5.37	1.75	2.99	6.1	79.6	96.7848	455.5	0	24.06	0	1	0	1	0	1	1	0	0	0	0
59	1	5.96	3.42	2.01	0.36	180	57.5	33.7	6	89.5522	1.70149	5.58333	52.6316	306.269	0.612537	110.257	0.945274	64.6	46.2	18.4	2.51087	39	1.11	4.61	1.5	2.52	5	67.7	113.906	441.3	0	25.15	0	1	0	0	0	1	0	0	0	0	1
69	1	6.7	3.46	2.6	0.42	196	51.6	38.8	6.3	75.3846	1.33077	6.19048	56.6474	260.831	0.558923	109.549	0.678964	78.2	47.6	30.6	1.55556	18	1.92	5.53	1.35	3.51	6.25	101.6	67.1143	342.3	0	24.07	0	1	0	0	0	0	1	0	0	0	0
74	1	4.37	2.49	1.51	0.24	143	57	34.6	5.5	94.702	1.64901	6.29167	57.4297	235.808	0.395762	56.5939	1.15315	67.5	46	21.5	2.13953	12	0.98	5.07	1.71	2.65	5.5	87.2	80.0362	443.7	0	20.7	0	1	0	0	0	1	0	0	0	1	1
30	1	5.44	3.31	1.82	0.24	262	60.8	33.5	4.4	143.956	1.81868	7.58333	79.1541	476.495	0.436484	114.359	0.694153	83.6	53.4	30.2	1.76821	25	2.55	5.5	1.07	3.4	4.3	82.1	101.338	574	0	19.32	0	1	0	0	0	1	1	0	0	0	0
67	1	3.88	2.04	1.18	0.57	129	52.6	30.4	14.7	109.322	1.72881	2.07018	63.2353	223.017	0.985424	127.12	1.34017	71.2	43	28.2	1.52482	19	1.13	4.48	1.22	2.6	6.91	69.6	107.604	476.9	0	25.1	0	1	0	0	0	1	1	0	0	1	0
83	1	6.27	3.31	2.36	0.46	233	52.9	37.6	7.3	98.7288	1.40254	5.13043	70.3927	326.792	0.645169	150.324	0.60195	72.6	43.5	29.1	1.49485	11	0.81	4.52	1.47	2.59	4.2	93.6	71.8467	319.6	0	21.05	0	1	0	0	0	0	0	0	0	0	0
44	1	4.48	2.65	1.35	0.35	229	59.14	30.2	7.92	169.63	1.96296	3.85714	86.4151	449.519	0.687037	157.331	0.857189	69.9	45.3	24.6	1.84146	11	0.88	4.21	1.47	2.37	4.2	74.3	107.028	312.9	0	19.84	0	1	0	0	0	0	0	0	0	1	1
76	1	6.52	3.58	2.38	0.5	222	54.9	36.5	7.7	93.2773	1.5042	4.76	62.0112	333.933	0.752101	166.966	0.677568	72.8	41.8	31	1.34839	13	1.02	3.79	0.97	2.29	4.2	73.9	97.7019	208.3	0	25.71	0	1	0	0	0	0	1	0	0	0	0
27	1	7.57	4.16	2.86	0.41	298	54.9	37.8	5.4	104.196	1.45455	6.97561	71.6346	433.455	0.596364	177.716	0.488103	84.8	49.6	35.2	1.40909	46	1	5.02	1.38	3.09	5.6	80.6	105.644	525.2	0	25.59	0	0	0	1	0	1	0	0	0	1	0
37	1	6.35	3.33	2.59	0.25	389	52.5	40.8	3.9	150.193	1.28571	10.36	116.817	500.143	0.321429	125.036	0.330518	68.5	45.6	22.9	1.99127	14	1.8	4.83	1.46	2.59	5.5	71.4	115.959	320.5	0	23.53	1	2	0	0	0	0	1	0	0	0	1
63	1	7.36	3.13	3.47	0.62	172	42.6	47.1	8.4	49.5677	0.902017	5.59677	54.9521	155.147	0.559251	96.1911	0.524429	70.8	43.3	27.5	1.57455	25	4.15	4.72	1.31	1.78	5	89.8	79.4422	369	0	25.54	1	2	0	1	0	1	1	0	0	1	0
70	1	5.27	2.18	2.34	0.72	103	41.34	44.3	13.61	44.0171	0.931624	3.25	47.2477	95.9573	0.670769	69.0892	0.904489	73.7	45.6	28.1	1.62278	27	1.07	3.84	1.06	2.22	4.3	82.1	87.0771	324.4	0	24.96	0	1	0	1	1	0	1	0	0	0	1
60	1	8.42	5.07	2.55	0.43	251	60.2	30.3	5.1	98.4314	1.98824	5.93023	49.5069	499.047	0.854941	214.59	0.792126	73.4	44.5	28.9	1.53979	25	2.35	5.4	1.26	3.15	3	73.8	102.095	367.9	1	23.59	0	1	0	1	0	1	1	0	0	0	0
87	1	5.96	4	1.39	0.44	219	67.1	23.3	7.4	157.554	2.8777	3.15909	54.75	630.216	1.26619	277.295	1.31402	80.7	48.8	31.9	1.52978	16	3.69	5.12	1.09	2.81	4.72	69.6	102.689	521.5	1	23.38	0	1	0	0	1	1	1	0	0	1	0
94	1	5.93	3.37	1.99	0.38	137	56.7	33.6	6.4	68.8442	1.69347	5.23684	40.6528	232.005	0.643518	88.1619	1.23611	76.5	48.5	28	1.73214	18	0.76	3.48	1.32	1.88	8.6	110.2	57.4426	443.4	1	21.74	1	2	0	1	0	1	0	0	1	1	1
47	1	6.97	3.62	2.93	0.31	197	52	42	4.4	67.2355	1.23549	9.45161	54.4199	243.392	0.383003	75.4517	0.627155	72.9	48.5	24.4	1.9877	10	1.39	4.2	1.16	2.56	4.13	73.6	107.015	439.1	0	19.83	NA	NA	0	0	0	1	1	0	0	0	0
48	1	6.65	4.21	1.9	0.4	271	63.2	28.6	6	142.632	2.21579	4.75	64.3705	600.479	0.886316	240.192	0.817634	62	37	25	1.48	16	1.33	3.65	0.76	2.42	2.38	79.5	96.9351	264.5	0	19.2	0	1	0	0	0	0	1	0	0	0	0
85	1	8.01	6.54	1.06	0.34	321	81.8	13.2	4.2	302.83	6.16981	3.11765	49.0826	1980.51	2.09774	673.373	1.92206	84.2	49.5	34.7	1.42651	16	1.3	5.29	2.1	2.53	5.22	66.3	109.487	228.5	0	17.81	1	2	0	0	0	0	1	0	0	1	1
44	1	4.03	2.29	1.27	0.31	263	56.8	31.5	7.7	207.087	1.80315	4.09677	114.847	474.228	0.558976	147.011	0.685608	77.4	49	28.4	1.72535	31	4.65	6.32	1.26	3.51	4.72	78.4	100.164	485.3	0	24.11	0	1	0	1	0	1	1	0	0	0	0
49	1	5.95	3.31	2.13	0.41	180	55.7	35.8	6.9	84.507	1.55399	5.19512	54.3807	279.718	0.637136	114.685	0.863328	72.1	44.2	27.9	1.58423	16	0.81	4.03	1.58	2.19	6.24	90	82.8697	346.1	0	22.16	1	2	0	0	0	0	0	0	0	0	0
53	1	4.58	2.1	2.09	0.27	215	45.8	45.6	5.9	102.871	1.00478	7.74074	102.381	216.029	0.271292	58.3278	0.467342	80.8	46.2	34.6	1.33526	23	1.77	6.31	1.38	4.17	3.59	76.1	100.508	353.6	0	25.45	0	1	0	0	0	0	1	0	0	1	1
30	1	6.53	3.63	2.13	0.35	234	55.5	32.6	5.4	109.859	1.70423	6.08571	64.4628	398.789	0.596479	139.576	0.728301	77.4	50	27.4	1.82482	23	1.92	3.83	1.01	2.39	5.18	69.7	124.029	328.9	0	24.13	0	0	0	1	0	0	1	0	0	0	0
32	1	3.08	0.91	1.79	0.37	156	29.6	58.1	12	87.1508	0.50838	4.83784	171.429	79.3073	0.188101	29.3437	0.325885	74.9	46.5	28.4	1.63732	66	0.95	3.47	1.12	2.07	2.88	83.2	98.5422	255.4	0	24.44	0	1	0	1	0	0	1	0	0	0	0
49	1	6.52	3.86	2.18	0.33	251	59.2	33.4	5.1	115.138	1.77064	6.60606	65.0259	444.431	0.584312	146.662	0.705435	72	44.4	27.6	1.6087	31	2.66	4.34	1.08	2.61	3.7	79.7	96.279	400	0	26.59	NA	NA	0	1	0	1	1	0	0	0	1
43	1	5.91	3.59	1.93	0.3	166	60.6	32.7	5.1	86.0104	1.8601	6.43333	46.2396	308.777	0.558031	92.6332	1.12054	69.1	46.3	22.8	2.0307	29	2.23	3.77	0.88	2.24	5.06	91.3	83.3421	430.8	0	28.69	0	0	0	0	0	1	1	0	0	1	0
47	1	5.1	3.19	1.23	0.45	231	62.6	24.1	8.8	187.805	2.5935	2.73333	72.4138	599.098	1.16707	269.594	1.12273	72.7	43.7	29	1.5069	12	0.89	4.06	1.13	2.59	4.95	82.3	93.2325	282.9	0	22.58	0	1	0	0	0	0	1	0	0	0	0
27	1	5.45	3.07	1.95	0.32	231	56.2	35.8	5.9	118.462	1.57436	6.09375	75.2443	363.677	0.503795	116.377	0.681541	74.8	47.9	26.9	1.78067	18	0.56	6.1	1.45	4.06	5.21	72.2	121.012	437.3	0	24.48	1	2	0	0	0	1	1	0	0	0	1
38	1	5.08	3.18	1.55	0.21	227	62.6	30.5	4.1	146.452	2.05161	7.38095	71.3836	465.716	0.430839	97.8004	0.903794	76.5	47.8	28.7	1.66551	19	0.9	4.81	1.34	3.01	3.8	74.4	109.692	397.7	0	22.86	0	1	0	0	0	1	0	0	0	0	0
52	1	7.38	5.25	1.61	0.36	206	71.2	21.8	4.9	127.95	3.26087	4.47222	39.2381	671.739	1.17391	241.826	1.58295	66.6	45.7	20.9	2.1866	11	1.16	4.76	1.3	2.97	2.65	58.5	139.521	281.5	0	19.16	1	2	0	0	0	0	0	0	0	0	1
42	1	6.32	3.43	2.47	0.26	217	54.2	39.1	4.1	87.8543	1.38866	9.5	63.2653	301.34	0.361053	78.3484	0.639937	77.4	45.4	32	1.41875	34	1.18	4.87	1.33	3.2	3.49	74.2	108.103	374.9	0	29.02	0	1	0	0	0	1	1	0	0	0	0
45	1	4.99	3.25	1.37	0.3	179	65.1	27.5	6	130.657	2.37226	4.56667	55.0769	424.635	0.711679	127.391	1.32529	72.3	50	22.3	2.24215	16	1.35	4.18	1.39	2.33	4.58	80.2	97.0063	450.3	0	26.95	0	1	0	0	0	1	0	0	0	0	1
32	1	8.53	4.93	2.81	0.54	217	57.9	32.9	6.3	77.2242	1.75445	5.2037	44.0162	380.715	0.947402	205.586	0.808502	74.9	46.7	28.2	1.65603	28	1.28	5.7	1.69	3.68	4.04	89.5	90.0543	447.8	0	23.6	0	1	0	0	0	1	1	0	0	1	1
76	1	5.43	3.52	1.44	0.4	314	64.8	26.5	7.4	218.056	2.44444	3.6	89.2045	767.556	0.977778	307.022	0.778485	73.2	45.6	27.6	1.65217	12	1.01	5.65	1.37	3.73	5.19	66.7	110.876	337.3	0	22.92	0	1	0	0	0	0	1	0	0	0	0
74	1	5.76	3.21	1.91	0.52	249	55.8	33.2	9	130.366	1.68063	3.67308	77.5701	418.476	0.873927	217.608	0.674951	72.8	44.2	28.6	1.54545	16	2.04	4.19	1.24	2.3	5.3	65.3	114.362	516.1	0	30.15	0	1	0	1	0	1	1	0	0	0	0
56	1	7.05	4.05	2.42	0.4	226	57.5	34.3	5.7	93.3884	1.67355	6.05	55.8025	378.223	0.669421	151.289	0.74051	71.7	48	23.7	2.02532	23	4.08	5.18	1.12	2.92	5.52	109.6	63.4489	377.2	0	23.13	1	2	0	1	0	1	1	0	0	0	0
57	1	6.71	4.8	1.49	0.33	241	71.6	22.2	4.9	161.745	3.22148	4.51515	50.2083	776.376	1.06309	256.204	1.33671	69.5	44.3	25.2	1.75794	25	1.17	4.87	1.21	3.13	5.9	95.7	74.7703	353.7	0	23.31	0	1	0	0	0	0	1	0	0	1	0
47	1	5.27	3.22	1.59	0.32	209	61	30.2	6.1	131.447	2.02516	4.96875	64.9068	423.258	0.64805	135.443	0.968975	63.9	41.7	22.2	1.87838	11	1.03	3.88	1.02	2.67	4.09	79.9	96.7003	379.9	0	24.31	0	1	0	0	0	1	1	0	0	1	0
35	1	6.83	3.97	2.17	0.46	190	58.2	31.8	6.7	87.5576	1.82949	4.71739	47.8589	347.604	0.841567	159.898	0.962891	75.8	44.6	31.2	1.42949	24	0.8	3.58	1.05	2.27	3.45	85.3	94.0366	472.9	0	26.03	0	1	0	0	0	1	1	0	0	0	1
51	1	5.31	2.83	2	0.14	175	53.3	37.7	2.6	87.5	1.415	14.2857	61.8375	247.625	0.1981	34.6675	0.808571	78	46.1	31.9	1.44514	21	0.48	3.19	1.66	1.22	4	68.3	115.65	335.5	0	20.66	0	1	0	0	0	0	0	0	0	0	0
32	1	3.5	1.38	1.78	0.28	224	39.4	50.9	8	125.843	0.775281	6.35714	162.319	173.663	0.217079	48.6256	0.346108	78.3	48.5	29.8	1.62752	19	0.81	4.9	1.47	3.1	4.81	73.3	115.217	386.4	0	21.67	0	1	0	0	0	1	0	0	0	1	0
33	1	6.84	4.59	1.67	0.4	205	67.2	24.4	5.8	122.754	2.7485	4.175	44.6623	563.443	1.0994	225.377	1.34073	86.8	54.2	32.6	1.66258	17	0.92	4.75	1.85	2.64	4.63	75.2	111.022	471.9	0	18.11	NA	NA	0	0	0	1	0	0	0	0	1
32	1	4.92	2.8	1.69	0.34	195	57	34.3	6.9	115.385	1.6568	4.97059	69.6429	323.077	0.563314	109.846	0.849643	73.8	49.6	24.2	2.04959	44	2.04	5.5	1.14	3.5	4.22	82.4	99.7241	415.1	0	22.68	0	1	0	0	0	1	1	0	0	0	1
44	1	5.45	2.39	2.61	0.26	211	43.8	47.9	4.8	80.8429	0.915709	10.0385	88.2845	193.215	0.238084	50.2358	0.433985	76	48.4	27.6	1.75362	19	2.19	4.65	0.99	3	5.63	77.1	102.252	350.2	0	21.83	0	1	0	0	0	0	1	0	0	1	0
31	1	6.26	3.34	2.32	0.54	288	53.4	37.1	8.6	124.138	1.43966	4.2963	86.2275	414.621	0.777414	223.895	0.49988	84.3	45.2	39.1	1.15601	15	1.07	3.15	0.79	1.79	2.35	63.4	138.594	333.9	0	20	0	0	0	0	0	0	1	0	0	0	1
28	1	5.17	2.07	2.57	0.33	188	40	49.7	6.4	73.1518	0.805447	7.78788	90.8213	151.424	0.265798	49.97	0.42843	69.8	45.1	24.7	1.82591	28	0.73	3.1	1.16	1.65	5.18	103.2	77.3667	497.5	0	23.89	0	1	0	0	0	1	1	0	0	1	0
63	1	5.78	3.3	1.91	0.44	202	57.1	33	7.6	105.759	1.72775	4.34091	61.2121	349.005	0.760209	153.562	0.855321	76.3	49.1	27.2	1.80515	16	0.79	4.96	2.06	2.66	5.88	69.8	108.412	415.5	0	18.87	NA	NA	0	0	0	1	0	0	0	0	0
31	1	6.21	3.61	2.16	0.37	198	58	34.8	6	91.6667	1.6713	5.83784	54.8476	330.917	0.61838	122.439	0.844089	71.7	48.2	23.5	2.05106	8	1.21	3.55	1.24	1.91	3.46	73.6	115.291	401.1	0	19.25	0	1	0	0	0	1	1	0	0	1	0
26	1	7.82	3.72	3.43	0.52	292	47.6	43.9	6.6	85.1312	1.08455	6.59615	78.4946	316.688	0.563965	164.678	0.371421	74.3	48	26.3	1.8251	17	0.83	5.41	1.76	3.34	5.44	74.7	116.82	444.6	0	20.15	NA	NA	0	0	0	1	1	0	0	0	1
32	1	5.39	2.98	1.93	0.35	199	55.3	35.8	6.5	103.109	1.54404	5.51429	66.7785	307.264	0.540415	107.542	0.7759	72.5	48	24.5	1.95918	62	0.65	4.01	1.86	2.05	5.7	85.9	94.7342	390.6	0	24.22	0	0	0	0	0	1	0	0	0	0	0
45	1	5.04	2.37	2.36	0.19	228	47	46.8	3.8	96.6102	1.00424	12.4211	96.2025	228.966	0.190805	43.5036	0.440455	77	47.1	29.9	1.57525	10	0.66	5.03	1.9	2.92	5.06	74.6	106.07	194.8	0	24.76	0	1	0	0	0	0	0	0	0	0	0
32	1	5.58	2.92	2.28	0.34	269	52.3	40.9	6.1	117.982	1.2807	6.70588	92.1233	344.509	0.435439	117.133	0.476097	78.3	50.3	28	1.79643	27	1.42	5.38	1.46	3.25	4.31	78.8	105.376	383.4	0	22.94	0	0	0	1	0	1	1	0	0	1	1
37	1	7.03	3.54	2.79	0.44	160	50.3	39.7	6.3	57.3477	1.26882	6.34091	45.1977	203.011	0.55828	89.3247	0.793011	76.8	44.6	32.2	1.38509	17	1.61	3.03	0.98	1.71	4.52	66.4	126.827	549.3	0	24.94	0	0	0	0	0	1	1	0	0	0	0
73	1	3.7	1.74	1.52	0.32	149	47	41.1	8.6	98.0263	1.14474	4.75	85.6322	170.566	0.366316	54.5811	0.76828	71.6	46	25.6	1.79688	14	0.64	4.88	1.68	2.95	5.82	76.8	93.8438	436.3	0	22.83	0	1	0	0	1	1	0	0	0	1	1
55	1	6.53	4.14	1.8	0.44	158	63.4	27.6	6.7	87.7778	2.3	4.09091	38.1643	363.4	1.012	159.896	1.4557	70.2	45.5	24.7	1.84211	13	2.37	4.91	1.37	2.81	4.8	93.7	77.2368	521.6	0	23.64	0	1	0	0	0	1	1	0	0	0	0
57	1	5.38	3.42	1.56	0.23	227	63.5	29	4.3	145.513	2.19231	6.78261	66.3743	497.654	0.504231	114.46	0.965774	75.8	49.4	26.4	1.87121	26	2.56	5.39	1.23	3.2	5.48	99.5	71.2625	244.2	1	25.69	0	0	0	1	0	0	1	0	0	1	1
54	1	5.01	2.56	2.05	0.2	191	51.1	40.9	4	93.1707	1.24878	10.25	74.6094	238.517	0.249756	47.7034	0.653812	70.8	44.6	26.2	1.70229	31	0.83	4.12	1.39	2.53	3.73	68.8	113.447	397.6	0	20.86	0	1	0	0	0	1	0	0	0	0	1
64	1	8.93	5.88	2.22	0.55	245	65.8	24.9	6.2	110.36	2.64865	4.03636	41.6667	648.919	1.45676	356.905	1.08108	70.9	45.6	25.3	1.80237	18	1.66	4.31	0.9	2.69	6.61	85.4	84.2851	374.8	0	24.3	0	1	0	0	0	1	1	0	0	0	0
36	1	5.09	2.15	2.52	0.26	214	42.2	49.5	5.1	84.9206	0.853175	9.69231	99.5349	182.579	0.221825	47.4706	0.39868	77.2	46	31.2	1.47436	19	0.92	6.82	2.07	4.01	5.5	67.1	125.812	368.4	0	16.96	1	2	0	0	0	1	1	0	0	1	0
37	1	5.83	2.65	2.7	0.35	219	45.4	46.3	6	81.1111	0.981481	7.71429	82.6415	214.944	0.343519	75.2306	0.448165	75.6	48.3	27.3	1.76923	12	0.93	4.74	1.24	3.22	3.95	68.6	121.827	388.9	0	21.41	NA	NA	0	0	0	1	1	0	0	0	0
58	1	5.56	3.18	1.78	0.42	296	57.1	32	7.6	166.292	1.78652	4.2381	93.0818	528.809	0.750337	222.1	0.603553	73.2	47	26.2	1.79389	18	0.66	5.47	2.36	3.09	6.35	80.7	91.99	380.7	0	21.51	0	1	0	0	0	1	1	0	0	1	1
29	1	3.46	1.87	1.33	0.21	176	54	38.4	6.1	132.331	1.40602	6.33333	94.1176	247.459	0.295263	51.9663	0.798872	71	48.2	22.8	2.11404	16	0.91	3.33	1.29	1.93	3.69	79.4	106.25	414.6	0	21.08	0	0	0	0	0	1	0	0	0	0	0
51	1	5.73	3.64	1.33	0.32	204	63.6	23.2	5.6	153.383	2.73684	4.15625	56.044	558.316	0.875789	178.661	1.34159	75.4	47.1	28.3	1.66431	32	0.93	3.88	1.45	2.18	5.15	101.4	71.0183	367.9	0	20.59	NA	NA	0	0	0	1	0	0	0	0	0
44	1	7.55	5.29	1.55	0.39	212	70	20.5	5.2	136.774	3.4129	3.97436	40.0756	723.535	1.33103	282.179	1.60986	73.2	42	31.2	1.34615	10	0.97	4.01	1.21	2.43	3.89	73.3	108.833	275.2	0	23.57	0	1	0	1	0	0	1	0	0	1	1
52	1	5.68	3	2.2	0.37	221	52.8	38.7	6.5	100.455	1.36364	5.94595	73.6667	301.364	0.504545	111.505	0.61703	75.6	51.1	24.5	2.08571	22	1.91	5.74	1.56	3.65	6.76	79.4	95.7046	382.3	0	26.86	1	2	0	0	0	1	1	0	0	0	0
28	1	4.44	2.37	1.73	0.24	223	53.3	39	5.4	128.902	1.36994	7.20833	94.0928	305.497	0.328786	73.3193	0.614324	76.2	50.5	25.7	1.96498	7	1.05	4.2	1.78	2.23	5.95	83.7	100.182	374.5	0	20.93	0	0	0	0	0	1	0	0	0	0	1
59	1	5.99	3.89	1.67	0.31	260	64.9	27.9	5.2	155.689	2.32934	5.3871	66.838	605.629	0.722096	187.745	0.895901	79.8	47.6	32.2	1.47826	19	3.14	5.57	0.93	3.54	4.95	76.8	97.4895	315.7	0	25.22	0	1	0	1	0	0	1	0	0	1	1
34	1	8.48	4.98	2.95	0.38	231	58.7	34.8	4.5	78.3051	1.68814	7.76316	46.3855	389.959	0.641492	148.185	0.730795	78.6	54.9	23.7	2.31646	14	1.07	4.34	1.32	2.55	5.19	78.5	104.73	359.9	0	18.14	0	1	0	0	0	1	0	0	0	0	1
31	1	5.42	3.14	1.98	0.22	337	57.9	36.5	4.1	170.202	1.58586	9	107.325	534.434	0.348889	117.576	0.470581	78.9	49.3	29.6	1.66554	17	0.83	4.48	1.13	2.98	3.98	79.9	104.179	403.6	0	24.22	0	1	0	0	0	1	1	0	0	0	0
29	1	6.87	3.8	2.71	0.28	196	55.4	39.4	4.1	72.3247	1.40221	9.67857	51.5789	274.834	0.39262	76.9535	0.715415	73.2	46.9	26.3	1.78327	22	1.25	4.28	1.3	2.42	3.53	83.7	99.5551	391.8	0	26.13	0	0	0	0	0	1	0	0	0	0	0
64	1	6.82	3.96	2.45	0.31	248	58.2	35.9	4.5	101.224	1.61633	7.90323	62.6263	400.849	0.501061	124.263	0.651745	71.9	44.5	27.4	1.62409	27	5.42	5.53	0.94	2.89	5.95	86.5	82.9644	331.3	0	27.54	1	2	0	1	1	0	1	0	0	1	1
57	1	5.07	2.39	2.37	0.23	186	47.2	46.7	4.5	78.481	1.00844	10.3043	77.8243	187.57	0.231941	43.141	0.542171	69.4	43.9	25.5	1.72157	19	3.93	4.73	0.84	2.78	4.36	75.7	99.8551	494.4	0	24.2	0	1	0	0	0	1	1	0	0	0	0
28	1	4.66	2.24	2.15	0.25	214	48.1	46.1	5.4	99.5349	1.04186	8.6	95.5357	222.958	0.260465	55.7395	0.486851	73.6	45.7	27.9	1.63799	9	1.44	3.6	0.99	2.15	5.05	80.1	105.768	353	0	19.93	0	0	0	0	0	0	1	0	0	1	1
33	1	7.35	4.58	2.21	0.4	258	62.3	30.1	5.4	116.742	2.0724	5.525	56.3319	534.679	0.828959	213.871	0.803255	70.9	47.4	23.5	2.01702	18	0.98	3.48	1.08	2.05	4.33	98	80.0736	409.8	0	26.11	0	0	0	0	0	1	1	0	0	0	0
26	1	6.89	3.79	2.54	0.3	274	55	36.9	4.4	107.874	1.49213	8.46667	72.2955	408.843	0.447638	122.653	0.544572	74.8	48.6	26.2	1.85496	20	1.8	5.64	1.49	3.44	3.79	82.2	103.811	430.9	0	21.99	0	0	0	0	0	1	1	0	0	1	1
34	1	6.98	2.93	3.61	0.35	282	42	51.7	5	78.1163	0.811634	10.3143	96.2457	228.881	0.284072	80.1083	0.287814	74.6	47.4	27.2	1.74265	19	1.16	4.48	1.09	2.87	4.2	73.7	113.21	350.9	0	22.86	0	0	0	0	0	0	1	0	0	0	0
55	1	5.51	2.2	2.4	0.37	167	40.2	44.5	6.7	69.5833	0.916667	6.48649	75.9091	153.083	0.339167	56.6408	0.548902	74.9	46.8	28.1	1.66548	21	0.99	4.97	2.03	2.6	4.63	64	123.63	348.8	0	20.38	1	2	0	0	0	0	0	0	0	0	0
37	1	4.21	2.16	1.71	0.3	204	51.4	40.6	7.1	119.298	1.26316	5.7	94.4444	257.684	0.378947	77.3053	0.619195	72.9	50.7	22.2	2.28378	14	0.99	4.66	1.26	2.94	4.85	74.9	109.309	350.4	0	24.12	0	1	0	0	0	0	1	0	0	0	1
29	1	6.86	4.59	1.7	0.37	253	66.9	24.8	5.4	148.824	2.7	4.59459	55.1198	683.1	0.999	252.747	1.06719	71	46.3	24.7	1.87449	70	1.38	4.97	1.45	2.95	5.5	92.1	88.4729	404.7	0	21.83	0	0	0	0	0	1	0	0	0	1	0
35	1	4.79	2.53	1.67	0.32	198	52.8	34.9	6.7	118.563	1.51497	5.21875	78.2609	299.964	0.48479	95.9885	0.765136	73.5	47.7	25.8	1.84884	20	0.61	4.57	1.33	2.84	5.6	74.5	111.134	346	0	23.24	0	1	0	0	0	0	0	0	0	0	0
44	1	5.57	2.99	2.24	0.27	237	53.7	40.2	4.8	105.804	1.33482	8.2963	79.2642	316.353	0.360402	85.4152	0.563216	70.1	48.4	21.7	2.23041	23	1.79	5.83	1.09	4.07	3.9	72.7	109.942	426.9	0	27.18	0	1	0	1	0	1	1	0	0	0	0
36	1	5.68	3.78	1.61	0.21	216	66.6	28.3	3.7	134.161	2.34783	7.66667	57.1429	507.13	0.493043	106.497	1.08696	80.4	48.3	32.1	1.50467	54	2.14	5.81	1.42	3.48	4.6	75.2	109.306	493.7	0	25.99	0	1	0	1	0	1	1	0	0	1	1
58	1	7.24	3.79	2.86	0.44	251	52.3	39.5	6.1	87.7622	1.32517	6.5	66.2269	332.619	0.583077	146.352	0.527958	72.3	47.7	24.6	1.93902	28	2.34	5.12	1.14	3.18	4.51	77.5	96.6995	370.3	0	26.53	0	1	0	1	0	1	1	0	0	0	1
71	1	4.59	2.52	1.75	0.27	124	54.9	38.1	5.9	70.8571	1.44	6.48148	49.2063	178.56	0.3888	48.2112	1.16129	77.7	51.1	26.6	1.92105	25	0.66	3.9	1.48	2.1	6.23	65.9	113.919	231	0	22.58	0	1	0	0	0	0	0	0	0	0	0
42	1	5.69	2.41	2.88	0.23	176	42.4	50.6	4	61.1111	0.836806	12.5217	73.029	147.278	0.192465	33.8739	0.475458	75.6	46.1	29.5	1.56271	18	0.87	4.65	1.18	3.13	4.96	103.1	72.0366	320.9	0	23.73	0	1	0	0	0	0	1	0	0	0	0
35	1	5.62	3.09	1.96	0.21	269	55	34.9	3.7	137.245	1.57653	9.33333	87.055	424.087	0.331071	89.0582	0.586071	70.5	43.7	26.8	1.6306	22	1.39	3.24	1.36	1.4	5.48	74.8	110.584	371.2	0	25.82	0	0	0	0	0	1	0	0	0	1	1
27	1	5.32	2.42	2.55	0.27	224	45.5	47.9	5.1	87.8431	0.94902	9.44444	92.562	212.58	0.256235	57.3967	0.423669	75.2	50.7	24.5	2.06939	10	0.72	4.42	2.24	2.02	5.63	87.5	95.4606	318.9	0	22.31	0	0	0	0	0	0	0	0	0	0	0
25	1	5.53	2.97	2.08	0.33	254	53.7	37.6	6	122.115	1.42788	6.30303	85.5219	362.683	0.471202	119.685	0.562159	73.5	49.2	24.3	2.02469	16	1.35	4.5	1.17	2.83	4.72	58.4	159.401	435.4	0	20.66	0	0	0	0	0	1	1	0	0	0	1
45	1	7.01	4.25	2.03	0.45	200	60.6	29	6.4	98.5222	2.0936	4.51111	47.0588	418.719	0.942118	188.424	1.0468	73.6	46.2	27.4	1.68613	30	1.78	3.82	1.13	2.32	5.72	92.1	81.7814	400.5	0	26.6	0	1	0	1	0	1	1	0	0	0	1
74	1	4.67	2.74	1.41	0.41	139	58.7	30.2	8.8	98.5816	1.94326	3.43902	50.7299	270.113	0.796738	110.747	1.39803	71.4	42.5	28.9	1.47059	46	1.1	2.86	0.99	1.56	5.92	98.5	68.8626	383.1	0	26.53	0	1	0	0	1	1	1	0	0	0	0
36	1	5.04	2.5	1.94	0.24	218	49.6	38.5	4.8	112.371	1.28866	8.08333	87.2	280.928	0.309278	67.4227	0.591128	72.8	49.5	23.3	2.12446	19	0.76	4.8	2.41	2.15	5.51	88.7	89.158	351	1	16.85	0	1	0	0	0	0	0	0	0	0	0
40	1	7.47	4.69	2.35	0.3	334	62.7	31.5	4	142.128	1.99574	7.83333	71.2154	666.579	0.598723	199.974	0.597528	73.3	46	27.3	1.68498	15	0.9	4.64	1.89	2.4	3.77	71.8	113.566	265.1	0	18.4	1	2	0	0	0	0	0	0	0	0	1
54	1	11.45	6.93	3.67	0.6	339	60.5	32.1	5.2	92.3706	1.88828	6.11667	48.9177	640.128	1.13297	384.077	0.557016	79	45.4	33.6	1.35119	38	4.75	4.77	0.83	2.41	6.45	100.3	71.2479	626.6	0	26.43	0	1	0	1	0	1	1	0	0	0	0
40	1	6.38	3.03	2.52	0.52	283	47.4	39.5	8.2	112.302	1.20238	4.84615	93.3993	340.274	0.625238	176.942	0.42487	68.4	46.8	21.6	2.16667	9	1.18	4.09	1.59	2.19	7.99	93.3	82.2003	331.1	0	20.62	0	1	0	0	0	0	0	0	0	0	1
31	1	3.87	2.02	1.44	0.34	187	52.1	37.2	8.8	129.861	1.40278	4.23529	92.5743	262.319	0.476944	89.1886	0.750149	72.6	51.1	21.5	2.37674	24	1.26	4.75	1.09	3.18	4.61	90	89.9471	401.8	0	22.36	0	1	0	0	0	1	1	0	0	1	0
44	1	6.1	3.31	2.22	0.33	218	54.3	36.4	5.4	98.1982	1.49099	6.72727	65.861	325.036	0.492027	107.262	0.683941	73.3	49.9	23.4	2.13248	48	6.4	4.23	0.78	1.74	4.98	63	131.193	441.2	0	25.03	0	1	0	1	0	1	1	0	0	0	1
37	1	6.97	3.19	3.13	0.33	318	45.8	44.9	4.7	101.597	1.01917	9.48485	99.6865	324.096	0.336326	106.952	0.320493	82.9	48.8	34.1	1.43109	91	1.37	5.81	1.39	3.63	5.76	104.1	72.8172	559.2	0	19.94	0	0	0	0	0	1	1	0	0	0	0
57	1	4.83	2.47	1.61	0.52	135	51.2	33.3	10.8	83.8509	1.53416	3.09615	54.6559	207.112	0.797764	107.698	1.13642	71.7	38.8	32.9	1.17933	18	0.57	4.37	1.97	2.2	4.56	77	97.7788	361	0	20.52	0	1	0	0	0	1	0	0	0	0	0
54	1	6.27	3.56	1.98	0.48	146	56.7	31.6	7.7	73.7374	1.79798	4.125	41.0112	262.505	0.86303	126.002	1.23149	73.1	47.2	25.9	1.82239	26	2.28	4.89	1.25	2.57	4.2	61	131.607	366.6	0	19.31	0	1	0	0	0	1	1	0	0	1	0
31	1	6.22	3.7	1.82	0.6	173	59.5	29.3	9.6	95.0549	2.03297	3.03333	46.7568	351.703	1.21978	211.022	1.17513	74.5	44.6	29.9	1.49164	28	1.05	3.68	1.19	2.16	4.18	82	100.896	420.9	0	22.41	0	0	0	0	0	1	1	0	0	0	0
56	1	6.48	4.41	1.53	0.32	230	68.1	23.6	4.9	150.327	2.88235	4.78125	52.1542	662.941	0.922353	212.141	1.2532	78.9	44.7	34.2	1.30702	26	0.75	3.88	1.22	2.33	4.56	89.5	81.4706	381.1	0	26.91	0	0	0	0	0	1	1	0	0	0	0
27	1	6.74	3.6	2.34	0.49	242	53.4	34.7	7.3	103.419	1.53846	4.77551	67.2222	372.308	0.753846	182.431	0.635728	76.6	49.1	27.5	1.78545	32	1.34	4.4	1.04	2.79	3.99	79.4	107.618	529.6	0	25.71	0	0	0	0	0	1	1	0	0	1	0
47	1	7.3	4.43	2.41	0.4	223	60.7	33	5.5	92.5311	1.83817	6.025	50.3386	409.913	0.73527	163.965	0.824293	74.4	48.5	25.9	1.87259	31	4.56	4.89	0.83	2.62	4.4	89.1	84.5321	429.7	0	25.6	NA	NA	0	1	0	1	1	0	0	1	0
34	1	5.54	3.35	1.71	0.36	169	60.4	30.9	6.5	98.8304	1.95906	4.75	50.4478	331.082	0.705263	119.189	1.15921	74.3	47.9	26.4	1.81439	26	1.27	5.32	1.11	3.64	5.28	80.8	101.064	444.1	0	26.33	0	1	0	0	0	1	1	0	0	0	0
35	1	5.06	2.45	1.91	0.47	232	48.4	37.7	9.3	121.466	1.28272	4.06383	94.6939	297.592	0.60288	139.868	0.552898	77.7	48	29.7	1.61616	44	1.08	4.64	1.67	2.52	4.74	78.9	103.537	442	0	24.83	0	0	0	0	0	1	0	0	0	0	1
70	1	6.75	4.43	1.74	0.44	242	65.7	25.8	6.5	139.08	2.54598	3.95455	54.6275	616.126	1.12023	271.096	1.05206	80.3	50.7	29.6	1.71284	16	0.79	4.33	1.28	2.78	6.44	67.5	110.877	316.1	0	21.46	0	1	0	0	0	0	1	0	0	0	1
29	1	6.36	2.42	3.47	0.32	242	38.1	54.6	5	69.7406	0.697406	10.8438	100	168.772	0.22317	54.0071	0.288184	70.7	49.2	21.5	2.28837	12	0.88	4.44	1.47	2.67	4.5	72	119.883	380.9	0	20.14	0	1	0	0	0	1	0	0	0	1	1
57	1	3.63	2.1	1.24	0.18	175	57.7	34.2	5	141.129	1.69355	6.88889	83.3333	296.371	0.304839	53.3468	0.967742	66.8	44	22.8	1.92982	15	0.91	4.81	1.98	2.54	5.15	64.8	120.974	323	0	19.84	0	1	0	0	0	0	0	0	0	0	0
51	1	7.66	3.79	3.06	0.38	193	49.5	39.9	5	63.0719	1.23856	8.05263	50.9235	239.042	0.470654	90.8361	0.641742	77.1	46.8	30.3	1.54455	58	1.4	5.56	1.53	3.4	7.18	87.1	85.6719	507.9	0	27.38	0	0	0	0	0	1	1	0	0	1	1
33	1	7.18	3.54	2.91	0.33	264	49.3	40.5	4.6	90.7216	1.21649	8.81818	74.5763	321.155	0.401443	105.981	0.460794	73.1	47.7	25.4	1.87795	27	0.95	4.06	1.13	2.62	4.2	78.7	104.961	380.3	0	25.21	0	1	0	0	0	1	1	0	0	0	0
63	1	5.96	3.95	1.44	0.48	285	66.2	24.2	8.1	197.917	2.74306	3	72.1519	781.771	1.31667	375.25	0.962476	65.9	42.1	23.8	1.76891	12	0.57	3.73	1.48	2.01	5.23	75.5	98.4028	472.9	0	18.14	1	2	0	0	0	1	0	0	0	1	0
27	1	7.6	4.97	1.76	0.38	244	65.3	23.2	5	138.636	2.82386	4.63158	49.0946	689.023	1.07307	261.829	1.15732	72.5	47	25.5	1.84314	21	0.68	3.58	1.16	2.12	3.6	67.2	132.217	376.8	0	16.54	0	1	0	0	0	1	1	0	0	0	1
51	1	4.94	2.97	1.53	0.34	244	60.1	31	6.9	159.477	1.94118	4.5	82.1549	473.647	0.66	161.04	0.795564	75.1	47.6	27.5	1.73091	20	3.29	5.7	1.16	3.36	6.73	75	103.038	417	0	23.24	0	0	0	1	0	1	1	0	0	0	0
52	1	5.46	3.04	1.86	0.27	209	55.7	34.1	4.9	112.366	1.63441	6.88889	68.75	341.591	0.44129	92.2297	0.782014	71.8	46.8	25	1.872	26	1.28	5.36	1.1	3.73	6.24	94.5	77.202	352	0	24.74	0	1	0	1	0	0	1	0	0	0	1
33	1	7.73	5.16	2.05	0.39	257	66.8	26.5	5	125.366	2.51707	5.25641	49.8062	646.888	0.981659	252.286	0.979406	76.3	46.7	29.6	1.5777	26	2.21	3.61	0.88	2.17	4.83	83.9	96.9929	508	0	24.15	0	1	0	1	0	1	1	0	0	0	0
40	1	5.07	2.99	1.38	0.2	315	59	27.2	3.9	228.261	2.16667	6.9	105.351	682.5	0.433333	136.5	0.687831	69.3	45	24.3	1.85185	21	2.15	4.82	1.16	2.6	4	68.6	120.139	369.9	0	23.32	NA	NA	0	0	0	1	1	0	0	1	1
32	1	5.97	2.92	2.49	0.26	322	48.8	41.7	4.4	129.317	1.17269	9.57692	110.274	377.606	0.3049	98.1777	0.36419	70.4	45.9	24.5	1.87347	30	0.81	4.07	1.69	2.15	4.23	80.3	102.952	501.3	0	23.38	0	1	0	1	0	1	0	0	0	1	0
42	1	5.96	3.58	1.88	0.29	175	60.1	31.5	4.9	93.0851	1.90426	6.48276	48.8827	333.245	0.552234	96.641	1.08815	71	45.3	25.7	1.76265	73	3.55	4.94	0.97	2.94	4.54	74.2	108.103	623.2	0	24.16	NA	NA	0	1	0	1	1	0	0	0	1
45	1	6.44	3.57	2.2	0.49	250	55.4	34.2	7.6	113.636	1.62273	4.4898	70.028	405.682	0.795136	198.784	0.649091	79	48.1	30.9	1.55663	15	0.86	4.2	1.41	2.52	4.88	93.6	80.1672	372.4	0	21.43	NA	NA	0	0	0	1	0	0	0	0	0
42	1	4.66	2.13	2.04	0.36	231	45.7	43.8	7.7	113.235	1.04412	5.66667	108.451	241.191	0.375882	86.8288	0.451999	73	47.3	25.7	1.84047	17	0.96	5.64	1.24	3.76	5.85	87	88.8276	417.6	0	22.11	0	1	0	0	0	1	1	0	0	0	0
35	1	4.83	2.44	1.95	0.22	247	50.5	40.4	4.6	126.667	1.25128	8.86364	101.23	309.067	0.275282	67.9947	0.506592	69.6	44.3	25.3	1.75099	28	1.08	4.42	1.26	2.89	5.47	90.4	87.5339	356.6	0	27.38	0	0	0	0	0	0	1	0	0	0	0
47	1	5.65	2.65	2.36	0.37	262	46.9	41.8	6.5	111.017	1.12288	6.37838	98.8679	294.195	0.415466	108.852	0.428581	71.6	48	23.6	2.0339	22	1.19	4.89	1.3	3.02	5.78	77.8	99.9313	274.9	0	22.75	0	1	0	0	0	0	0	0	0	1	1
54	1	6.86	4.28	1.8	0.46	253	62.5	26.2	6.7	140.556	2.37778	3.91304	59.1121	601.578	1.09378	276.726	0.939833	71.1	47.4	23.7	2	46	3.36	4.2	0.99	2.14	4.8	81.3	92.3264	423	0	25.91	0	1	0	1	0	1	1	0	0	1	0
29	1	4.1	2.29	1.44	0.26	205	55.9	35.1	6.3	142.361	1.59028	5.53846	89.5197	326.007	0.413472	84.7618	0.775745	83.6	51.9	31.7	1.63722	30	1.23	4.15	1.69	2.04	5.09	89.5	91.6552	331.9	0	22.93	0	1	0	0	0	0	0	0	0	0	1
51	1	5.39	2.76	2.11	0.32	230	51.3	39.1	5.9	109.005	1.30806	6.59375	83.3333	300.853	0.418578	96.273	0.56872	74.7	49.8	24.9	2	25	1.63	5.96	1	4.18	5.87	79.4	96.0379	372.7	0	25.51	0	1	0	1	0	1	1	0	0	0	0
25	1	6.26	2.95	2.78	0.46	262	47.1	44.4	7.3	94.2446	1.06115	6.04348	88.8136	278.022	0.488129	127.89	0.405019	79.7	49.3	30.4	1.62171	13	0.91	4.51	1.44	2.69	4.14	72.1	122.9	362.7	0	21.77	NA	NA	0	0	0	1	0	0	0	1	0
66	1	5	2.14	2.36	0.34	221	42.8	47.2	6.8	93.6441	0.90678	6.94118	103.271	200.398	0.308305	68.1354	0.410308	75	44.5	30.5	1.45902	11	1.18	3.39	1.2	1.76	5.14	82	88.1316	350.8	0	22.76	0	1	0	0	0	0	1	0	0	0	1
80	1	4.22	2.3	1.21	0.55	232	54.5	28.7	13	191.736	1.90083	2.2	100.87	440.992	1.04545	242.545	0.819322	68.5	41.6	26.9	1.54647	21	0.56	4.18	1.76	2.26	7.64	78.1	90.4256	335.3	0	20.57	0	1	0	0	0	0	0	0	0	1	0
46	1	4.23	2.8	1.09	0.3	230	66.2	25.8	7.1	211.009	2.56881	3.63333	82.1429	590.826	0.770642	177.248	1.11687	73.8	47.7	26.1	1.82759	41	1.36	4.39	1.37	2.52	6.32	86.8	87.6414	455	0	21.26	0	0	0	0	0	1	0	0	0	0	1
48	1	4.42	2.57	1.34	0.28	200	58.1	30.3	6.3	149.254	1.91791	4.78571	77.821	383.582	0.537015	107.403	0.958955	73.8	53.1	20.7	2.56522	9	1.74	5.41	1.4	3.35	4.1	75.6	103.143	447.6	0	22.41	0	1	0	0	0	1	1	0	0	1	1
30	1	6.39	3.03	2.7	0.37	251	47.4	42.3	5.8	92.963	1.12222	7.2973	82.8383	281.678	0.415222	104.221	0.4471	76	51.2	24.8	2.06452	23	1.73	5.63	1.24	3.56	2.94	76.4	110.748	377.8	0	24.5	0	1	0	0	0	1	1	0	0	1	0
34	1	4.81	2.32	2.21	0.23	210	48.3	45.9	4.8	95.0226	1.04977	9.6087	90.5172	220.452	0.241448	50.7041	0.499892	78.4	50.2	28.2	1.78014	20	1.22	5.04	1.3	3.29	5.22	68.3	124.356	378.7	0	21.73	0	1	0	0	0	1	1	0	0	0	0
59	1	6.44	4.3	1.59	0.42	224	66.7	24.7	6.5	140.881	2.7044	3.78571	52.093	605.786	1.13585	254.43	1.20732	76.9	48.7	28.2	1.72695	25	1	4.72	1.67	2.61	5.05	70.8	107.784	370.1	0	24.5	0	1	0	0	0	1	0	0	0	0	1
35	1	5.29	2.67	2.18	0.25	303	50.5	41.2	4.7	138.991	1.22477	8.72	113.483	371.106	0.306193	92.7764	0.404215	77.9	51.8	26.1	1.98467	26	3.84	4.88	1.02	2.71	4.19	66.9	126.915	397.4	0	20.41	0	0	0	0	0	1	1	0	0	0	1
36	1	4.35	2.39	1.51	0.29	165	55	34.7	6.7	109.272	1.58278	5.2069	69.0377	261.159	0.459007	75.7361	0.959261	71.4	47.7	23.7	2.01266	11	0.72	4.3	1.81	2.3	4.93	77.9	104.65	276.3	0	18.56	NA	NA	0	0	0	0	0	0	0	1	0
32	1	5.9	3.18	2.29	0.36	146	53.9	38.8	6.1	63.7555	1.38865	6.36111	45.9119	202.742	0.499913	72.9872	0.951128	68.5	47.2	21.3	2.21596	11	1.01	4.18	1.07	2.92	6.04	84.9	96.113	513.3	0	20.88	0	1	0	0	0	1	1	0	0	1	0
58	1	3.98	1.96	1.64	0.25	116	49.2	41.2	6.3	70.7317	1.19512	6.56	59.1837	138.634	0.29878	34.6585	1.03028	86	49.2	36.8	1.33696	106	0.75	4.07	1.68	2.15	5.81	81.1	91.4304	434.7	0	23.44	0	0	0	0	0	1	0	1	0	0	0
29	1	5.06	2.56	2.12	0.25	102	50.6	41.9	4.9	48.1132	1.20755	8.48	39.8438	123.17	0.301887	30.7925	1.18387	71.9	52.4	19.5	2.68718	26	1.01	4.03	1.37	2.27	3.24	74.3	115.321	304.8	0	19.72	0	0	0	0	0	0	0	0	0	0	0
71	1	6.1	3.52	2.16	0.29	194	57.7	35.4	4.8	89.8148	1.62963	7.44828	55.1136	316.148	0.472593	91.683	0.840015	76.5	45.1	31.4	1.43631	32	1.13	3.32	1.68	1.47	5.67	74.7	97.594	375.3	0	24.21	0	1	0	0	0	1	0	0	0	1	1
88	1	4.2	2	1.71	0.31	128	47.7	40.7	7.4	74.8538	1.16959	5.51613	64	149.708	0.362573	46.4094	0.913743	75.4	48.5	26.9	1.80297	50	2.09	3.92	1.23	1.91	4.63	81.7	84.0875	384.2	1	27.16	0	1	0	1	0	1	1	0	0	0	0
35	1	6.15	3.42	2.22	0.29	226	55.6	36.1	4.7	101.802	1.54054	7.65517	66.0819	348.162	0.446757	100.967	0.681655	75.7	47.9	27.8	1.72302	15	0.85	4.07	1.71	2.09	4.39	83.8	96.118	356	0	19.6	0	1	0	0	0	0	0	0	0	0	1
54	1	5.7	2.58	2.37	0.49	191	45.2	41.6	8.6	80.5907	1.08861	4.83673	74.031	207.924	0.533418	101.883	0.569952	68.8	44.9	23.9	1.87866	15	0.76	5.11	1.99	2.55	8	88	83.7309	309.7	0	20.04	0	1	0	0	0	0	0	0	0	0	0
36	1	5.66	3.09	2	0.45	370	54.6	35.3	8	185	1.545	4.44444	119.741	571.65	0.69525	257.243	0.417568	82.1	49.2	32.9	1.49544	68	4.9	6.16	1.26	3.41	4.83	100.4	76.5171	716.4	0	25.76	0	0	0	1	0	1	1	0	0	1	0
45	1	4	1.9	1.7	0.28	250	47	42.3	7.1	147.059	1.11765	6.07143	131.579	279.412	0.312941	78.2353	0.447059	72	50.5	21.5	2.34884	32	1.57	5.69	1.3	3.69	6.9	82.4	93.8203	379.8	0	27.86	0	0	0	0	0	1	1	0	0	0	1
42	1	6.43	3.62	2.07	0.39	139	56.2	32.2	6.1	67.1498	1.74879	5.30769	38.3978	243.082	0.682029	94.802	1.25812	76	48.6	27.4	1.77372	27	3.31	4.38	0.98	2.22	4.5	98	76.6905	425.7	0	24.06	0	1	0	0	0	1	1	0	0	1	0
32	1	5.25	3.13	1.72	0.32	200	59.6	32.8	6.1	116.279	1.81977	5.375	63.8978	363.953	0.582326	116.465	0.909884	74.5	49.6	24.9	1.99197	38	0.91	5.66	1.47	3.73	4.8	69.6	122.822	281.9	0	22.16	1	2	0	0	0	0	1	0	0	0	1
65	1	5.79	3.13	2.19	0.41	164	54	37.8	7.1	74.8858	1.42922	5.34146	52.3962	234.393	0.585982	96.101	0.871478	69.9	44.6	25.3	1.76285	13	0.95	4.84	1.9	2.32	4.5	75.3	98.1747	494.6	0	21.71	0	1	0	0	0	1	0	0	0	0	1
62	1	4.65	2.05	2.05	0.32	187	44.1	44.1	6.9	91.2195	1	6.40625	91.2195	187	0.32	59.84	0.534759	74.9	47	27.9	1.68459	18	1.61	5.83	1.44	3.54	3.3	96.7	72.7146	431.4	0	21.33	NA	NA	0	0	0	1	1	0	0	1	0
34	1	9.81	5.37	3.67	0.65	219	54.8	37.4	6.6	59.673	1.46322	5.64615	40.7821	320.444	0.95109	208.289	0.668135	73.3	46.1	27.2	1.69485	26	1.85	4.64	0.84	3.18	3.1	79.1	103.751	519	0	24.82	0	0	0	0	0	1	1	0	0	1	0
37	1	7.94	4.96	2.38	0.37	238	62.4	30	4.7	100	2.08403	6.43243	47.9839	496	0.771092	183.52	0.875644	75.9	48.7	27.2	1.79044	38	4.54	5.9	1.19	3.37	3.58	66.4	126.827	564.9	0	26.58	NA	NA	0	1	0	1	1	0	0	0	0
32	1	5.86	3.69	1.67	0.44	216	62.9	28.5	7.5	129.341	2.20958	3.79545	58.5366	477.269	0.972216	209.999	1.02295	72.2	48.6	23.6	2.05932	19	0.78	3.51	1.06	2.18	4.82	75.7	110.726	307.2	0	19.95	0	0	0	0	0	0	1	0	0	0	1
49	1	5.24	3.07	1.73	0.35	356	58.6	33	6.7	205.78	1.77457	4.94286	115.961	631.746	0.621098	221.111	0.498474	71.2	45.5	25.7	1.77043	8	1.39	4.84	1.69	2.7	5	74.9	103.949	277.1	0	18.74	1	2	0	0	0	0	0	0	0	1	0
46	1	4.77	2.44	1.84	0.33	486	51.1	38.6	6.9	264.13	1.32609	5.57576	199.18	644.478	0.437609	212.678	0.272857	80.9	51.9	29	1.78966	20	1.23	6.57	1.88	4.13	4.88	91.1	82.5651	314	0	21.26	0	1	0	0	0	0	1	0	0	1	0
28	1	5.89	3.7	1.82	0.28	229	62.7	30.9	4.8	125.824	2.03297	6.5	61.8919	465.549	0.569231	130.354	0.887759	73.2	46.1	27.1	1.70111	22	1.07	4.2	1.45	2.48	4.23	75	114.712	386	0	22.32	0	0	0	0	0	1	0	0	0	0	1
26	1	4.69	2.61	1.3	0.63	188	55.7	27.7	13.4	144.615	2.00769	2.06349	72.0307	377.446	1.26485	237.791	1.06792	72.9	47.9	25	1.916	13	1.28	4.33	1.27	2.65	5.3	84	101.073	363	0	17.21	0	1	0	0	0	1	1	0	0	0	0
36	1	6.86	3.53	2.65	0.47	164	51.42	38.6	6.82	61.8868	1.33208	5.6383	46.4589	218.46	0.626075	102.676	0.812241	71.2	47.6	23.6	2.01695	58	2.26	4.75	1.08	3.05	7.4	72.6	114.157	410.4	0	28.32	0	1	0	1	0	1	1	0	0	0	0
51	1	4.14	2.02	1.64	0.35	196	48.7	39.6	8.5	119.512	1.23171	4.68571	97.0297	241.415	0.431098	84.4951	0.628422	69.1	49.5	19.6	2.52551	11	0.81	4.38	1.4	2.55	4.11	76.9	99.9052	364.2	0	25.99	0	1	0	0	0	1	0	0	0	0	0
43	1	4.9	2.62	1.68	0.4	248	53.4	34.3	8.2	147.619	1.55952	4.2	94.6565	386.762	0.62381	154.705	0.62884	69.5	46.4	23.1	2.00866	25	1.62	4.08	0.94	2.55	3.19	66.8	122.549	365.1	0	23.34	1	2	0	1	0	1	1	0	0	0	0
56	1	5.97	3.12	2.25	0.51	289	52.3	37.7	8.5	128.444	1.38667	4.41176	92.6282	400.747	0.7072	204.381	0.479815	81.3	46.4	34.9	1.32951	18	2.64	5.4	1.28	3.38	5.69	110.9	62.5324	343.6	0	24.61	1	2	0	0	0	0	1	0	0	0	1
23	1	5.52	3.12	1.91	0.29	190	56.5	34.6	5.3	99.4764	1.63351	6.58621	60.8974	310.366	0.473717	90.0063	0.859741	77.3	46.7	30.6	1.52614	10	0.78	4.61	1.6	2.89	5.69	75	118.823	523.8	0	19.85	0	1	0	0	0	1	0	0	0	1	0
42	1	6.29	3.51	2.02	0.4	288	55.8	32.1	6.4	142.574	1.73762	5.05	82.0513	500.436	0.69505	200.174	0.603342	72.3	47.4	24.9	1.90361	16	1.19	5.83	1.3	4.06	5.67	69.6	116.986	278.2	0	20.28	0	1	0	0	0	0	1	0	0	1	1
49	1	6.01	3.35	2.13	0.36	187	55.8	35.4	6	87.7934	1.57277	5.91667	55.8209	294.108	0.566197	105.879	0.841053	74.1	46.3	27.8	1.66547	31	1.28	5.04	1.61	3.09	5.79	99.5	73.2179	328.9	0	22.34	NA	NA	0	0	0	0	0	0	0	0	0
41	1	5.33	2.58	2.33	0.36	275	48.4	43.7	6.8	118.026	1.1073	6.47222	106.589	304.506	0.398627	109.622	0.402653	74.4	47	27.4	1.71533	16	1.11	4.88	1.32	3.1	3.72	76.5	104.556	374.1	0	21.05	0	0	0	0	0	1	0	0	0	1	1
33	1	5.5	2.67	2.39	0.32	290	48.5	43.5	5.8	121.339	1.11715	7.46875	108.614	323.975	0.35749	103.672	0.385226	68.5	44.9	23.6	1.90254	19	2.15	4.54	1.26	2.58	4.57	83.9	96.9929	370.2	0	23.49	0	0	0	0	0	1	1	0	0	1	0
41	1	4.25	2.04	1.81	0.25	184	48	42.6	5.9	101.657	1.12707	7.24	90.1961	207.381	0.281768	51.8453	0.612539	75.8	50	25.8	1.93798	21	1.71	4.89	1.28	2.88	3.71	91.9	83.3789	423.4	0	20.76	NA	NA	0	0	0	1	1	0	0	0	0
31	1	6.92	3.7	2.74	0.36	180	53.5	39.6	5.2	65.6934	1.35036	7.61111	48.6486	243.066	0.486131	87.5036	0.750203	74	47.1	26.9	1.75093	17	1.38	4.59	1.45	2.63	4.15	79.7	104.502	355.5	0	19.25	0	1	0	0	0	0	0	0	0	1	1
57	1	6.43	3.23	2.54	0.5	206	50.2	39.5	7.8	81.1024	1.27165	5.08	63.7771	261.961	0.635827	130.98	0.617308	81.5	47.4	34.1	1.39003	25	2.11	5.35	1.23	3.4	7.08	83.3	88.7357	592.2	0	21.99	0	1	0	0	0	1	1	0	0	0	0
27	1	4.44	2.26	1.68	0.36	198	51	37.8	8.1	117.857	1.34524	4.66667	87.6106	266.357	0.484286	95.8886	0.679413	76.4	48.8	27.6	1.76812	13	0.56	4.48	1.55	2.72	5.01	90.4	91.6959	340.9	0	20.42	0	1	0	0	0	0	0	0	0	1	0
41	1	7.07	2.97	3.17	0.43	248	42	44.8	6.1	78.2334	0.936909	7.37209	83.5017	232.353	0.402871	99.9119	0.377786	72.5	48.2	24.3	1.98354	25	1.13	4.43	1.28	2.73	4.37	87.5	88.5829	418.8	0	23.81	0	0	0	0	0	1	1	0	0	0	0
30	1	7.15	3.45	2.65	0.25	214	48.2	37.1	3.5	80.7547	1.30189	10.6	62.029	278.604	0.325472	69.6509	0.608358	81.5	50.3	31.2	1.61218	41	2.53	4.3	1.4	2.17	4.85	79.3	105.771	391.7	0	19.86	0	0	0	0	0	1	1	0	0	0	1
31	1	6.85	2.93	3.39	0.37	104	42.8	49.5	5.4	30.6785	0.864307	9.16216	35.4949	89.8879	0.319794	33.2585	0.831064	72.1	48	24.1	1.9917	26	1.37	4.35	1.17	2.74	4.81	77.3	108.52	502.9	0	24.01	0	0	0	0	0	1	1	0	0	0	0
46	1	4.85	2.94	1.47	0.33	187	60.6	30.3	6.8	127.211	2	4.45455	63.6054	374	0.66	123.42	1.06952	67.5	42.5	25	1.7	18	1.1	4.66	1.12	3.03	5.72	76.6	102.26	430.3	0	24.91	0	1	0	0	0	1	1	0	0	0	0
34	1	5.09	2.09	2.47	0.39	221	41	48.5	7.7	89.4737	0.846154	6.33333	105.742	187	0.33	72.93	0.382875	76.9	48.9	28	1.74643	70	1.32	4.63	1.37	3.01	4.44	85.3	94.5258	456.9	0	25.23	0	0	0	0	0	1	0	0	0	0	0
47	1	8.4	5.17	2.82	0.32	235	61.5	33.6	3.8	83.3333	1.83333	8.8125	45.4545	430.833	0.586667	137.867	0.780142	76	48.1	27.9	1.72401	29	3.76	5.57	1.02	3.29	5.52	87.7	86.2004	451.5	0	26.34	NA	NA	0	1	0	1	1	0	0	0	0
45	1	3.84	2.24	1.4	0.16	197	58.2	36.5	4.2	140.714	1.6	8.75	87.9464	315.2	0.256	50.432	0.812183	79.4	49.2	30.2	1.62914	16	1.21	4.65	1.43	2.74	6.42	72.7	109.501	323.2	0	18.59	0	1	0	0	0	0	0	0	0	1	1
64	1	6.3	4.2	1.61	0.38	228	66.6	25.6	6	141.615	2.6087	4.23684	54.2857	594.783	0.991304	226.017	1.14416	66.1	44.1	22	2.00455	12	0.6	4.9	2.36	2.14	5.01	70.9	106.041	312.6	0	20.31	0	1	0	0	1	0	0	0	0	0	0
59	1	5.88	3.72	1.83	0.23	231	63.3	31.1	3.9	126.23	2.03279	7.95652	62.0968	469.574	0.467541	108.002	0.879994	71.3	45	26.3	1.71103	19	1.46	4.63	1.37	2.86	5.76	69.4	110.473	289	0	25.95	0	1	0	0	0	0	0	0	0	1	0
38	1	5.06	2.99	1.67	0.21	282	59	33	4.2	168.862	1.79042	7.95238	94.3144	504.898	0.375988	106.029	0.6349	71.1	47.1	24	1.9625	29	2.2	4.88	0.76	3.27	5.75	79.1	101.706	349	0	28.83	0	0	0	1	0	0	1	0	0	1	1
59	1	6.51	4.1	1.82	0.53	189	63	28	8.1	103.846	2.25275	3.43396	46.0976	425.769	1.19396	225.658	1.19193	67.1	42.5	24.6	1.72764	15	0.73	4.55	1.18	3.2	5.64	70.9	107.596	415.7	0	22.68	0	0	0	0	0	1	1	0	0	0	0
37	1	5.41	1.87	3.03	0.29	235	34.5	56	5.4	77.5578	0.617162	10.4483	125.668	145.033	0.178977	42.0596	0.262622	70.1	43.6	26.5	1.64528	15	1.11	4	1.28	2.48	5.14	75.4	108.416	344.5	0	23.26	0	0	0	0	0	0	1	0	0	1	0
46	1	6.18	4.19	1.51	0.34	202	67.8	24.4	5.5	133.775	2.77483	4.44118	48.21	560.517	0.943444	190.576	1.37368	67.6	45.7	21.9	2.08676	17	2.16	5.04	0.84	3.47	3.87	83	92.619	424.1	0	23.88	NA	NA	0	0	0	1	1	0	0	0	1
33	1	7.3	4.1	2.38	0.56	218	56.1	32.6	7.7	91.5966	1.72269	4.25	53.1707	375.546	0.964706	210.306	0.790224	69.4	46.8	22.6	2.0708	17	0.67	3.67	1.3	2.09	5.4	81.2	100.988	507.9	0	22.28	1	2	0	0	0	1	0	0	0	0	0
39	1	6.46	3.56	2.15	0.4	243	55.1	33.3	6.2	113.023	1.65581	5.375	68.2584	402.363	0.662326	160.945	0.681405	75.1	46.5	28.6	1.62587	16	0.86	4.02	2.01	1.92	5.06	93.6	82.2472	314.4	0	18.95	0	0	0	0	0	0	0	0	0	0	0
54	1	6.14	3.28	2.34	0.38	249	53.4	38.1	6.2	106.41	1.40171	6.15789	75.9146	349.026	0.53265	132.63	0.562936	66.6	42	24.6	1.70732	8	1	3.39	1.1	1.89	4.22	84.4	88.1599	388.1	0	22.23	0	1	0	0	0	1	1	0	0	1	0
53	1	4	2.4	1.24	0.26	182	60	31	6.5	146.774	1.93548	4.76923	75.8333	352.258	0.503226	91.5871	1.06345	68	45.4	22.6	2.00885	14	0.56	3.68	1.42	2.09	5.73	88.1	83.8939	299.7	0	21.78	1	2	0	0	0	0	0	0	0	1	0
29	1	7.82	4.56	2.55	0.39	221	58.3	32.6	5	86.6667	1.78824	6.53846	48.4649	395.2	0.697412	154.128	0.809156	67.3	46.5	20.8	2.23558	41	4.21	5.74	1.03	3.37	6.53	78.5	107.755	367.9	0	27.16	0	1	0	0	0	1	1	0	0	0	1
55	1	4.69	2.99	1.38	0.24	229	63.8	29.4	5.1	165.942	2.16667	5.75	76.5886	496.167	0.52	119.08	0.946143	72.6	42.7	29.9	1.42809	59	2.32	5.02	1.02	3.23	8.42	90.6	80.5109	514	0	35.8	0	1	0	1	1	1	1	0	0	1	0
36	1	5.73	3.35	2.02	0.31	204	58.5	35.3	5.4	100.99	1.65842	6.51613	60.8955	338.317	0.514109	104.878	0.812949	76.6	51	25.6	1.99219	16	0.86	4.05	1.43	1.92	5.6	76.2	107.539	421.7	0	21.22	0	1	0	0	0	1	0	0	0	0	0
34	1	4.85	2.56	1.81	0.3	283	52.8	37.3	6.2	156.354	1.41436	6.03333	110.547	400.265	0.424309	120.08	0.499775	75.2	52.2	23	2.26957	24	2.72	4.89	1.04	3.05	4.39	76.2	108.645	433.3	0	20.85	0	1	0	0	0	1	1	0	0	0	1
39	1	2.7	1.4	1.1	0.21	144	52.8	38.6	7.8	130.909	1.27273	5.2381	102.857	183.273	0.267273	38.4873	0.883838	69.5	44.7	24.8	1.80242	31	0.65	3.26	1.4	1.66	5.74	94.1	81.7082	346.3	0	24.22	0	0	0	0	0	0	0	0	0	0	0
33	1	7.05	3.45	3.13	0.34	248	48.9	44.4	4.8	79.2332	1.10224	9.20588	71.8841	273.355	0.37476	92.9406	0.44445	81.4	50.1	31.3	1.60064	16	1.26	5.07	1.78	2.82	4.89	88.1	91.3191	316.5	0	17.67	0	1	0	0	0	0	0	0	0	1	1
50	1	5.2	2.8	1.9	0.39	240	54.1	36.4	7.5	126.316	1.47368	4.87179	85.7143	353.684	0.574737	137.937	0.614035	72	46.4	25.6	1.8125	13	0.88	3.73	1.23	2.22	4.94	64.5	124.556	323.4	0	24.3	NA	NA	0	0	0	0	1	0	0	0	0
52	1	4.41	1.84	2.13	0.29	216	41.7	48.3	6.6	101.408	0.86385	7.34483	117.391	186.592	0.250516	54.1115	0.39993	72.1	46.5	25.6	1.81641	18	0.84	4.88	1.2	3.28	6.16	85.8	86.9737	337.3	0	23.91	0	1	0	0	0	0	1	0	0	1	0
80	1	4.82	2.96	1.44	0.28	215	61.4	29.9	5.8	149.306	2.05556	5.14286	72.6351	441.944	0.575556	123.744	0.956072	74.6	49.6	25	1.984	20	1.01	4.04	1.32	2.27	8.67	101	65.8401	308.2	0	24.34	0	1	0	0	0	0	0	0	0	0	1
32	1	5.09	2.7	1.84	0.5	241	53.1	36.1	9.8	130.978	1.46739	3.68	89.2593	353.641	0.733696	176.821	0.608876	79.1	48.2	30.9	1.55987	9	0.81	3.37	1.53	1.66	3.57	83.3	98.3962	329.4	0	19.93	0	1	0	0	0	0	0	0	0	0	0
32	1	5.19	3.04	1.76	0.32	171	58.5	33.9	6.2	97.1591	1.72727	5.5	56.25	295.364	0.552727	94.5164	1.0101	74.5	48.1	26.4	1.82197	29	1.2	4.08	1.31	2.38	5.63	87.1	93.1262	536.8	0	25.86	0	0	0	0	0	1	0	0	0	1	1
31	1	6.97	3.68	2.42	0.67	231	52.8	34.7	9.6	95.4545	1.52066	3.61194	62.7717	351.273	1.01884	235.353	0.658295	75.6	49.3	26.3	1.87452	51	1.38	4.48	1.23	2.73	6.07	98.1	80.8729	456.3	0	25.35	0	0	0	0	0	1	1	0	0	1	0
59	1	7.28	4.49	2.08	0.33	215	61.7	28.6	4.5	103.365	2.15865	6.30303	47.8842	464.111	0.712356	153.156	1.00403	77.3	49.5	27.8	1.78058	17	0.87	4.81	1.55	2.87	5.73	85.3	85.6451	365.9	0	19.92	1	2	0	0	0	1	0	0	0	0	0
41	1	5.19	2.3	2.35	0.34	335	44.2	45.3	6.6	142.553	0.978723	6.91176	145.652	327.872	0.332766	111.477	0.292156	78.2	46.3	31.9	1.45141	22	0.92	5.16	1.56	3.1	4.26	86.3	90.1053	401.4	0	23.24	0	1	0	0	0	1	0	0	0	1	0
32	1	8.41	4.57	3.18	0.42	231	54.3	37.8	5	72.6415	1.43711	7.57143	50.547	331.972	0.603585	139.428	0.622124	77.3	45.7	31.6	1.4462	92	2.82	5.39	1.31	3.09	3.4	91.2	87.9874	465.7	0	27.36	0	1	0	1	0	1	1	0	0	1	1
31	1	5.47	2.48	2.56	0.34	239	45.3	46.8	6.2	93.3594	0.96875	7.52941	96.371	231.531	0.329375	78.7206	0.405335	78.4	50.3	28.1	1.79004	27	2.48	5.17	1.24	3.07	3.74	83.5	98.6646	482.6	0	24.58	0	0	0	0	0	1	1	0	0	0	1
33	1	6.95	4.16	2.27	0.42	290	59.9	32.7	6	127.753	1.8326	5.40476	69.7115	531.454	0.769692	223.211	0.631931	72.9	48.4	24.5	1.97551	34	1.74	4.19	1.16	2.55	3.17	77.7	106.631	498.8	0	27.71	0	1	0	1	0	1	1	0	0	1	0
29	1	6.1	3.21	2.28	0.45	208	52.5	37.4	7.4	91.2281	1.40789	5.06667	64.7975	292.842	0.633553	131.779	0.676872	73.4	47.8	25.6	1.86719	27	1.18	3.56	1.24	2.07	5.17	83.4	99.9972	405.3	0	21.88	0	0	0	0	0	1	1	0	0	0	0
53	1	4.57	2.1	2.09	0.26	211	46	45.7	5.7	100.957	1.00478	8.03846	100.476	212.01	0.261244	55.1225	0.476201	73.7	50.2	23.5	2.13617	20	0.6	4.14	1.6	2.32	4.36	84.5	88.3262	324.9	0	24.35	0	1	0	0	0	0	0	0	0	1	1
36	1	6.89	4.38	1.88	0.34	208	63.6	27.3	4.9	110.638	2.32979	5.52941	47.4886	484.596	0.792128	164.763	1.12009	74.9	47.8	27.1	1.76384	30	1.69	4.09	1.42	2.19	5.55	87.2	91.0543	455.1	0	22.82	0	0	0	0	0	1	0	0	0	0	0
47	1	4.27	2.7	1.24	0.26	207	63.3	29	6.1	166.935	2.17742	4.76923	76.6667	450.726	0.566129	117.189	1.05189	78.2	47.2	31	1.52258	13	1.09	4.31	1.46	2.43	6.18	95.3	77.7983	298.7	0	21.38	0	1	0	0	0	0	0	0	0	1	1
43	1	6.21	3.08	2.69	0.37	307	49.6	43.3	6	114.126	1.14498	7.27027	99.6753	351.509	0.423643	130.058	0.372958	82.1	45.1	37	1.21892	26	1.59	5	1.29	2.93	5.1	85.2	90.7659	348.8	0	24.9	0	1	0	0	0	0	0	0	0	1	0
27	1	4.27	2.12	1.79	0.23	323	49.6	41.9	5.4	180.447	1.18436	7.78261	152.358	382.547	0.272402	87.9859	0.366674	76.2	50.7	25.5	1.98824	19	1.27	5.3	1.33	3.32	5.26	70.4	124.841	443.8	0	25.38	NA	NA	0	0	0	1	1	0	0	0	1
75	1	7.24	2.93	2.8	0.37	210	40.5	38.7	5.1	75	1.04643	7.56757	71.6724	219.75	0.387179	81.3075	0.498299	68.3	46.6	21.7	2.14747	19	0.81	4.28	1.42	2.46	4.6	67.4	109.717	313.8	0	25.64	0	1	0	1	0	0	0	0	0	1	0
79	1	5.13	2.29	2.29	0.4	182	44.7	44.6	7.8	79.476	1	5.725	79.476	182	0.4	72.8	0.549451	75.7	46.6	29.1	1.60137	16	1.78	4.5	1.19	2.77	5.75	90.8	75.2528	388.4	0	25.34	0	1	0	0	0	1	1	0	0	1	0
67	1	5.48	3.36	1.78	0.32	167	61.3	32.5	5.8	93.8202	1.88764	5.5625	49.7024	315.236	0.604045	100.876	1.13032	76.1	47.8	28.3	1.68905	24	1.18	2.84	1.13	1.26	6.38	99.1	69.5751	310.2	0	23.44	0	1	0	0	0	0	1	0	0	0	1
53	1	4.96	2.99	1.65	0.22	226	60.3	33.3	4.4	136.97	1.81212	7.5	75.5853	409.539	0.398667	90.0987	0.801824	68.1	44.7	23.4	1.91026	11	0.93	4.72	1.4	2.92	4.54	80.9	93.2014	445.6	1	20.69	0	1	0	0	0	1	0	0	0	1	0
42	1	6.5	3.46	2.39	0.55	375	53.2	36.8	8.5	156.904	1.4477	4.34545	108.382	542.887	0.796234	298.588	0.386053	68.9	46.5	22.4	2.07589	26	0.74	4.44	1.41	2.71	7.31	79.9	98.667	359.6	0	24.91	0	1	0	0	0	1	0	0	0	0	1
40	1	10.24	5.73	3.72	0.53	324	56	36.3	5.2	87.0968	1.54032	7.01887	56.5445	499.065	0.816371	264.504	0.475408	73.9	47	26.9	1.74721	30	4.25	4.82	0.86	2.63	4.51	70.5	116.156	475	0	26.53	0	0	0	0	0	1	1	0	0	1	0
35	1	8.13	5.8	1.78	0.4	301	71.4	21.9	4.9	169.101	3.25843	4.45	51.8966	980.787	1.30337	392.315	1.08253	72.8	48.9	23.9	2.04603	18	1.07	4.75	1.44	2.85	4.63	90.5	87.4145	411.7	0	17.81	0	1	0	0	0	1	0	0	0	1	0
27	1	6.04	3.92	1.81	0.27	194	64.8	30	4.5	107.182	2.16575	6.7037	49.4898	420.155	0.584751	113.442	1.11636	81	51.8	29.2	1.77397	20	2.03	4.34	0.97	2.62	3.09	98.4	82.5859	556.4	0	24.94	NA	NA	0	0	0	1	1	0	0	1	1
33	1	6.55	4.04	2.15	0.29	235	61.7	32.8	4.4	109.302	1.87907	7.41379	58.1683	441.581	0.54493	128.059	0.799604	77.7	47.2	30.5	1.54754	16	1.11	4.54	1.64	2.42	5.1	81	101.296	443.6	0	19.72	1	2	0	0	0	1	0	0	0	0	0
50	1	5.2	3.13	1.73	0.22	182	60.2	33.3	4.2	105.202	1.80925	7.86364	58.147	329.283	0.398035	72.4423	0.994093	73.9	47	26.9	1.74721	22	1.34	5.54	1.48	3.48	5	53.5	156.882	329.6	0	27.47	0	0	0	0	1	0	1	0	0	0	0
45	1	8.13	4.35	2.85	0.46	261	53.4	35.1	5.7	91.5789	1.52632	6.19565	60	398.368	0.702105	183.249	0.584795	71.6	44.2	27.4	1.61314	87	2.07	3.44	1.1	1.79	4.76	79.4	98.2138	368.2	0	25.35	1	2	0	1	0	1	1	0	0	0	1
33	1	6.8	3.48	2.74	0.27	217	51.1	40.3	4	79.1971	1.27007	10.1481	62.3563	275.606	0.34292	74.4136	0.585287	70.4	49.8	20.6	2.41748	16	1.45	4.65	2.07	2.17	4.47	76.3	109.05	283.3	0	17.85	0	1	0	0	0	0	0	0	0	1	0
29	1	4.99	2.64	1.95	0.31	248	52.9	39.1	6.2	127.179	1.35385	6.29032	93.9394	335.754	0.419692	104.084	0.545906	73.3	47.6	25.7	1.85214	17	1	3.78	1.2	2.33	5.6	92.9	87.5337	468.9	0	23.11	0	0	0	0	0	1	1	0	0	1	0
37	1	5.54	3.41	1.87	0.22	319	61.5	33.8	4	170.588	1.82353	8.5	93.5484	581.706	0.401176	127.975	0.571639	79	50	29	1.72414	15	0.94	6.38	1.75	3.83	4.64	71.8	115.162	323.9	0	20.62	0	1	0	0	0	0	1	0	0	1	0
52	1	4.9	2.7	1.73	0.36	217	55.2	35.3	7.3	125.434	1.56069	4.80556	80.3704	338.671	0.56185	121.921	0.719214	72.9	45	27.9	1.6129	18	1.17	5.75	1.31	4	4.99	74.4	103.703	368.6	0	26.4	0	1	0	0	0	1	1	0	0	1	0
37	1	4.32	2.39	1.57	0.26	141	55.4	36.3	6	89.8089	1.52229	6.03846	58.9958	214.643	0.395796	55.8073	1.07964	71.5	45.3	26.2	1.72901	24	0.82	4.33	1.4	2.35	5.5	71.4	115.959	403.5	0	21.15	NA	NA	0	0	0	1	0	0	0	0	0
38	1	9.75	6.69	2.51	0.33	319	68.7	25.7	3.4	127.092	2.66534	7.60606	47.6831	850.243	0.879562	280.58	0.835529	79	46.8	32.2	1.45342	29	1.04	2.86	1.42	1.15	3.77	69	120.38	380.1	0	17.99	0	1	0	0	0	1	0	0	0	0	0
51	1	4.92	2.47	1.99	0.21	226	50.2	40.4	4.3	113.568	1.24121	9.47619	91.498	280.513	0.260653	58.9076	0.549206	69.7	46.1	23.6	1.95339	21	1.44	4.17	0.99	2.76	5.26	56.6	145.83	353.7	0	25.64	NA	NA	0	1	0	0	1	0	0	1	1
30	1	8.94	5.04	3.25	0.5	282	56.4	36.4	5.6	86.7692	1.55077	6.5	55.9524	437.317	0.775385	218.658	0.549918	75.4	45.4	30	1.51333	18	0.69	4.28	1.32	2.6	3.7	69.6	124.249	330.9	0	22.8	0	1	0	0	0	0	0	0	0	1	0
30	1	4.46	2.4	1.72	0.18	226	53.8	38.6	4	131.395	1.39535	9.55556	94.1667	315.349	0.251163	56.7628	0.617411	71.5	46	25.5	1.80392	17	1.54	4.01	1.22	2.35	3.7	85.6	96.2496	514.3	0	22.28	0	0	0	0	0	1	1	0	0	0	0
42	1	5.69	2.67	2.39	0.39	226	46.9	42	6.9	94.5607	1.11715	6.12821	84.6442	252.477	0.43569	98.466	0.494316	75.1	48.7	26.4	1.8447	19	0.67	3.74	1.35	2.26	5.9	97.8	76.8841	532.1	0	23.88	0	0	0	0	0	1	0	0	0	0	0
54	1	6.87	3.85	2.23	0.29	350	56.1	32.5	4.2	156.951	1.72646	7.68966	90.9091	604.26	0.500673	175.235	0.493274	64	42.3	21.7	1.94931	14	1.44	4.57	1.03	2.98	6.4	85.9	86.2641	368.5	0	22.82	0	1	0	0	0	1	1	0	0	0	1
55	1	4.97	2.54	2.12	0.22	240	51.1	42.7	4.4	113.208	1.19811	9.63636	94.4882	287.547	0.263585	63.2604	0.499214	78.7	46.8	31.9	1.46708	18	1.08	5.9	1.28	4.17	6.75	90.1	81.0626	402.5	0	23.18	0	1	0	0	0	1	1	0	0	1	0
59	1	4.48	2.08	1.97	0.33	188	46.43	44	7.47	95.4315	1.05584	5.9697	90.3846	198.497	0.348426	65.5042	0.561616	73.8	46.7	27.1	1.72325	53	0.82	5.11	1.43	3.17	4.3	71.2	107.037	388.6	0	21.45	0	1	0	0	0	1	1	0	0	0	0
25	1	6.21	3.43	2.11	0.44	357	55.2	34	7.1	169.194	1.62559	4.79545	104.082	580.336	0.715261	255.348	0.455348	79	46.6	32.4	1.43827	19	0.7	4.12	1.52	2.39	4.3	88	96.1066	422.4	0	22.86	0	0	0	0	0	1	0	0	0	0	0
30	1	6.56	3.79	2.47	0.23	179	57.7	37.7	3.5	72.4696	1.53441	10.7391	47.2296	274.66	0.352915	63.1718	0.857214	78.8	49.6	29.2	1.69863	45	1.33	4.49	1.38	2.59	5.26	79	106.267	598.7	0	22.45	0	1	0	0	0	1	0	0	0	1	1
66	1	4.78	3.03	1.35	0.26	326	63.5	28.2	5.4	241.481	2.24444	5.19231	107.591	731.689	0.583556	190.239	0.68848	79.6	46.6	33	1.41212	15	0.92	3.02	1.27	1.55	8.39	129.9	49.9556	581.5	0	26.02	0	1	0	0	0	1	1	0	1	0	0
38	1	4.58	2.37	1.78	0.34	203	51.7	38.9	7.4	114.045	1.33146	5.23529	85.654	270.287	0.452697	91.8974	0.655892	73.1	50.6	22.5	2.24889	18	0.95	4.13	1.18	2.44	3.52	77.1	104.971	310	0	22.82	0	1	0	0	0	0	1	0	0	0	0
44	1	12.26	8.36	2.82	0.66	357	68.2	23	5.4	126.596	2.96454	4.27273	42.7033	1058.34	1.9566	698.505	0.830403	73	48.8	24.2	2.01653	23	1.86	5.29	1.11	3.48	5.56	83.4	92.8067	448	0	22.72	0	1	0	1	0	1	1	0	0	0	1
29	1	6.22	3.37	2.35	0.34	247	54.1	37.8	5.5	105.106	1.43404	6.91176	73.2938	354.209	0.487574	120.431	0.580584	73.7	45.4	28.3	1.60424	65	1.12	7.39	1.34	5.3	5.1	79.9	105.43	392.8	0	26.52	0	1	0	0	0	1	1	0	0	1	0
36	1	4.79	2.09	2.27	0.3	218	43.6	47.4	6.3	96.0352	0.920705	7.56667	104.306	200.714	0.276211	60.2141	0.422342	76	46.1	29.9	1.54181	22	0.86	6.47	2.25	3.8	5.94	76.8	106.503	400.5	0	17.02	1	2	0	0	0	1	1	0	0	1	0
39	1	5.77	2.92	2.34	0.4	255	50.6	40.6	6.9	108.974	1.24786	5.85	87.3288	318.205	0.499145	127.282	0.489358	73.1	45.3	27.8	1.6295	27	0.84	4.09	1.55	2.3	4.02	72.7	112.342	349.8	0	22.59	0	1	0	0	0	0	0	0	0	0	1
41	1	5.4	2.71	1.89	0.41	227	50.1	35	7.6	120.106	1.43386	4.60976	83.7638	325.487	0.587884	133.45	0.631657	84.1	51.8	32.3	1.60372	28	1.73	5.19	1.41	3.15	5.4	89.6	86.028	419.2	0	20.54	0	0	0	0	0	1	1	0	0	1	1
53	1	8.52	5.79	2.03	0.52	274	67.9	23.8	6.1	134.975	2.85222	3.90385	47.323	781.507	1.48315	406.384	1.04096	71.1	48.2	22.9	2.1048	15	1.66	3.6	1.15	1.94	5.03	95.3	76.143	425.1	0	25.18	0	0	0	0	0	1	1	0	0	0	0
53	1	4.52	2.64	1.44	0.36	250	58.4	31.9	8	173.611	1.83333	4	94.697	458.333	0.66	165	0.733333	68.7	46.3	22.4	2.06696	4	0.69	4.09	1.86	2.02	4.21	83.2	90.0323	404.6	0	23.72	0	1	0	0	0	1	0	0	0	0	1
43	1	5.7	2.97	2.25	0.37	302	52	39.5	6.5	134.222	1.32	6.08108	101.684	398.64	0.4884	147.497	0.437086	74.9	48.9	26	1.88077	55	3.04	4.74	0.97	2.71	5.86	84.3	91.9632	438.7	0	26.26	0	0	0	1	0	1	1	0	0	0	0
32	1	5.53	3.36	1.51	0.4	197	60.8	27.3	7.2	130.464	2.22517	3.775	58.631	438.358	0.890066	175.343	1.12953	73.1	47.6	25.5	1.86667	24	0.81	3.4	1.28	1.91	3.37	80.6	102.479	242	0	21.71	0	0	0	0	0	0	1	0	0	0	1
32	1	5.67	2.65	2.52	0.34	201	46.8	44.4	6	79.7619	1.05159	7.41176	75.8491	211.369	0.35754	71.8655	0.523178	75	46.6	28.4	1.64085	27	2.33	6.23	1.38	3.96	4.86	68	126.397	335.7	0	22.39	0	0	0	0	0	0	1	0	0	1	0
32	1	9.3	5.78	2.49	0.8	420	62.1	26.8	8.6	168.675	2.32129	3.1125	72.6644	974.94	1.85703	779.952	0.552687	78.3	46.6	31.7	1.47003	26	2.26	4.97	1.08	3.09	2.53	73.4	115.023	445.3	0	26.03	0	1	0	1	0	1	1	0	0	0	0
33	1	5.31	3.24	1.58	0.31	242	60.96	29.8	5.92	153.165	2.05063	5.09677	74.6914	496.253	0.635696	153.838	0.847369	78.7	45.8	32.9	1.3921	18	1.1	3.97	1.5	2.13	3.95	81.4	100.682	369.7	0	21	NA	NA	0	0	0	1	0	0	0	1	0
29	1	3.99	1.75	1.96	0.18	200	43.8	49.1	4.5	102.041	0.892857	10.8889	114.286	178.571	0.160714	32.1429	0.446429	73.5	47.5	26	1.82692	26	0.83	4.22	1.52	2.46	5.06	88.8	92.5476	415.7	0	21.65	NA	NA	0	0	0	1	0	0	0	0	1
28	1	8.37	4.48	3.37	0.42	209	53.5	40.3	5	62.0178	1.32938	8.02381	46.6518	277.84	0.558338	116.693	0.636065	81.9	53.6	28.3	1.89399	17	1.23	3.12	1.28	1.58	3.85	73.8	117.018	349.7	0	19.94	NA	NA	0	0	0	0	1	0	0	1	0
54	1	5.47	3.67	1.51	0.21	174	67.15	27.7	3.91	115.232	2.43046	7.19048	47.4114	422.901	0.510397	88.8091	1.39682	67.9	46.6	21.3	2.18779	29	0.81	4.58	1.87	1.93	10.1	89.4	82.1159	271.9	0	23.89	0	0	0	0	0	0	0	0	0	0	0
49	1	7.67	5.07	2.08	0.43	186	66.2	27.1	5.6	89.4231	2.4375	4.83721	36.6864	453.375	1.04812	194.951	1.31048	75.4	47.2	28.2	1.67376	25	1.7	4	0.88	2.51	4.65	80.5	95.0996	389.7	0	26.61	0	1	0	0	0	1	1	0	0	1	1
52	1	4.64	2.98	1.16	0.25	191	64.2	25	5.4	164.655	2.56897	4.64	64.094	490.672	0.642241	122.668	1.34501	68	47.7	20.3	2.34975	28	1.47	4.56	1.19	2.83	5.34	64.5	123.684	327.4	0	28.27	0	1	0	1	0	0	1	0	0	1	0
53	1	6.36	3.14	2.24	0.43	249	49.3	35.2	6.8	111.161	1.40179	5.2093	79.2994	349.045	0.602768	150.089	0.562966	72.7	45.9	26.8	1.71269	19	1.08	4.58	1.52	2.31	4.7	91.2	80.3891	348.6	0	21.05	0	1	0	0	0	0	0	0	0	0	0
29	1	5.64	3.29	1.78	0.3	147	58.3	31.6	5.3	82.5843	1.84831	5.93333	44.6809	271.702	0.554494	81.5107	1.25736	77.8	50.9	26.9	1.89219	38	1.57	5.05	1.4	2.98	4.1	86.3	95.8671	422.1	0	26.61	0	0	0	1	0	1	0	0	0	1	1
26	1	7.46	3.78	2.91	0.44	308	50.6	39	5.9	105.842	1.29897	6.61364	81.4815	400.082	0.571546	176.036	0.421743	75	49.8	25.2	1.97619	75	2.01	5.49	1.05	3.65	3.56	70.6	125.248	461.7	0	26.42	0	0	0	1	0	1	1	0	0	0	1
36	1	6.01	2.98	2.59	0.33	224	49.6	43.1	5.5	86.4865	1.15058	7.84848	75.1678	257.73	0.379691	85.0508	0.513651	77.4	48.7	28.7	1.69686	22	1.12	4.09	1.33	2.46	3.45	74.1	111.312	411	0	23.5	NA	NA	0	0	0	1	0	0	0	0	0
43	1	4.59	2.76	1.37	0.26	234	60.1	29.8	5.7	170.803	2.0146	5.26923	84.7826	471.416	0.523796	122.568	0.86094	77.5	48.7	28.8	1.69097	21	0.57	3.75	1.43	2.11	5.28	72.5	110.772	264.6	0	24.1	0	1	0	0	0	0	0	0	0	0	0
56	1	4.45	2.27	1.78	0.31	239	51	40	7	134.27	1.27528	5.74194	105.286	304.792	0.395337	94.4856	0.53359	72.3	46.4	25.9	1.79151	24	0.88	3.71	1.54	1.84	5.44	69.2	111.908	418.4	0	23.56	0	1	0	0	0	1	0	0	0	0	0
25	1	7.47	3.93	2.8	0.44	230	52.6	37.5	5.9	82.1429	1.40357	6.36364	58.5242	322.821	0.617571	142.041	0.610248	77.7	52.7	25	2.108	14	1.34	3.53	1.32	1.86	3.1	79.9	108.268	306.1	0	19.11	0	1	0	0	0	0	0	0	0	1	1
34	1	5.47	2.79	2.26	0.28	279	51.1	41.3	5.1	123.451	1.23451	8.07143	100	344.429	0.345664	96.4402	0.442478	72.2	44.4	27.8	1.59712	19	0.43	4.07	1.68	2.07	5.7	85.3	94.5258	418.9	0	19.84	0	0	0	0	0	1	0	0	0	0	0
45	1	6.43	3.23	2.73	0.37	200	50.1	42.5	5.8	73.2601	1.18315	7.37838	61.9195	236.63	0.437766	87.5531	0.591575	73.2	46.8	26.4	1.77273	15	1.37	4.11	0.98	2.55	3.78	96.6	77.1062	415.8	0	26.91	NA	NA	0	0	0	1	1	0	0	0	1
47	1	6.1	3.8	1.8	0.41	242	61.5	29.3	6.7	134.444	2.11111	4.39024	63.6842	510.889	0.865556	209.464	0.87236	70.3	42.7	27.6	1.5471	35	2.14	4.83	1.03	3.05	5.75	86.9	87.1807	464.2	0	27.09	NA	NA	0	1	0	1	1	0	0	1	0
27	1	5.88	3.21	2.29	0.31	202	54.6	38.9	5.3	88.2096	1.40175	7.3871	62.9283	283.153	0.434541	87.7774	0.693934	75.3	47.9	27.4	1.74818	25	4.27	5.62	1.06	3.31	4.45	77.2	111.415	409.1	0	26.64	0	1	0	0	0	1	1	0	0	0	0
61	1	6.47	3.21	2.75	0.35	173	49.6	42.5	5.4	62.9091	1.16727	7.85714	53.8941	201.938	0.408545	70.6784	0.674724	66.3	47	19.3	2.43523	28	1.12	4.19	1.36	2.37	4.84	61.3	127.99	360.8	0	25.46	0	1	0	1	1	1	0	0	0	0	0
38	1	5.86	2.99	2.11	0.45	224	51	36	7.7	106.161	1.41706	4.68889	74.9164	317.422	0.637678	142.84	0.632617	77.9	48.8	29.1	1.67698	21	1.7	4.07	1.11	2.37	5.63	82.1	97.1394	399.2	0	22.06	0	1	0	0	0	1	1	0	0	1	1
27	1	5.21	2.71	2.04	0.36	193	52	39.2	6.9	94.6078	1.32843	5.66667	71.2177	256.387	0.478235	92.2994	0.688306	77.4	47.1	30.3	1.55446	10	0.5	2.75	1.14	1.46	3.84	103.2	77.872	388.8	0	19.23	0	1	0	0	0	1	1	0	0	0	0
29	1	6.91	4.7	1.8	0.36	260	68.1	26	5.2	144.444	2.61111	5	55.3191	678.889	0.94	244.4	1.00427	76.4	50.8	25.6	1.98438	19	2.09	4.7	1.01	2.95	4.55	70.2	123.688	417.2	0	23.23	0	1	0	0	0	1	1	0	0	0	1
33	1	4.97	2.78	1.74	0.3	208	56	35	6	119.54	1.5977	5.8	74.8201	332.322	0.47931	99.6966	0.768126	73.8	50.9	22.9	2.22271	15	1	3.77	1.57	1.79	5.04	77.5	106.97	284.3	0	19.38	0	0	0	0	0	0	0	0	0	1	0
58	1	7.63	3.31	3.46	0.53	213	43.44	45.4	6.93	61.5607	0.956647	6.5283	64.3505	203.766	0.507023	107.996	0.44913	73.5	46.7	26.8	1.74254	19	1.98	4.72	1.36	2.92	5.3	68.8	112.005	411.1	0	22.39	0	1	0	0	0	1	1	0	0	0	0
58	1	4.69	2.62	1.67	0.32	184	55.9	35.6	6.8	110.18	1.56886	5.21875	70.229	288.671	0.502036	92.3746	0.852643	67.9	43.2	24.7	1.74899	20	0.88	4.39	1.75	2.26	6.78	93	77.2173	443.8	0	20.86	NA	NA	0	0	0	1	0	0	0	1	1
30	1	7.79	4.79	2.45	0.4	258	61.5	31.5	5.1	105.306	1.9551	6.125	53.8622	504.416	0.782041	201.767	0.757791	68.3	41.7	26.6	1.56767	32	1.2	4.61	1.56	2.63	2.89	78.9	106.433	445	0	27.84	0	0	0	1	0	1	0	0	0	0	0
75	1	4.09	2.35	1.38	0.25	146	57.6	33.7	6.1	105.797	1.7029	5.52	62.1277	248.623	0.425725	62.1558	1.16637	69.5	41.5	28	1.48214	15	1.23	6.39	1.53	4.51	4.69	74.8	96.4818	325.5	0	23.28	0	1	0	0	0	0	1	0	0	1	1
28	1	4.42	2.35	1.55	0.26	236	53.1	35.1	5.9	152.258	1.51613	5.96154	100.426	357.806	0.394194	93.0297	0.642428	77.9	51.9	26	1.99615	11	0.57	3.08	1.33	1.64	4.87	93.2	87.7355	372.9	0	23.37	0	1	0	0	0	1	0	0	0	0	1
57	1	6.1	3.1	2.44	0.44	230	50.9	40	7.2	94.2623	1.27049	5.54545	74.1935	292.213	0.559016	128.574	0.552388	70.4	46.5	23.9	1.94561	20	1.94	5.01	0.97	3.42	6.22	76.5	98.5681	432.6	0	26.47	NA	NA	0	1	0	1	1	0	0	1	0
40	1	7.49	3.81	3.06	0.31	196	50.9	40.9	4.1	64.0523	1.2451	9.87097	51.4436	244.039	0.38598	75.6522	0.635254	78.9	44.8	34.1	1.31378	31	1.77	5	1.03	3.26	3.98	96.2	79.1533	498	0	24.35	0	0	0	1	0	1	1	0	0	0	1
60	1	6.11	3.75	1.47	0.5	262	61.3	24.1	8.2	178.231	2.55102	2.94	69.8667	668.367	1.27551	334.184	0.973672	74.7	45.5	29.2	1.55822	21	0.75	4.21	1.32	2.73	8.62	80.6	91.5734	295.4	0	23.99	NA	NA	0	0	0	0	0	0	0	0	0
44	1	4.9	3.01	1.38	0.14	197	61.4	28.2	2.9	142.754	2.18116	9.85714	65.4485	429.688	0.305362	60.1564	1.10719	71.8	45.3	26.5	1.70943	26	1.24	4.19	1.09	2.75	4.21	104.3	70.4264	511.5	0	21.47	0	1	0	0	0	1	1	0	0	0	1
23	1	5.5	2.86	2.19	0.32	250	52	39.8	5.8	114.155	1.30594	6.84375	87.4126	326.484	0.4179	104.475	0.522374	79.8	52.3	27.5	1.90182	26	0.54	4.02	1.61	2.08	6.05	82.7	105.323	393.4	0	18.25	NA	NA	0	0	0	1	0	0	0	0	0
63	1	5.05	2.95	1.83	0.21	207	58.4	36.2	4.2	113.115	1.61202	8.71429	70.1695	333.689	0.338525	70.0746	0.778755	80.1	51.9	28.2	1.84043	28	1.84	6.8	1.63	4.36	3.58	81.1	90.0871	432.8	0	24.51	0	0	0	0	0	1	1	0	0	1	1
28	1	5.49	3.11	1.99	0.28	212	56.7	36.2	5.1	106.533	1.56281	7.10714	68.1672	331.317	0.437588	92.7686	0.737176	75.1	48.6	26.5	1.83396	14	0.78	3.82	1.27	2.22	5.46	90.8	90.606	393.7	0	30.57	0	0	0	0	0	1	1	0	0	0	0
79	1	3.94	1.67	1.51	0.57	238	42.3	38.3	14.5	157.616	1.10596	2.64912	142.515	263.219	0.630397	150.035	0.464689	71.5	42.2	29.3	1.44027	15	0.64	4.03	1.7	2.1	6.56	89.7	76.3932	327.7	0	19.56	0	1	0	0	0	0	0	0	0	0	1
61	1	5.98	3.58	1.93	0.33	267	59.8	32.3	5.5	138.342	1.85492	5.84848	74.581	495.264	0.612124	163.437	0.694727	64.9	42.2	22.7	1.85903	25	1.25	5.49	1.54	3.31	4.9	82.6	88.5826	309.8	0	30.23	0	0	0	1	0	0	1	0	0	0	0
43	1	5.2	2.19	2.7	0.21	204	42.2	51.9	4	75.5556	0.811111	12.8571	93.1507	165.467	0.170333	34.748	0.397603	74.5	47	27.5	1.70909	20	1.11	4.9	1.39	3.08	4.44	97.1	77.2426	285.8	0	23.81	0	1	0	0	0	0	0	0	0	1	0
67	1	5.2	2.34	2.09	0.33	183	45	40.2	6.3	87.5598	1.11962	6.33333	78.2051	204.89	0.369474	67.6137	0.611813	74.3	47.4	26.9	1.76208	22	2.19	5.24	1.31	3.19	6.8	91	77.295	393.8	0	22.1	0	1	0	1	0	1	1	0	0	0	0
43	1	5.64	3.19	1.97	0.33	232	56.6	34.9	5.9	117.766	1.61929	5.9697	72.7273	375.675	0.534365	123.973	0.69797	79.4	50.7	28.7	1.76655	16	1.98	5.33	1.06	3.45	4.65	64.9	126.992	437	0	29	0	1	0	1	0	1	1	0	0	0	0
39	1	5.74	2.22	3.09	0.2	237	38.7	53.8	3.5	76.699	0.718447	15.45	106.757	170.272	0.143689	34.0544	0.303142	76.6	47.5	29.1	1.6323	27	0.99	5.89	1.32	4.13	4.71	57.5	150.053	274	0	25.16	0	0	0	0	0	0	1	0	0	1	0
67	1	9.03	5.41	2.42	0.63	300	59.9	26.8	7	123.967	2.23554	3.84127	55.4529	670.661	1.40839	422.517	0.745179	74.7	47.1	27.6	1.70652	13	2.73	5.76	1.13	3.77	4.69	84.6	84.5734	359.6	0	24.52	0	1	0	1	0	1	1	0	0	0	0
81	1	6.38	4.05	1.7	0.52	192	63.4	26.6	8.2	112.941	2.38235	3.26923	47.4074	457.412	1.23882	237.854	1.24081	69.8	44.1	25.7	1.71595	16	1.15	4.4	1.36	2.61	5.09	79.2	88.681	339.1	0	19.27	1	2	0	0	0	0	0	0	0	1	1
32	1	6.22	3.28	2.55	0.25	442	52.7	41	4	173.333	1.28627	10.2	134.756	568.533	0.321569	142.133	0.291012	84.1	51.6	32.5	1.58769	23	1.22	3.75	1.17	2.19	3.27	77.7	107.22	447.9	0	24.77	0	0	0	0	0	1	1	0	0	0	0
89	1	4.64	2.26	2.03	0.25	129	48.7	43.8	5.4	63.5468	1.1133	8.12	57.0796	143.616	0.278325	35.9039	0.863024	73.8	49.2	24.6	2	31	2.17	5	1.46	2.82	5.46	83.9	81.2107	429.6	1	25.47	0	1	0	0	0	1	1	0	0	0	0
29	1	5.36	2.59	2.4	0.26	230	48.2	44.8	4.9	95.8333	1.07917	9.23077	88.8031	248.208	0.280583	64.5342	0.469203	78.2	49.2	29	1.69655	8	1.17	4.08	1.86	1.96	6.18	82.8	100.892	377.1	0	20.78	0	0	0	0	0	1	0	0	0	1	1
45	1	6.32	3.71	2.25	0.31	230	58.7	35.6	4.9	102.222	1.64889	7.25806	61.9946	379.244	0.511156	117.566	0.716908	78.1	47.5	30.6	1.55229	12	0.96	4.28	1.26	2.71	3.8	89.6	84.6063	376.2	0	24.96	NA	NA	0	0	0	1	1	0	0	0	1
47	1	4.77	2.16	2.17	0.26	170	45.2	45.5	5.5	78.341	0.995392	8.34615	78.7037	169.217	0.258802	43.9963	0.585525	72	46.8	25.2	1.85714	12	0.44	4.34	1.35	2.81	5.32	67.4	119.29	302.2	0	20.55	0	1	0	0	0	0	0	0	0	0	0
42	1	6.28	2.9	2.75	0.37	227	46.2	43.8	5.9	82.5455	1.05455	7.43243	78.2759	239.382	0.390182	88.5713	0.464557	75.5	48.2	27.3	1.76557	19	0.68	4.69	1.81	2.72	4.21	61.5	136.283	247.2	0	17.63	0	1	0	0	0	0	0	0	0	1	1
24	1	6.68	3.12	3.09	0.4	212	46.7	46.3	6	68.6084	1.00971	7.725	67.9487	214.058	0.403883	85.6233	0.476278	73.2	49.2	24	2.05	14	1.29	3.56	1.6	1.66	6.52	76.8	114.52	378.1	0	19.49	0	0	0	0	0	1	0	0	0	1	0
34	1	7.64	5.01	2.24	0.3	207	65.7	29.3	3.9	92.4107	2.23661	7.46667	41.3174	462.978	0.670982	138.893	1.08049	69.3	47.1	22.2	2.12162	32	1.06	3.86	1.2	2.28	4.21	64.7	132.949	499.3	0	27.74	0	1	0	1	0	1	1	0	0	0	1
55	1	7.41	4.22	2.56	0.49	227	57	34.5	6.6	88.6719	1.64844	5.22449	53.7915	374.195	0.807734	183.356	0.726184	68.8	43.9	24.9	1.76305	19	2.25	5.01	0.9	3.24	5.34	77.2	98.0915	284.1	0	23.24	0	0	0	0	0	0	1	0	0	0	0
49	1	6.02	3.62	1.89	0.3	270	60.1	31.4	5	142.857	1.91534	6.3	74.5856	517.143	0.574603	155.143	0.709387	65.1	43.5	21.6	2.01389	30	2.24	4.47	1.02	2.64	4.8	68.8	115.437	356	0	23.02	0	1	0	0	0	0	1	0	0	0	1
29	1	5.33	3.12	1.85	0.27	257	58.5	34.7	5.1	138.919	1.68649	6.85185	82.3718	433.427	0.455351	117.025	0.65622	73.7	47.3	26.4	1.79167	12	0.62	3.36	1.35	1.8	4.65	90.1	90.9026	332.6	0	19.16	0	1	0	0	0	0	0	0	0	0	0
36	1	8.27	4.13	3.42	0.47	267	49.9	41.4	5.7	78.0702	1.2076	7.2766	64.6489	322.43	0.567573	151.542	0.452286	79.4	49.3	30.1	1.63787	26	1	4.99	1.5	3.12	4.45	78.9	103.016	479.1	0	22.4	0	0	0	0	0	1	1	0	0	0	0
53	1	5.24	2.5	2.1	0.34	133	47.5	40.3	6.5	63.3333	1.19048	6.17647	53.2	158.333	0.404762	53.8333	0.895095	66.8	43.7	23.1	1.89177	20	1.5	4	1.1	2.38	6.02	94.3	77.1406	458.5	0	28.25	0	1	0	0	0	1	1	0	0	0	0
55	1	3.95	2.3	1.1	0.32	161	58.3	28.7	8.1	146.364	2.09091	3.4375	70	336.636	0.669091	107.724	1.2987	73	45.8	27.2	1.68382	25	1.36	4.88	1.38	2.98	5.27	71.4	108.016	253.3	0	23.12	1	2	0	0	0	0	0	0	0	0	0
30	1	4.02	2.13	1.53	0.29	242	53	38.1	7.2	158.17	1.39216	5.27586	113.615	336.902	0.403725	97.7016	0.575271	80.8	52.5	28.3	1.85512	12	0.78	4	1.78	1.96	5.41	74.4	114.433	279.4	0	19.67	0	1	0	0	0	0	0	0	0	1	1
63	1	5.07	2.88	1.85	0.28	138	56.8	36.5	5.5	74.5946	1.55676	6.60714	47.9167	214.832	0.435892	60.1531	1.12808	72.5	44.5	28	1.58929	24	1.92	3.83	0.88	2.49	5.22	75.7	98.0821	387.9	0	24.2	0	1	0	1	0	1	1	0	0	0	0
55	1	5.57	3.59	1.55	0.27	245	64.5	27.8	4.8	158.065	2.31613	5.74074	68.2451	567.452	0.625355	153.212	0.945359	76.2	51.2	25	2.048	15	1.24	4.47	1.3	2.63	5.77	90.1	81.0626	424.1	0	22.12	0	1	0	0	0	1	0	0	0	0	0
46	1	7.1	4.91	1.78	0.29	336	69.1	25.1	4.1	188.764	2.75843	6.13793	68.4318	926.831	0.799944	268.781	0.82096	79.7	52.5	27.2	1.93015	113	2.04	4.88	1.34	2.7	4.16	79.9	97.0733	383.3	0	26.96	0	1	0	1	0	1	1	1	0	0	0
30	1	8.82	5.62	2.49	0.54	303	63.8	28.2	6.1	121.687	2.25703	4.61111	53.9146	683.88	1.2188	369.295	0.744894	75	51.3	23.7	2.16456	57	1.38	4.55	1.29	2.68	4.72	85.2	96.8075	427.7	0	25.5	0	1	0	1	0	1	0	0	0	0	1
25	1	7.21	4.37	2.3	0.43	333	60.6	31.9	6	144.783	1.9	5.34884	76.2014	632.7	0.817	272.061	0.570571	78	49.3	28.7	1.71777	16	0.91	4.73	1.63	2.73	3.56	77.8	111.886	285.2	0	20.42	0	0	0	0	0	0	0	0	0	1	0
34	1	7.18	4.12	2.58	0.34	284	57.5	35.9	4.7	110.078	1.5969	7.58824	68.932	453.519	0.542946	154.197	0.562288	77.7	46.9	30.8	1.52273	10	1.9	3.89	1.2	2.16	4.81	79.6	102.947	426.1	0	23.88	NA	NA	0	0	0	1	1	0	0	1	0
35	1	5.1	2.82	1.78	0.34	222	55.3	34.9	6.7	124.719	1.58427	5.23529	78.7234	351.708	0.538652	119.581	0.713635	71	46.4	24.6	1.88618	27	0.49	4.75	1.58	2.8	4.29	88.9	89.36	349.4	0	23.62	0	0	0	0	0	0	0	0	0	0	1
26	1	6.31	3.2	2.64	0.38	266	50.7	41.8	6	100.758	1.21212	6.94737	83.125	322.424	0.460606	122.521	0.455685	73	49.1	23.9	2.05439	10	0.79	3.12	1.4	1.44	4.77	75.6	115.107	357.4	0	17.47	0	0	0	0	0	1	0	0	0	1	0
58	1	5.95	3.92	1.54	0.27	225	65.9	25.9	4.5	146.104	2.54545	5.7037	57.398	572.727	0.687273	154.636	1.13131	74.9	45.8	29.1	1.57388	26	0.94	3.98	1.13	2.37	5.32	82.2	89.923	458	0	23.34	0	1	0	1	0	1	1	0	0	0	0
37	1	5.73	3.27	2.11	0.26	205	57.1	36.8	4.5	97.1564	1.54976	8.11538	62.6911	317.701	0.402938	82.6024	0.755982	78.2	47.8	30.4	1.57237	22	0.92	4.06	1.34	2.59	3.85	87.3	90.4808	423.5	0	24.34	0	1	0	0	0	1	0	0	0	0	0
34	1	6.41	3.66	2.3	0.37	191	57	35.9	5.8	83.0435	1.5913	6.21622	52.1858	303.939	0.588783	112.457	0.833144	72.7	49	23.7	2.06751	40	4.86	4.88	0.92	2.78	6.41	72.3	115.922	422.6	0	25.39	0	0	0	1	0	1	1	0	0	1	1
34	1	4.26	2.64	1.28	0.29	216	62	30	6.8	168.75	2.0625	4.41379	81.8182	445.5	0.598125	129.195	0.954861	77.3	48.2	29.1	1.65636	41	1.74	5	0.99	3.26	3.68	73.8	113.021	323.8	0	21.88	0	1	0	0	0	0	1	0	0	0	1
29	1	6.21	2.62	3.13	0.37	316	42.1	50.4	6	100.958	0.837061	8.45946	120.611	264.511	0.309712	97.8691	0.264893	75.6	46.3	29.3	1.5802	21	1.52	4.01	1.33	2.17	2.72	75	113.994	427.5	0	24.74	0	1	0	0	0	1	0	0	0	1	0
24	1	6.17	3.81	1.83	0.33	333	61.8	29.7	5.3	181.967	2.08197	5.54545	87.4016	693.295	0.687049	228.787	0.625215	70	44.5	25.5	1.7451	11	0.83	4.24	1.32	2.63	4.13	76.1	115.822	350.5	0	25.31	0	1	0	0	0	0	0	0	0	0	1
27	1	4.83	2.1	2.18	0.34	298	43.6	45.1	7	136.697	0.963303	6.41176	141.905	287.064	0.327523	97.6018	0.323256	74.6	49	25.6	1.91406	24	1	4.52	0.97	3.24	3.57	72.2	121.012	469.4	0	20.62	0	0	0	0	0	1	1	0	0	1	0
35	1	5.1	2.4	2.3	0.28	190	47.7	45.4	5.5	82.6087	1.04348	8.21429	79.1667	198.261	0.292174	55.513	0.549199	78.2	47.6	30.6	1.55556	19	1.06	3.63	1.11	2.22	4.79	77.2	106.358	350.7	0	22.65	0	1	0	0	0	0	1	0	0	0	0
62	1	3.61	1.95	1.25	0.23	187	54	34.6	6.4	149.6	1.56	5.43478	95.8974	291.72	0.3588	67.0956	0.834225	68	47.3	20.7	2.28502	18	0.66	3.87	1.52	2.15	4.76	78.3	94.3487	316	0	22.02	0	1	0	0	0	0	0	0	0	1	0
42	1	4.84	2.78	1.72	0.27	209	57.5	35.5	5.6	121.512	1.61628	6.37037	75.1799	337.802	0.436395	91.2066	0.773339	71.5	47	24.5	1.91837	13	2.69	7.01	1.26	5.1	5.97	80.5	97.7603	509.5	0	25.54	NA	NA	0	0	0	1	1	0	0	1	0
30	1	4.44	2.2	1.86	0.21	228	49.5	41.9	4.7	122.581	1.1828	8.85714	103.636	269.677	0.248387	56.6323	0.51877	76	49.4	26.6	1.85714	17	2.05	4.27	1.11	2.49	4.24	73.8	115.582	430.5	0	20.24	0	1	0	0	0	1	1	0	0	0	0
32	1	5.84	3.02	2.48	0.28	194	51.6	42.5	4.8	78.2258	1.21774	8.85714	64.2384	236.242	0.340968	66.1477	0.627702	78	46.8	31.2	1.5	55	1.07	5.18	1.37	3.45	4	83	98.8352	357.7	0	22.21	0	1	0	0	0	1	1	0	0	1	0
30	1	6.76	3.54	2.49	0.55	174	52.5	36.8	8.1	69.8795	1.42169	4.52727	49.1525	247.373	0.781928	136.055	0.817061	74.1	46.6	27.5	1.69455	19	1.37	3.39	1.09	1.82	3.98	76	111.467	338.3	0	22.96	0	1	0	0	0	0	1	0	0	0	0
69	1	9.89	5.2	4.04	0.55	253	52.6	40.8	5.6	62.6238	1.28713	7.34545	48.6538	325.644	0.707921	179.104	0.508747	73.4	49	24.4	2.0082	22	1.25	4.09	1.09	2.64	5.36	81	88.767	303.3	0	24.24	0	0	0	0	0	0	1	0	0	1	1
30	1	6.21	2.99	2.74	0.4	318	48.2	44.1	6.4	116.058	1.09124	6.85	106.355	347.015	0.436496	138.806	0.343158	73.1	45.3	27.8	1.6295	17	0.89	4.41	1.27	2.82	3.2	63.1	140.228	298.7	0	26.43	0	0	0	0	0	0	1	0	0	0	0
55	1	3.94	2.12	1.38	0.33	147	53.8	35	8.4	106.522	1.53623	4.18182	69.3396	225.826	0.506957	74.5226	1.04506	79.4	48.4	31	1.56129	34	1.28	4	1.27	2.41	5.08	79.3	94.896	371.4	0	23.11	NA	NA	0	0	0	1	1	0	0	0	1
44	1	5.65	2.85	2.37	0.33	206	50.5	41.9	5.8	86.9198	1.20253	7.18182	72.2807	247.722	0.396835	81.7481	0.583753	74.8	45.5	29.3	1.5529	24	1.26	5.16	1.19	3.41	3.85	75	105.797	351	0	25.47	NA	NA	0	0	0	0	1	0	0	0	0
24	1	5.52	2.95	2.21	0.2	304	53.5	40	3.6	137.557	1.33484	11.05	103.051	405.792	0.266968	81.1584	0.439093	74.9	51	23.9	2.13389	15	0.61	4.06	1.57	2.23	4.08	70	128.401	418.4	0	21.68	0	0	0	0	0	1	0	0	0	1	1
66	1	2.99	1.58	1.08	0.26	177	52.9	36.1	8.7	163.889	1.46296	4.15385	112.025	258.944	0.38037	67.3256	0.826533	66.8	41.1	25.7	1.59922	15	0.8	4.21	1.69	2.16	5.3	95.1	73.4012	258.6	0	21.42	0	1	0	0	0	0	0	0	0	0	0
29	1	5.03	1.94	2.67	0.21	206	38.5	53.1	4.2	77.1536	0.726592	12.7143	106.186	149.678	0.152584	31.4324	0.352714	76.7	49.4	27.3	1.80952	17	0.75	3.99	1.63	2.13	4.65	81.2	103.351	372.1	0	17.85	0	1	0	0	0	1	0	0	0	0	0
49	1	6.82	4.27	1.92	0.44	293	62.6	28.2	6.5	152.604	2.22396	4.36364	68.6183	651.62	0.978542	286.713	0.75903	71.5	45.8	25.7	1.7821	21	2.41	4.96	0.98	3.09	7.1	70.3	112.406	295.4	0	24.54	0	1	0	1	0	0	1	0	0	1	0
57	1	4.97	2.59	1.88	0.38	186	52.2	37.8	7.6	98.9362	1.37766	4.94737	71.8147	256.245	0.523511	97.373	0.740677	72.3	48.9	23.4	2.08974	16	0.81	5.65	1.32	4.14	3.55	67.4	115.241	175.5	0	24.22	0	1	0	0	0	0	1	0	0	0	1
44	1	4.57	1.92	2.37	0.24	199	41.9	51.9	5.3	83.9662	0.810127	9.875	103.646	161.215	0.19443	38.6916	0.407099	71.4	44.6	26.8	1.66418	32	0.6	4.97	2.12	2.73	9.42	80.2	97.3973	265.9	0	21.31	0	0	0	0	0	0	0	0	0	0	0
34	1	6.12	2.96	2.76	0.29	293	48.4	45.1	4.7	106.159	1.07246	9.51724	98.9865	314.232	0.311014	91.1272	0.366029	75.9	46.7	29.2	1.59932	20	1.38	4.23	1.57	2.21	8.57	87.8	91.2156	474.5	0	24.87	0	0	0	0	0	1	0	0	0	1	0
45	1	6.86	3.01	3.3	0.33	224	43.9	48.1	4.8	67.8788	0.912121	10	74.4186	204.315	0.301	67.424	0.407197	75.4	46.8	28.6	1.63636	21	1.64	5.85	1.33	3.74	7.24	75.8	104.001	405.2	0	20.76	0	1	0	0	0	1	1	0	0	1	0
28	1	8.86	3.48	4.79	0.46	277	39.3	54.1	5.2	57.8288	0.726514	10.413	79.5977	201.244	0.334196	92.5724	0.262279	75.3	49.3	26	1.89615	54	2.03	4.88	1.25	2.95	4.74	67.9	129.69	522.7	0	31.05	0	1	0	1	0	1	1	0	0	1	0
28	1	7.2	3.6	2.7	0.71	286	50.4	37.6	9.9	105.926	1.33333	3.80282	79.4444	381.333	0.946667	270.747	0.4662	77.2	49.7	27.5	1.80727	21	0.73	4.36	1.21	2.81	5.11	88.1	94.0447	377.4	0	21.56	0	1	0	1	0	1	1	0	0	0	0
33	1	5.14	2.86	1.82	0.27	221	55.6	35.4	5.3	121.429	1.57143	6.74074	77.2727	347.286	0.424286	93.7671	0.711054	72	50.4	21.6	2.33333	24	0.81	5.31	2.07	2.9	5.55	92.5	85.9891	320	0	21.83	0	0	0	0	0	0	1	0	0	0	1
44	1	6.88	3.42	2.71	0.62	299	49.7	39.4	9	110.332	1.26199	4.37097	87.4269	377.336	0.782435	233.948	0.422071	84.6	47.6	37	1.28649	45	2.93	5.3	1.22	3.14	4.62	73.3	108.833	488	0	26.49	0	1	0	1	0	1	1	0	0	1	1
32	1	5.11	3.04	1.44	0.34	231	59.4	28.2	6.7	160.417	2.11111	4.23529	75.9868	487.667	0.717778	165.807	0.913901	74.1	48.5	25.6	1.89453	12	0.79	3.98	1.37	2.39	3.84	70.9	120.049	512.9	0	21.53	0	1	0	0	0	1	0	0	0	0	1
39	1	5.53	1.64	3.49	0.31	199	29.7	63.1	5.6	57.0201	0.469914	11.2581	121.341	93.5129	0.145673	28.989	0.236138	71	46.2	24.8	1.8629	17	1.31	5.39	1.43	3.4	6.46	101.7	74.2406	485.3	0	22.07	0	1	0	0	0	1	1	0	0	0	0
26	1	4.66	2.24	2.01	0.26	160	48.1	43.1	5.6	79.602	1.11443	7.73077	71.4286	178.308	0.289751	46.3602	0.696517	78.6	50.2	28.4	1.76761	20	1.07	4.59	1.16	2.89	2.51	74.2	117.792	393.8	0	24.16	0	1	0	0	0	1	1	0	0	1	0
46	1	6.2	3.67	2.12	0.28	223	59.2	34.2	4.5	105.189	1.73113	7.57143	60.7629	386.042	0.484717	108.092	0.776292	79.5	50.7	28.8	1.76042	23	1.24	5.75	1.63	3.56	6.2	86.7	87.7661	383.8	0	26.81	0	0	0	0	0	1	1	0	0	0	0
65	1	4.8	2.56	1.92	0.15	248	53.4	40	3.1	129.167	1.33333	12.8	96.875	330.667	0.2	49.6	0.537634	72.2	44.8	27.4	1.63504	20	0.87	4.55	1.78	2.5	5.3	82.2	88.1075	367.3	0	21.57	0	0	0	0	0	1	0	0	0	1	1
54	1	10.64	6.82	2.77	0.63	249	64.1	26	5.9	89.8917	2.46209	4.39683	36.5103	613.061	1.55112	386.229	0.988793	80.9	50.3	30.6	1.64379	22	1.01	5.21	1.13	3.46	5.23	87.6	84.203	329.2	1	25.76	0	1	0	0	0	0	1	0	0	0	0
83	1	8.31	5.95	1.64	0.53	409	71.7	19.7	6.4	249.39	3.62805	3.09434	68.7395	1483.87	1.92287	786.452	0.887053	69	41.7	27.3	1.52747	15	3.66	4.16	1.05	2.03	6.82	95.3	70.2685	592.7	1	24.33	1	2	0	1	0	1	1	0	0	1	0
50	1	5.86	3.3	2.11	0.36	234	56.4	36	6.1	110.9	1.56398	5.86111	70.9091	365.972	0.563033	131.75	0.668368	73.7	46	27.7	1.66065	88	4.87	5.64	1.01	2.56	6.49	80.2	95.1939	535.3	0	23.26	1	2	0	1	0	1	1	0	0	1	0
58	1	5.48	3.26	1.6	0.49	206	59.5	29.2	8.9	128.75	2.0375	3.26531	63.1902	419.725	0.998375	205.665	0.989078	72.4	44.6	27.8	1.60432	18	1.23	5.52	1.39	3.58	8.11	87.4	83.3676	415.8	0	23.45	0	1	0	0	1	1	1	0	0	0	0
33	1	5.91	2.98	2.48	0.29	207	50.4	42	4.9	83.4677	1.20161	8.55172	69.4631	248.734	0.348468	72.1328	0.580489	74.5	52	22.5	2.31111	18	1.7	4.05	0.95	2.39	3.44	62.3	140.044	383.6	0	20.31	0	0	0	1	0	1	1	0	0	1	1
48	1	6.85	4.34	1.74	0.34	207	63.4	25.4	5	118.966	2.49425	5.11765	47.6959	516.31	0.848046	175.546	1.20495	72.9	47.7	25.2	1.89286	15	1.74	3.99	1.01	2.38	4.51	80.8	95.0141	514.3	0	22.14	NA	NA	0	0	0	1	1	0	0	0	1
45	1	6.12	4.25	1.61	0.21	221	69.4	26.3	3.4	137.267	2.63975	7.66667	52	583.385	0.554348	122.511	1.19446	72.5	47.2	25.3	1.86561	35	1.51	4.65	1.23	2.9	2.55	75.3	104.854	427.1	0	21.8	NA	NA	0	0	0	1	1	0	0	0	1
30	1	6.88	3.71	2.5	0.56	266	54	36.3	8.1	106.4	1.484	4.46429	71.6981	394.744	0.83104	221.057	0.557895	71.6	45.7	25.9	1.76448	18	0.82	3.74	1.44	2.05	4.02	72.4	118.346	351.8	0	20.69	0	1	0	0	0	0	0	0	0	1	0
44	1	6.21	4.45	1.4	0.34	226	71.6	22.5	5.5	161.429	3.17857	4.11765	50.7865	718.357	1.08071	244.241	1.40645	74.7	49.1	25.6	1.91797	21	1.2	4.87	2.13	2.23	4.42	81.2	95.9193	371.7	0	19.14	0	1	0	0	0	1	0	0	0	0	0
32	1	6.62	4.33	2	0.22	230	65.4	30.2	3.3	115	2.165	9.09091	53.1178	497.95	0.4763	109.549	0.941304	73.9	50.6	23.3	2.17167	20	0.99	5.5	1.54	3.43	4.17	80.3	102.952	265.3	0	20.32	0	0	0	0	0	0	1	0	0	0	0
28	1	4.92	2.16	2.42	0.24	194	43.9	49.2	4.9	80.1653	0.892562	10.0833	89.8148	173.157	0.214215	41.5577	0.460083	78.1	51.2	26.9	1.90335	21	1.22	5.29	1.47	3.29	5.1	87.2	95.244	364.2	0	20.02	0	0	0	0	0	1	1	0	0	1	1
44	1	3.91	2.2	1.48	0.19	190	56.1	37.9	4.9	128.378	1.48649	7.78947	86.3636	282.432	0.282432	53.6622	0.782361	77	51	26	1.96154	15	0.86	4.62	1.32	2.85	6.09	82.8	93.6372	392.4	0	19.27	0	1	0	0	0	1	0	0	0	0	0
38	1	6.66	3.58	2.41	0.34	250	53.7	36.2	5.1	103.734	1.48548	7.08824	69.8324	371.369	0.505062	126.266	0.594191	73.5	49.1	24.4	2.0123	46	2.65	5.78	1.23	3.58	4.74	69.3	119.737	294.8	0	28.33	1	2	0	1	0	0	1	0	0	0	0
41	1	7.08	3.84	2.83	0.36	203	54.2	40	5.1	71.7314	1.35689	7.86111	52.8646	275.449	0.488481	99.1616	0.668419	72.8	45.7	27.1	1.68635	29	2.68	5.58	1.22	3.41	6.03	81.4	96.845	548	0	21.38	0	1	0	0	0	1	1	0	0	1	0
46	1	5.19	2.03	2.68	0.39	192	39.2	51.6	7.5	71.6418	0.757463	6.87179	94.5813	145.433	0.29541	56.7188	0.394512	70.7	48.6	22.1	2.1991	19	0.83	4.1	1.26	2.45	5.5	83.4	92.0711	522.8	0	21.8	0	0	0	0	0	1	1	0	0	0	1
30	1	5.07	2.26	2.52	0.25	231	44.6	49.7	4.9	91.6667	0.896825	10.08	102.212	207.167	0.224206	51.7917	0.388236	70.2	45.1	25.1	1.79681	16	0.85	3.55	1.38	2.01	5.11	71.6	119.98	326.6	0	22.57	0	0	0	0	0	0	0	0	0	1	0
48	1	5.14	2.92	1.73	0.4	147	56.7	33.7	7.8	84.9711	1.68786	4.325	50.3425	248.116	0.675145	99.2462	1.1482	69	49.1	19.9	2.46734	27	0.64	3.52	1.43	1.92	5.89	78.1	99.0838	321.2	0	22.83	NA	NA	0	0	0	0	0	0	0	0	0
31	1	6.43	4.08	1.9	0.3	183	63.4	29.5	4.7	96.3158	2.14737	6.33333	44.8529	392.968	0.644211	117.891	1.17343	75.8	49.8	26	1.91538	13	2.86	3.7	0.94	2.08	5.96	82.2	100.594	343.7	0	24.25	0	0	0	0	0	0	1	0	0	1	0
34	1	7.52	3.99	2.9	0.52	307	53.1	38.6	6.9	105.862	1.37586	5.57692	76.9424	422.39	0.715448	219.643	0.448164	85.7	54.4	31.3	1.73802	34	2.45	6.39	1.17	4.17	3.42	80.5	101.529	402.7	0	24.62	0	1	0	1	0	1	1	0	0	0	1
34	1	6.67	4.22	2.08	0.31	192	63.3	31.2	4.6	92.3077	2.02885	6.70968	45.4976	389.538	0.628942	120.757	1.05669	74.4	47.7	26.7	1.78652	32	0.96	3.26	1.01	1.91	7.05	82.9	97.9141	366.2	0	25.91	0	1	0	1	0	1	1	0	0	1	0
51	1	9.58	5.51	3.2	0.75	293	57.56	33.4	7.81	91.5625	1.72188	4.26667	53.176	504.509	1.29141	378.382	0.587671	73.8	48.1	25.7	1.8716	40	1.3	4.21	1.2	2.59	6.14	75.4	102.363	305	0	23.17	0	1	0	1	1	0	1	0	0	0	0
36	1	3.84	1.88	1.56	0.33	378	49	40.6	8.6	242.308	1.20513	4.72727	201.064	455.538	0.397692	150.328	0.318817	75.6	46	29.6	1.55405	16	0.86	4.46	1.35	2.68	4.68	77.9	104.65	291.7	0	22.04	0	1	0	0	0	0	0	0	0	0	0
32	1	7.8	3.81	3.37	0.41	133	48.8	43.2	5.3	39.4659	1.13056	8.21951	34.9081	150.365	0.463531	61.6496	0.850048	79.6	53.5	26.1	2.04981	35	1.7	4.79	1.33	2.75	4.68	77.2	108.077	486.5	0	23.36	0	0	0	0	0	1	1	0	0	1	0
46	1	7.21	4.33	2.42	0.32	214	60.1	33.6	4.4	88.4298	1.78926	7.5625	49.4226	382.901	0.572562	122.528	0.836101	71.1	47.5	23.6	2.01271	16	0.93	4.56	1.53	2.88	3.9	53.3	159.978	272.8	0	21.45	0	1	0	0	0	0	0	0	0	0	0
31	1	5.61	3.08	1.95	0.43	290	54.8	34.8	7.7	148.718	1.57949	4.53488	94.1558	458.051	0.679179	196.962	0.544651	79.3	49.9	29.4	1.69728	32	1.06	3.01	1.04	1.66	3.77	67.6	128.047	412.2	0	25.57	NA	NA	0	1	0	1	1	0	0	0	0
54	1	3.84	2.13	1.43	0.25	168	55.5	37.2	6.5	117.483	1.48951	5.72	78.8732	250.238	0.372378	62.5594	0.886613	67.6	45.3	22.3	2.03139	37	2.88	5.31	1.17	3.18	7.89	79.4	95.0603	404.3	0	24.57	0	1	0	1	0	1	1	0	0	1	0
46	1	6.32	3.21	2.55	0.4	343	50.9	40.3	6.3	134.51	1.25882	6.375	106.854	431.776	0.503529	172.711	0.367004	79.5	47.9	31.6	1.51582	21	1.37	4.18	1.36	2.52	5.06	80.6	96.034	484.1	0	21.24	0	1	0	0	0	1	0	0	0	1	1
41	1	3.97	2.45	1.11	0.24	258	61.7	28	6	232.432	2.20721	4.625	105.306	569.459	0.52973	136.67	0.855507	68.9	50.5	18.4	2.74457	19	1.2	4.7	1.01	3.18	6.42	87.7	88.3337	467	0	22.57	1	2	0	0	0	1	1	0	0	0	1
34	1	6.9	4.7	1.8	0.36	190	67.2	25.4	5.2	105.556	2.61111	5	40.4255	496.111	0.94	178.6	1.37427	74.9	47.4	27.5	1.72364	28	1.6	5.01	1.35	3.13	4.53	89.5	89.0824	420	0	21.57	0	1	0	0	0	1	1	0	0	1	1
49	1	6.51	3.54	2.17	0.6	169	54.4	33.3	9.2	77.8802	1.63134	3.61667	47.7401	275.696	0.978802	165.418	0.965288	72.4	45.7	26.7	1.71161	30	1.48	4.09	1.07	2.59	6.16	77.9	99.0316	410.8	0	24.39	0	1	0	1	0	1	1	0	0	1	0
56	1	5.71	2.91	2.42	0.24	315	50.9	42.4	4.2	130.165	1.20248	10.0833	108.247	378.781	0.288595	90.9074	0.381739	76.9	47.2	29.7	1.58923	18	1.42	5.96	1.56	3.66	3.73	76.3	99.2008	454.4	0	27.47	0	0	0	1	0	1	1	0	0	0	0
55	1	6.64	3.66	2.54	0.33	228	55	38.3	5	89.7638	1.44094	7.69697	62.2951	328.535	0.475512	108.417	0.631993	67.4	44.6	22.8	1.95614	28	0.94	5.77	1.42	3.88	5.32	96.1	74.8636	306	0	23.84	0	1	0	0	0	0	1	0	0	0	0
29	1	4.96	2.5	2.05	0.23	221	50.5	41.3	4.6	107.805	1.21951	8.91304	88.4	269.512	0.280488	61.9878	0.551815	75.5	48	27.5	1.74545	26	0.81	5.23	1.73	3.31	5.34	96.2	83.8434	341.5	0	22.12	NA	NA	0	0	0	0	1	0	0	1	0
53	1	9.88	6.03	2.42	0.95	279	61	24.5	9.6	115.289	2.49174	2.54737	46.2687	695.194	2.36715	660.435	0.893095	75.5	49.7	25.8	1.92636	35	0.96	4.82	1.27	3.03	4.54	84.6	88.1974	345.9	0	22.64	0	1	0	0	0	0	1	0	0	1	0
56	1	5.95	3.81	1.69	0.3	196	64.1	28.4	5	115.976	2.25444	5.63333	51.4436	441.87	0.676331	132.561	1.15022	75.4	46.7	28.7	1.62718	26	1.45	4.99	1.35	3.12	3.97	90.7	80.1425	350.6	0	22.91	0	1	0	0	0	0	1	0	0	0	1
31	1	7.33	4.2	2.4	0.6	285	57.34	32.7	8.24	118.75	1.75	4	67.8571	498.75	1.05	299.25	0.614035	84	48.6	35.4	1.37288	25	1.09	5.29	1.58	3.29	5	81.3	101.97	459.7	0	28.07	NA	NA	0	0	0	1	1	0	0	1	1
31	1	6.81	3.89	2.53	0.23	240	57.1	37.2	3.4	94.8617	1.53755	11	61.6967	369.012	0.353636	84.8727	0.640646	83.1	49	34.1	1.43695	16	1.14	3.84	1.15	2.37	3.86	81.5	101.661	302.7	0	22.33	0	0	0	0	0	0	1	0	0	0	0
29	1	3.79	2.15	1.31	0.17	265	56.6	34.6	4.5	202.29	1.64122	7.70588	123.256	434.924	0.279008	73.937	0.619329	75.3	47.8	27.5	1.73818	14	0.75	3.92	1.25	2.36	4.15	74.1	115.705	396.2	0	18.65	0	0	0	0	0	1	1	0	0	1	1
35	1	7.16	3.99	2.73	0.27	224	55.7	38.1	3.8	82.0513	1.46154	10.1111	56.1404	327.385	0.394615	88.3938	0.652473	77.2	45.9	31.3	1.46645	54	2.33	4.97	1.28	2.96	4.07	86.3	92.6938	424.1	0	27.09	0	1	0	1	0	1	1	0	0	1	0
34	1	6.61	3.91	2.02	0.52	243	59	30.6	7.9	120.297	1.93564	3.88462	62.1483	470.361	1.00653	244.588	0.796561	75.5	45.6	29.9	1.52508	23	1.93	6.06	1.25	3.91	4.43	81.6	99.8426	397.5	0	27.45	0	0	0	0	0	1	1	0	0	1	1
28	1	5.44	2.89	1.9	0.49	283	53.1	34.9	9	148.947	1.52105	3.87755	97.9239	430.458	0.745316	210.924	0.537474	67.2	43	24.2	1.77686	41	3.84	4.45	0.88	2.48	3.18	80	105.931	420.3	0	28.41	0	0	0	0	0	1	1	0	0	1	0
32	1	6.06	3.74	1.91	0.29	156	61.7	31.5	4.8	81.6754	1.95812	6.58621	41.7112	305.466	0.567853	88.5851	1.2552	74	53.1	20.9	2.54067	41	2.26	4.34	1.02	2.42	3.8	87.1	93.1262	468.7	0	25.78	0	0	0	0	0	1	1	0	0	0	0
68	1	5.7	3	2.1	0.36	196	52.1	37.4	6.4	93.3333	1.42857	5.83333	65.3333	280	0.514286	100.8	0.728863	68.4	46.4	22	2.10909	28	1.55	4.73	1.35	2.9	6.19	89.4	78.7964	483.6	0	30.76	0	1	0	0	0	1	0	0	0	0	0
28	1	6.49	3.42	2.37	0.47	300	52.8	36.5	7.2	126.582	1.44304	5.04255	87.7193	432.911	0.678228	203.468	0.481013	74.6	45.9	28.7	1.5993	23	0.78	4.43	1.19	2.84	4.72	84.4	99.1581	479.2	0	26.16	0	0	0	0	0	1	1	0	0	1	1
30	1	5.97	3.4	1.99	0.45	178	56.88	33.4	7.55	89.4472	1.70854	4.42222	52.3529	304.121	0.768844	136.854	0.959855	74.9	49.3	25.6	1.92578	21	0.8	3.75	1.04	2.43	3.9	60.3	148.306	378.9	0	22.09	0	1	0	0	0	1	1	0	0	0	0
65	1	7.26	4.86	1.81	0.44	197	67	24.9	6.1	108.84	2.68508	4.11364	40.535	528.961	1.18144	232.743	1.36299	69.6	45.6	24	1.9	25	3.37	4.37	1.02	2.49	7.02	78	93.9983	336.2	0	29.16	0	0	0	1	1	0	1	0	0	0	0
35	1	6.88	4.66	1.8	0.25	251	67.8	26.2	3.6	139.444	2.58889	7.2	53.8627	649.811	0.647222	162.453	1.03143	73	49.7	23.3	2.13305	41	2.34	4.02	0.93	2.32	4.62	83.4	96.6872	495.6	0	24.3	0	1	0	1	0	1	1	0	0	1	0
31	1	4.58	2.94	1.42	0.16	143	64.2	31	3.5	100.704	2.07042	8.875	48.6395	296.07	0.331268	47.3713	1.44785	73.8	47.9	25.9	1.84942	19	1.42	4.33	1.23	2.67	5.09	71	120.523	342	0	20.32	0	0	0	0	0	0	1	0	0	0	0
27	1	6.2	2.9	2.8	0.38	238	46.6	44.3	6.1	85	1.03571	7.36842	82.069	246.5	0.393571	93.67	0.435174	76.5	45.6	30.9	1.47573	21	0.95	5.54	1.65	3.53	5.46	97.8	83.2116	305.1	0	19.6	0	0	0	0	0	0	1	0	0	1	1
32	1	5.98	3.85	1.84	0.25	164	64.3	30.8	4.2	89.1304	2.09239	7.36	42.5974	343.152	0.523098	85.788	1.27585	72.7	49.4	23.3	2.12017	29	1.92	3.88	1.08	2.22	4.72	80.9	102.011	461.4	0	25	0	0	0	0	0	1	1	0	0	1	0
58	1	4.97	2.83	1.69	0.22	176	57	34	4.4	104.142	1.67456	7.68182	62.1908	294.722	0.368402	64.8388	0.951452	72.7	44.7	28	1.59643	12	1.23	5.13	1.73	3.02	4.97	77.7	96.3924	293.3	0	24.31	0	1	0	0	0	0	0	0	0	0	1
66	1	4.49	2.02	1.92	0.31	118	45	42.8	6.9	61.4583	1.05208	6.19355	58.4158	124.146	0.326146	38.4852	0.891596	70.2	45.5	24.7	1.84211	14	1.36	3.82	1.08	2.04	5.8	90.6	77.9258	251.7	0	25.43	0	1	0	1	0	0	1	0	0	0	0
42	1	5.59	3.62	1.47	0.38	179	64.7	26.3	6.8	121.769	2.46259	3.86842	49.4475	440.803	0.935782	167.505	1.37575	74.8	49.4	25.4	1.94488	44	1.36	4.71	0.8	3.52	4.85	83.3	93.7213	557.3	0	23.79	0	0	0	1	0	1	1	0	0	1	0
26	1	8.47	5.58	2.29	0.38	265	65.9	27	4.5	115.721	2.43668	6.02632	47.491	645.721	0.925939	245.374	0.919502	77.5	48.4	29.1	1.66323	32	1.06	4.4	1.69	2.37	3.95	71.7	122.881	356.8	0	21.37	0	1	0	0	0	0	0	0	0	0	0
85	1	7.71	4.31	2.84	0.38	177	55.9	36.8	4.9	62.3239	1.51761	7.47368	41.0673	268.616	0.57669	102.074	0.857404	67.8	41.3	26.5	1.55849	12	0.74	5.18	1.99	2.91	3.35	77.1	90.8835	286.9	1	23.12	NA	NA	0	0	0	0	0	0	0	0	0
28	1	5.35	2.79	2.29	0.19	242	52.1	42.8	3.6	105.677	1.21834	12.0526	86.7384	294.838	0.231485	56.0193	0.503447	74.4	47.2	27.2	1.73529	15	1.48	4.22	1.35	2.36	3.78	84.1	99.5948	312.3	0	17.73	0	1	0	0	0	0	0	0	0	0	0
34	1	6.49	3.45	2.65	0.29	169	53.1	40.8	4.5	63.7736	1.30189	9.13793	48.9855	220.019	0.377547	63.8055	0.770347	74.4	46.6	27.8	1.67626	29	1.64	3.32	1.22	1.66	3.38	73.7	113.21	425.8	0	25.45	0	1	0	1	0	1	1	0	0	1	1
33	1	4.83	2.46	1.91	0.41	191	51	39.5	8.5	100	1.28796	4.65854	77.6423	246	0.528063	100.86	0.674324	77.8	49.7	28.1	1.76868	40	1.42	5.29	1.04	3.59	4.56	82.5	99.028	450.8	0	22.15	0	0	0	0	0	1	1	0	0	0	0
50	1	13.9	10.27	2.68	0.6	288	73.9	19.3	4.3	107.463	3.83209	4.46667	28.0428	1103.64	2.29925	662.185	1.33059	79.2	48.8	30.4	1.60526	13	1.86	4.53	1.21	2.89	5.08	69.3	113.998	343.3	0	23.99	1	2	0	1	0	0	1	0	0	1	0
38	1	5.59	2.63	2.37	0.29	269	47	42.4	5.2	113.502	1.1097	8.17241	102.281	298.511	0.321814	86.5681	0.41253	74.3	46.4	27.9	1.66308	14	1.56	5.53	1.76	3.21	5.09	80.6	99.3751	349	0	22.76	0	1	0	0	0	0	1	0	0	0	1
40	1	6.68	4	1.9	0.43	154	59.8	28.7	6.5	81.0526	2.10526	4.4186	38.5	324.211	0.905263	139.411	1.36705	78.8	48.3	30.5	1.58361	65	6.42	4.24	0.91	2.17	4.54	96.5	78.8498	590.5	0	26.37	0	1	0	1	0	1	1	0	0	1	0
46	1	10.39	6.31	3.22	0.66	218	60.7	31	6.4	67.7019	1.95963	4.87879	34.5483	427.199	1.29335	281.951	0.898912	72.5	48.6	23.9	2.03347	31	1.66	3.14	1.03	1.68	5.45	72.7	109.071	433.1	0	23.29	0	1	0	0	0	1	1	0	0	0	1
52	1	6.7	3.14	2.98	0.3	252	46.9	44.5	4.5	84.5638	1.05369	9.93333	80.2548	265.53	0.316107	79.6591	0.418131	76.9	49.4	27.5	1.79636	18	1.3	5.82	1.17	4.05	6.02	87.8	84.5355	429.5	0	25.69	0	1	0	1	0	1	1	0	0	1	1
57	1	5.56	3.22	1.82	0.3	241	58	32.7	5.4	132.418	1.76923	6.06667	74.8447	426.385	0.530769	127.915	0.734121	69.5	41.1	28.4	1.44718	15	0.52	3.93	1.14	2.4	4.93	82	90.4749	372.5	0	26.12	0	0	0	0	0	1	1	0	0	1	1
36	1	4.63	2.66	1.6	0.25	183	57.4	34.6	5.4	114.375	1.6625	6.4	68.797	304.238	0.415625	76.0594	0.90847	78.4	46.6	31.8	1.46541	141	2.81	3.17	0.82	1.59	3.24	72.7	113.963	392.7	0	22.96	0	0	0	1	0	1	1	1	0	0	0
54	1	4.58	2.81	1.46	0.19	245	61.4	31.9	4.1	167.808	1.92466	7.68421	87.1886	471.541	0.365685	89.5928	0.785575	73.2	47	26.2	1.79389	15	0.95	4.88	1.05	3.53	7.65	74.8	102.325	265.2	0	20.42	0	1	0	0	0	0	1	0	0	0	0
34	1	5.51	3.14	2.06	0.28	266	56.9	37.4	5.1	129.126	1.52427	7.35714	84.7134	405.456	0.426796	113.528	0.573035	74.1	48.5	25.6	1.89453	80	2.24	6.24	1.1	4.48	4.36	80.3	101.841	335	0	26.94	0	1	0	1	0	0	1	1	0	1	1
30	1	6.34	4.12	1.57	0.53	191	64.9	24.8	8.4	121.656	2.6242	2.96226	46.3592	501.223	1.39083	265.648	1.37393	77.3	52.2	25.1	2.07968	28	0.9	4.51	1.21	2.8	5.4	106.4	73.5911	526.9	0	25.24	0	0	0	1	0	1	1	0	0	0	0
47	1	4.53	2.17	1.76	0.23	238	47.8	38.9	5.1	135.227	1.23295	7.65217	109.677	293.443	0.28358	67.4919	0.518048	72.9	48	24.9	1.92771	19	1.59	5.78	1.43	3.71	4.68	72.4	109.208	383.1	0	25.14	0	1	0	0	0	1	1	0	0	0	0
47	1	4.84	1.88	2.57	0.21	180	38.9	53.1	4.3	70.0389	0.731518	12.2381	95.7447	131.673	0.153619	27.6514	0.406399	75.8	45.4	30.4	1.49342	42	3.85	4.57	1.13	2.17	5.8	69.9	114.047	414.7	0	26.08	0	1	0	0	0	1	1	0	0	1	1
59	1	4.92	2.59	1.96	0.22	284	52.7	39.8	4.5	144.898	1.32143	8.90909	109.653	375.286	0.290714	82.5629	0.465292	74.5	46.6	27.9	1.67025	32	2.15	4.67	1.02	2.92	7.3	110	62.577	408.4	0	26.29	0	0	0	1	1	1	1	0	0	1	0
36	1	4.51	2.03	2.17	0.21	265	44.9	48.1	4.7	122.12	0.935484	10.3333	130.542	247.903	0.196452	52.0597	0.353013	69.8	45.2	24.6	1.8374	17	1.48	3.97	1.03	2.44	3.87	65.9	128.645	341.9	0	23.12	1	2	0	0	0	0	1	0	0	0	0
34	1	4.78	2.62	1.67	0.44	240	54.9	34.9	9.2	143.713	1.56886	3.79545	91.6031	376.527	0.690299	165.672	0.653693	81.2	47.7	33.5	1.42388	16	1.36	5.09	1.26	3.29	4	91.8	86.3363	525.8	0	23.32	0	0	0	0	0	1	1	0	0	0	0
52	1	5.54	3.63	1.35	0.45	213	65.6	24.4	8.1	157.778	2.68889	3	58.6777	572.733	1.21	257.73	1.26239	78.6	51.6	27	1.91111	34	1.27	4.72	1.34	2.87	3.66	75.4	102.008	373.8	0	21.16	0	1	0	0	0	1	0	0	0	0	1
42	1	6.71	3.96	2.12	0.45	286	59	31.6	6.7	134.906	1.86792	4.71111	72.2222	534.226	0.840566	240.402	0.65312	76.4	48	28.4	1.69014	38	5.27	6.7	1.06	4.02	5.9	68.9	118.455	599.4	0	28.81	0	1	0	1	0	1	1	0	0	0	0
43	1	6.03	3.54	2.03	0.31	181	58.7	33.7	5.1	89.1626	1.74384	6.54839	51.1299	315.635	0.540591	97.847	0.963449	77.6	52.5	25.1	2.09163	16	1.44	5.14	1.67	2.87	6.05	74.9	106.408	364.7	0	23.09	0	1	0	0	0	1	0	0	0	1	0
51	1	5.99	3.25	2.22	0.36	207	54.2	37.1	6	93.2432	1.46396	6.16667	63.6923	303.041	0.527027	109.095	0.707229	69.5	50.6	18.9	2.67725	18	1.39	4.68	1.13	2.92	3.06	66.9	118.644	303.1	0	19.72	1	2	0	0	0	0	1	0	0	0	1
36	1	4.88	2.49	1.7	0.24	204	51.1	34.8	4.9	120	1.46471	7.08333	81.9277	298.8	0.351529	71.712	0.717993	72	48.9	23.1	2.11688	12	1.19	3.53	1.49	1.76	4.68	82.9	96.9174	277	0	21.61	0	1	0	0	0	0	0	0	0	1	0
55	1	5.08	2.69	1.66	0.36	213	52.9	32.7	7.1	128.313	1.62048	4.61111	79.1822	345.163	0.583373	124.259	0.76079	70.8	41.4	29.4	1.40816	15	1.53	5.4	0.93	3.84	5.32	87.3	84.2829	465.2	0	25.86	0	1	0	0	0	1	1	0	0	0	0
35	1	10.52	6.31	3.22	0.52	256	60	30.6	4.9	79.5031	1.95963	6.19231	40.5705	501.665	1.01901	260.866	0.765479	71	47.5	23.5	2.02128	12	1.01	4.13	1.28	2.37	6.1	88.8	89.4842	311.5	0	20.18	0	1	0	0	0	0	1	0	0	1	0
52	1	6.05	3.11	2.36	0.38	145	51.4	39	6.3	61.4407	1.3178	6.21053	46.6238	191.081	0.500763	72.6106	0.908825	71.8	47	24.8	1.89516	17	0.79	4.08	2.11	1.8	4.17	104.3	68.3516	349.1	0	21.72	0	1	0	0	0	0	0	0	0	1	1
34	1	7.47	4.33	2.66	0.41	291	58	35.6	5.5	109.398	1.62782	6.4878	67.2055	473.695	0.667406	194.215	0.559388	75.8	47.9	27.9	1.71685	16	0.76	4.81	1.77	2.65	3.69	75.3	110.249	409.3	0	25.45	0	1	0	0	0	1	0	0	0	0	0
28	1	6.22	3.62	2.29	0.26	232	58.2	36.8	4.2	101.31	1.58079	8.80769	64.0884	366.742	0.411004	95.353	0.681373	70.8	47.1	23.7	1.98734	20	0.8	3.8	1.38	2.24	4.12	88.9	93.0015	536.5	0	21.41	0	1	0	0	0	1	0	0	0	0	0
53	1	3.9	2.22	1.2	0.33	342	56.9	30.8	8.5	285	1.85	3.63636	154.054	632.7	0.6105	208.791	0.540936	70.4	48	22.4	2.14286	8	1.35	4.68	1.17	3.05	3.71	61.3	131.252	303.4	0	20.7	1	2	0	0	0	0	1	0	0	0	1
56	1	7.04	4.46	2.05	0.34	209	63.4	29.1	4.8	101.951	2.17561	6.02941	46.861	454.702	0.739707	154.599	1.04096	67.6	43.9	23.7	1.85232	15	1.68	3.25	0.66	2.05	3.69	69.9	110.526	412.3	0	25.96	0	1	0	1	0	1	1	0	0	1	0
44	1	4.98	2.85	1.68	0.27	220	57.3	33.7	5.4	130.952	1.69643	6.22222	77.193	373.214	0.458036	100.768	0.771104	78.1	47.7	30.4	1.56908	38	0.54	3.87	1.45	2.11	5.87	68.6	118.107	278.8	0	23.84	0	1	0	0	0	0	0	0	0	0	0
30	1	5.47	3.42	1.81	0.21	202	62.5	33.1	3.8	111.602	1.8895	8.61905	59.0643	381.68	0.396796	80.1527	0.935397	77	50	27	1.85185	13	0.64	3.82	1.41	2.15	3.68	87.4	93.8094	442.8	0	21.77	0	1	0	0	0	1	0	0	0	1	1
29	1	6.93	3.97	2.48	0.39	243	57.3	35.8	5.6	97.9839	1.60081	6.35897	61.2091	388.996	0.624315	151.708	0.658768	74.8	46.9	27.9	1.681	17	0.71	4.53	1.36	2.92	3.54	69.9	124.343	302.7	0	22.12	0	1	0	0	0	0	0	0	0	0	0
44	1	5.98	4	1.37	0.45	226	67	22.9	7.5	164.964	2.91971	3.04444	56.5	659.854	1.31387	296.934	1.29191	78.4	45.7	32.7	1.39755	14	1.07	5	1.46	3.19	5.64	83.5	92.6695	313.3	0	22.99	0	1	0	0	0	0	1	0	0	0	0
46	1	5.43	3.2	1.5	0.49	199	59.8	28.2	9.1	132.667	2.13333	3.06122	62.1875	424.533	1.04533	208.021	1.07203	70.5	45.7	24.8	1.84274	13	0.64	4.93	1.68	2.9	3.7	77.5	100.796	483.8	0	22.14	0	1	0	0	0	1	0	0	0	0	0
34	1	5.33	3.12	1.86	0.3	191	58.5	34.9	5.6	102.688	1.67742	6.2	61.2179	320.387	0.503226	96.1161	0.87823	71.4	47.9	23.5	2.0383	16	1.09	4.53	1.5	2.67	4.7	84.1	96.1929	283.4	0	21.26	0	1	0	0	0	0	0	0	0	0	0
57	1	8.41	4.98	2.71	0.37	213	59.2	32.2	4.4	78.5978	1.83764	7.32432	42.7711	391.417	0.679926	144.824	0.862741	71.8	45.7	26.1	1.75096	21	1.06	3.29	1.14	1.82	3.86	82.3	90.0681	391.5	0	27.45	0	1	0	0	0	1	1	0	0	1	0
32	1	7	4.12	2.4	0.25	199	58.9	34.3	3.6	82.9167	1.71667	9.6	48.301	341.617	0.429167	85.4042	0.862647	71.2	47.1	24.1	1.95436	14	1.51	4.33	0.98	2.79	4.11	79.2	104.719	339.4	0	22.66	0	1	0	0	0	0	1	0	0	0	1
36	1	5.68	3.55	1.62	0.24	239	62.5	28.5	4.2	147.531	2.19136	6.75	67.3239	523.735	0.525926	125.696	0.916886	70.4	46	24.4	1.88525	22	1.57	3.88	1.22	2.28	5.37	90.4	87.0936	454.4	0	23.36	0	1	0	0	0	1	1	0	0	0	0
32	1	7.72	4.69	2.51	0.35	256	60.8	32.5	4.5	101.992	1.86853	7.17143	54.5842	478.343	0.653984	167.42	0.729893	69.5	45.8	23.7	1.93249	12	2.06	5.44	1.15	3.43	4.1	83.7	97.8162	544.3	0	27.72	0	0	0	0	0	1	1	0	0	1	0
47	1	5.78	3.23	2.18	0.31	145	55.8	37.7	5.4	66.5138	1.48165	7.03226	44.8916	214.839	0.459312	66.6002	1.02183	75.5	45.6	29.9	1.52508	22	1.16	5.21	1.65	3.31	7.85	89.5	84.0661	335.8	0	23.28	NA	NA	0	0	0	0	1	0	0	0	1
31	1	4.95	2.12	2.34	0.15	126	42.8	47.3	3	53.8462	0.905983	15.6	59.434	114.154	0.135897	17.1231	0.719034	78.3	50.4	27.9	1.80645	23	1.5	3.03	1.27	1.32	5.95	79.6	104.664	301.6	0	20.58	0	1	0	0	0	0	1	0	0	0	0
50	1	6.35	4.11	1.71	0.38	305	64.8	26.9	6	178.363	2.40351	4.5	74.2092	733.07	0.913333	278.567	0.788036	75.4	45	30.4	1.48026	29	2.11	5.53	1.14	3.52	5.58	88.8	83.9496	520	0	23.87	0	1	0	0	0	1	1	0	0	1	0
39	1	3.99	2.63	1.01	0.31	317	65.8	25.3	7.8	313.861	2.60396	3.25806	120.532	825.455	0.807228	255.891	0.821439	74.6	48.5	26.1	1.85824	13	2.47	4.41	1.18	2.5	3.37	72.8	112.152	408.3	0	24.61	0	1	0	1	0	1	1	0	0	0	1
42	1	4.87	2.6	1.8	0.3	203	53.3	37	6.2	112.778	1.44444	6	78.0769	293.222	0.433333	87.9667	0.711549	77.4	49.5	27.9	1.77419	26	4.57	5.76	1.2	3.31	4.57	76.9	103.438	417.1	0	25.26	0	1	0	1	0	1	1	0	0	0	0
58	1	3.98	2.42	1.21	0.25	171	60.7	30.4	6.3	141.322	2	4.84	70.6612	342	0.5	85.5	1.16959	73.2	43.2	30	1.44	18	0.48	4.03	1.37	2.59	6.37	81	91.5697	408.8	0	20.87	0	1	0	0	0	1	0	0	0	1	0
42	1	8.83	5.7	2.56	0.49	243	64.6	29	5.5	94.9219	2.22656	5.22449	42.6316	541.055	1.09102	265.117	0.916281	76.5	50.2	26.3	1.90875	25	1.97	5.76	1.52	3.51	6.16	80.8	97.3125	418.2	0	24.28	0	1	0	1	1	1	1	0	0	1	0
55	1	7.69	4.93	2.22	0.44	233	64.1	28.9	5.7	104.955	2.22072	5.04545	47.2617	517.428	0.977117	227.668	0.953099	74.6	45.4	29.2	1.55479	22	3.88	4.63	0.84	2.62	8.88	91.4	79.6423	317.7	0	24.52	NA	NA	0	0	1	0	1	0	0	1	1
59	1	4.47	1.8	2.2	0.39	260	40	49.8	8.8	118.182	0.818182	5.64103	144.444	212.727	0.319091	82.9636	0.314685	70.6	47	23.6	1.99153	14	1.31	4.68	1.16	3.02	5.16	85.1	85.8935	406.3	0	23.14	0	1	0	1	0	1	1	0	0	1	0
39	1	6.81	3.5	2.76	0.38	326	51.4	40.5	5.6	118.116	1.26812	7.26316	93.1429	413.406	0.481884	157.094	0.388993	73	47.2	25.8	1.82946	27	3.95	4.84	1.61	2.32	4.96	101.5	74.4212	493	0	22.62	0	0	0	0	0	1	1	0	0	0	1
40	1	5.56	3.48	1.6	0.39	239	62.6	28.8	7	149.375	2.175	4.10256	68.6782	519.825	0.84825	202.732	0.910042	72.6	47.8	24.8	1.92742	24	1.16	4.68	1.56	2.72	4.25	87.5	88.9753	416.9	0	24.4	0	0	0	0	0	1	0	0	0	1	0
38	1	7.19	4.06	2.55	0.39	233	56.4	35.5	5.4	91.3725	1.59216	6.53846	57.3892	370.973	0.620941	144.679	0.683329	73.5	50.6	22.9	2.20961	16	0.7	3.54	1.35	2.01	6.44	68.7	121.029	290.7	0	19.91	0	1	0	0	0	0	0	0	0	1	1
28	1	6.43	4.25	1.7	0.26	284	66.1	26.4	4	167.059	2.5	6.53846	66.8235	710	0.65	184.6	0.880282	76.3	48.5	27.8	1.7446	21	0.96	6.07	1.06	4.42	5.46	79.5	106.753	375.1	0	30.25	0	0	0	0	0	1	1	0	0	0	0
40	1	4.88	2.68	1.84	0.28	198	55	37.7	5.7	107.609	1.45652	6.57143	73.8806	288.391	0.407826	80.7496	0.735617	68.9	46.6	22.3	2.08969	13	2.19	4.83	1.31	2.79	5.82	77.7	103.021	423.9	0	22.68	0	1	0	0	0	1	1	0	0	1	1
53	1	4.02	2.29	1.37	0.3	185	57	34.1	7.5	135.036	1.67153	4.56667	80.786	309.234	0.50146	92.7701	0.903531	68.6	44.1	24.5	1.8	18	0.76	6.63	2.61	3.59	5.58	87.7	84.3663	442.6	0	21.5	NA	NA	0	0	0	1	1	0	0	1	0
41	1	6.23	3.62	2.1	0.24	243	58.1	33.7	3.9	115.714	1.72381	8.75	67.1271	418.886	0.413714	100.533	0.709387	78.6	43.4	35.2	1.23295	25	1.49	3.85	1.11	2.33	3.88	79.7	99.4004	449.4	0	25.51	NA	NA	0	1	0	1	1	0	0	0	1
27	1	7.17	4.1	2.61	0.33	273	57.2	36.4	4.6	104.598	1.57088	7.90909	66.5854	428.851	0.518391	141.521	0.575414	71	46.7	24.3	1.92181	44	4.9	4.98	1.01	2.6	3.3	80.1	106.458	490.8	0	25.01	1	2	0	1	0	1	1	0	0	1	0
29	1	5.92	3	2.31	0.52	233	50.73	39	8.78	100.866	1.2987	4.44231	77.6667	302.597	0.675325	157.351	0.557383	79.6	50.1	29.5	1.69831	22	1.09	4.76	1.6	2.47	4.1	80.1	105.105	422.8	0	21.72	0	0	0	0	0	1	0	0	0	0	0
34	1	6.28	3.35	2.51	0.29	216	53.3	40	4.6	86.0558	1.33466	8.65517	64.4776	288.287	0.387052	83.6032	0.617899	75.8	49.1	26.7	1.83895	32	1.67	4.77	1.07	2.96	5.62	81.4	100.145	454.9	0	23.18	0	0	0	1	0	1	1	0	0	1	0
36	1	6.33	3.56	2.35	0.31	285	56.2	37.1	4.9	121.277	1.51489	7.58065	80.0562	431.745	0.469617	133.841	0.531542	80	50.3	29.7	1.6936	28	1.98	6.8	1.51	4.37	5.78	81.5	98.9759	490.4	0	25.97	0	0	0	1	0	1	1	0	0	1	0
54	1	3.5	2	0.9	0.33	152	57	27.1	9.5	168.889	2.22222	2.72727	76	337.778	0.733333	111.467	1.46199	74.3	48.1	26.2	1.83588	31	1.54	3.49	1.36	1.6	3.99	89.7	81.7771	435.8	0	25.53	0	1	0	0	0	1	0	0	0	0	0
35	1	9.54	6.17	2.36	0.49	245	64.7	24.7	5.1	103.814	2.61441	4.81633	39.7083	640.53	1.28106	313.86	1.0671	76.3	48.3	28	1.725	32	10.24	6.35	0.62	2.4	4.37	79.1	103.214	465	0	25.97	0	1	0	1	0	1	1	0	0	1	1
34	1	5.7	2.5	2.88	0.21	240	43.9	50.5	3.7	83.3333	0.868056	13.7143	96	208.333	0.182292	43.75	0.36169	81.1	48.9	32.2	1.51863	22	0.67	5.17	2.21	2.71	4.5	72.2	116.12	288.3	0	16.85	0	1	0	0	0	0	0	0	0	1	0
73	1	6.6	3.75	2.42	0.31	196	56.8	36.7	4.7	80.9917	1.54959	7.80645	52.2667	303.719	0.480372	94.1529	0.790605	71.8	43.1	28.7	1.50174	22	0.69	3.89	2.17	1.56	6.85	80.2	88.959	311.6	0	28.6	0	1	0	1	0	0	0	0	0	0	1
25	1	6.7	4.58	1.77	0.29	303	68.5	26.4	4.3	171.186	2.58757	6.10345	66.1572	784.034	0.750395	227.37	0.853984	81.4	53.3	28.1	1.8968	37	1.73	5.3	1.38	3.41	4.07	114.4	69.526	491.1	0	25.75	0	0	0	0	0	1	1	0	0	1	0
40	1	9.1	6.2	2.2	0.62	193	68.4	23.7	6.8	87.7273	2.81818	3.54839	31.129	543.909	1.74727	337.224	1.4602	77	45.9	31.1	1.47588	20	1.69	5.36	1.12	3.54	8.78	81.8	96.6874	533.9	0	23.65	0	1	0	0	0	1	1	0	0	0	0
29	1	6.06	4.15	1.46	0.36	248	68.5	24.1	5.9	169.863	2.84247	4.05556	59.759	704.932	1.02329	253.775	1.14616	78.5	53.1	25.4	2.09055	22	1.91	4.54	0.92	3.09	3.69	82.5	101.345	494.3	0	19.32	0	1	0	0	0	1	1	0	0	1	0
61	1	2.78	1.62	0.88	0.25	148	58.2	31.7	9	168.182	1.84091	3.52	91.358	272.455	0.460227	68.1136	1.24386	72.9	45.8	27.1	1.69004	18	0.52	3.79	1.83	1.84	4.74	63.2	123.259	284.1	0	25.82	0	1	0	0	0	0	0	0	0	1	0
49	1	5.94	3.32	2.18	0.29	392	55.8	36.7	4.9	179.817	1.52294	7.51724	118.072	596.991	0.441651	173.127	0.388504	71.9	45.7	26.2	1.74427	28	2.5	4.98	1.22	2.99	3.93	58.4	141.312	452.1	0	24.68	NA	NA	0	0	0	1	1	0	0	0	0
75	1	6.25	3.3	2.2	0.6	223	52.6	34.7	9.6	101.364	1.5	3.66667	67.5758	334.5	0.9	200.7	0.672646	80.1	46.4	33.7	1.37685	52	2.55	5.01	1.29	2.87	7.29	118.3	54.7995	476.1	0	28.44	0	1	0	1	0	1	1	0	1	0	0
46	1	6.1	3.4	2.3	0.24	207	55.1	37.8	4	90	1.47826	9.58333	60.8824	306	0.354783	73.44	0.714136	73.1	49.9	23.2	2.15086	33	3.55	4	0.95	1.93	2.83	75	104.958	259.5	0	24.8	NA	NA	0	0	0	0	1	0	0	1	1
64	1	6.04	2.91	2.58	0.26	218	48.2	42.7	4.3	84.4961	1.12791	9.92308	74.9141	245.884	0.293256	63.9298	0.517389	71.6	46.1	25.5	1.80784	18	1.1	4.98	1.95	2.73	5.18	82.6	87.8247	431.6	0	22.58	0	1	0	0	0	1	0	0	0	0	0
85	1	3.16	1.51	1.27	0.24	96	47.8	40.2	7.6	75.5906	1.18898	5.29167	63.5762	114.142	0.285354	27.394	1.23852	70.9	47.3	23.6	2.00424	24	1.72	4.88	1.87	2.66	7.44	108.2	59.8238	420.5	0	18.18	NA	NA	0	0	0	1	1	0	1	1	0
34	1	6.8	4.5	1.6	0.52	226	65.6	23.6	7.6	141.25	2.8125	3.07692	50.2222	635.625	1.4625	330.525	1.24447	75.9	47.5	28.4	1.67254	38	1.86	4.78	0.94	3.04	4.44	84.9	95.0756	511.2	0	30.91	0	1	0	1	0	1	1	0	0	1	1
69	1	6.02	3.44	2.14	0.31	140	57.2	35.5	5.1	65.4206	1.60748	6.90323	40.6977	225.047	0.498318	69.7645	1.1482	80.2	53.4	26.8	1.99254	30	1.51	3.51	1.23	1.83	6.62	74.4	98.5828	391.7	1	25.08	0	1	0	0	0	1	1	0	0	0	0
36	1	5.81	3.87	1.27	0.39	220	66.5	21.9	6.7	173.228	3.04724	3.25641	56.8475	670.394	1.18843	261.454	1.38511	73.6	46.3	27.3	1.69597	48	2.55	4.43	0.96	2.71	4.3	66.6	126.979	330.8	0	25.77	0	0	0	1	0	0	1	0	0	0	0
34	1	4.46	1.99	2.2	0.22	151	44.7	49.3	4.9	68.6364	0.904545	10	75.8794	136.586	0.199	30.049	0.599037	77.6	49.7	27.9	1.78136	31	1.67	4.75	1.3	2.57	4.1	73.2	114.165	338.4	0	20.16	0	1	0	0	0	0	0	0	0	1	0
46	1	4.82	2.72	1.52	0.34	253	56.5	31.5	7.1	166.447	1.78947	4.47059	93.0147	452.737	0.608421	153.931	0.707302	77.4	43.7	33.7	1.29674	19	1.35	5.21	1.29	3.26	6.3	91.6	82.0094	399.1	0	23.74	0	0	0	0	0	1	1	0	0	1	1
33	1	3.73	1.76	1.64	0.26	207	47.24	43.8	6.93	126.22	1.07317	6.30769	117.614	222.146	0.279024	57.758	0.51844	74.8	45.7	29.1	1.57045	19	0.99	9.15	1.78	5.67	5.5	87.1	92.6146	301.9	0	24.81	0	1	0	0	0	0	1	0	0	0	0
40	1	5.26	3.05	1.74	0.39	243	57.89	33.2	7.39	139.655	1.75287	4.46154	79.6721	425.948	0.683621	166.12	0.721347	74.5	49.2	25.3	1.94466	19	0.8	5.29	1.51	3.47	8.1	90.9	84.8867	429.7	0	21.47	0	1	0	0	0	1	1	0	0	1	0
37	1	4.92	3.08	1.31	0.35	205	62.7	26.6	7.1	156.489	2.35115	3.74286	66.5584	481.985	0.822901	168.695	1.1469	65.6	43.6	22	1.98182	15	0.82	4.98	1.8	2.73	4.13	68.8	121.39	396.7	0	22.9	0	1	0	0	0	1	0	0	0	0	1
48	1	6.16	3.28	2.13	0.34	234	53.3	34.6	5.5	109.859	1.53991	6.26471	71.3415	360.338	0.523568	122.515	0.65808	76.4	47.7	28.7	1.66202	20	1.83	5.03	1.18	3.21	3.66	64.1	126.436	309.8	0	24.39	0	0	0	0	0	0	1	0	0	1	0
33	1	6.21	3.12	2.56	0.41	247	50.3	41.2	6.6	96.4844	1.21875	6.2439	79.1667	301.031	0.499688	123.423	0.493421	76.4	50.6	25.8	1.96124	23	0.87	4.45	1.29	2.83	5.79	75.4	110.659	231.8	0	24.16	0	0	0	0	0	0	0	0	0	1	0
51	1	4.15	1.88	1.87	0.23	273	45.3	45.1	5.5	145.989	1.00535	8.13043	145.213	274.46	0.23123	63.1258	0.368259	72.7	47.2	25.5	1.85098	17	1.27	5.9	1.25	4.15	4.2	73.3	105.994	322.4	0	26.29	0	1	0	0	0	0	1	0	0	0	0
57	1	4.34	2.59	1.38	0.27	203	59.7	31.8	6.2	147.101	1.87681	5.11111	78.3784	380.993	0.506739	102.868	0.924538	69.3	41.9	27.4	1.5292	26	1.53	5.25	1.52	2.75	5	74.8	101.34	329.4	0	23.8	0	1	0	0	0	0	1	0	0	1	0
27	1	5.73	3.73	1.53	0.32	245	65.1	26.7	5.6	160.131	2.43791	4.78125	65.6836	597.288	0.780131	191.132	0.995065	73.6	46.9	26.7	1.75655	17	0.58	4.52	1.32	2.68	7.3	78.1	109.832	455.4	0	21.38	0	0	0	0	0	1	0	0	0	1	0
51	1	8.79	5.15	2.37	0.69	216	58.7	27	7.8	91.1392	2.173	3.43478	41.9417	469.367	1.49937	323.863	1.00602	71	47	24	1.95833	28	2.84	5.58	1.17	2.75	5.8	84.2	89.3276	425.4	0	23.88	0	1	0	1	1	1	1	0	0	1	0
38	1	6.43	3.66	2.2	0.3	254	56.8	34.2	4.7	115.455	1.66364	7.33333	69.3989	422.564	0.499091	126.769	0.654975	70.2	44.7	25.5	1.75294	14	0.91	3.75	1.05	2.16	2.8	77.3	104.636	545.7	0	19.21	0	1	0	0	0	1	1	0	0	0	0
54	1	6.67	4.1	1.91	0.51	224	61.6	28.6	7.6	117.277	2.1466	3.7451	54.6341	480.838	1.09476	245.227	0.958302	71.5	44.2	27.3	1.61905	17	1.18	4.78	1.48	2.94	4.8	80.6	93.3169	400.7	0	22.77	0	1	0	0	0	1	0	0	0	1	0
33	1	8.7	4.88	3.16	0.54	189	56.11	36.3	6.18	59.8101	1.5443	5.85185	38.7295	291.873	0.833924	157.612	0.817092	76.4	49.5	26.9	1.84015	47	4.08	4.2	1.03	2.06	4.6	78.4	105.457	289.4	0	22.02	0	1	0	0	0	0	1	0	0	1	0
26	1	5.67	3.75	1.38	0.33	222	66.2	24.3	5.8	160.87	2.71739	4.18182	59.2	603.261	0.896739	199.076	1.22405	72.8	47.8	25	1.912	28	1.27	3.62	0.99	2.13	3.7	67.4	132.626	466.4	0	22.85	0	1	0	0	0	1	1	0	0	0	0
54	1	5.44	2.95	1.71	0.45	163	54.3	31.4	8.3	95.3216	1.72515	3.8	55.2542	281.199	0.776316	126.539	1.05837	74.9	49.1	25.8	1.9031	53	5.61	4.31	1.22	1.65	6.2	67.1	117.004	297.7	0	31.09	0	1	0	1	0	0	1	0	0	0	1
32	1	4.61	2.43	1.8	0.27	157	52.7	39	5.9	87.2222	1.35	6.66667	64.6091	211.95	0.3645	57.2265	0.859873	78.7	51.2	27.5	1.86182	12	0.92	3.63	1.58	1.85	3.1	91	88.2261	285.1	0	21.3	0	0	0	0	0	0	0	0	0	0	0
29	1	4.52	2.99	1.19	0.26	205	66.1	26.3	5.8	172.269	2.51261	4.57692	68.5619	515.084	0.653277	133.922	1.22566	81.6	53.6	28	1.91429	13	0.36	4.13	1.98	2	6.8	70.1	123.906	312.8	0	21.72	0	0	0	0	0	0	0	0	0	0	0
30	1	6.55	3.53	2.59	0.32	198	53.9	39.5	4.81	76.4479	1.36293	8.09375	56.0907	269.861	0.436139	86.3555	0.688351	73.1	48.3	24.8	1.94758	29	2.32	5.17	1.56	2.97	4.6	68.1	127.634	338	0	24.28	0	0	0	1	0	0	1	0	0	1	1
53	1	7.02	4.52	1.82	0.47	199	64.4	25.9	6.7	109.341	2.48352	3.87234	44.0265	494.22	1.16725	232.283	1.248	71.6	44.1	27.5	1.60364	17	1.43	5.01	1.51	2.71	3.9	90	81.7138	447.6	0	22.14	0	1	0	0	0	1	0	0	0	0	0
27	1	8.65	4.03	3.02	0.81	333	46.6	34.9	9.4	110.265	1.33444	3.7284	82.6303	444.368	1.08089	359.938	0.400732	80.1	50.3	29.8	1.68792	22	1.4	4.06	1.07	2.45	5.8	73.5	118.376	328	0	24.96	0	0	0	0	0	0	1	0	0	1	0
34	1	5.19	2.53	2.2	0.26	166	48.7	42.4	5	75.4545	1.15	8.46154	65.6126	190.9	0.299	49.634	0.692771	73.1	47.2	25.9	1.82239	55	1.17	3.35	1.06	1.91	4.5	81.2	100.45	599.1	0	26.36	0	1	0	1	0	1	1	0	0	0	0
36	1	7.12	4.16	2.25	0.49	267	58.5	31.6	6.9	118.667	1.84889	4.59184	64.1827	493.653	0.905956	241.89	0.692468	76	50.4	25.6	1.96875	93	1.65	4.87	1.2	3.18	5.2	67.7	124.438	427.1	0	23.84	0	1	0	1	0	1	1	0	0	1	0
27	1	5.58	3.33	1.85	0.3	268	59.6	33.2	5.4	144.865	1.8	6.16667	80.4805	482.4	0.54	144.72	0.671642	77	46.7	30.3	1.54125	19	1.43	4.15	1.33	2.26	4.2	84.4	99.8057	500.8	0	22.7	0	0	0	0	0	1	0	0	0	1	1
29	1	4.22	2.06	1.72	0.28	218	48.8	40.8	6.6	126.744	1.19767	6.14286	105.825	261.093	0.335349	73.106	0.549392	69.8	45.2	24.6	1.8374	14	0.46	4.03	1.38	2.2	4.2	76.5	111.242	343	0	20.39	0	1	0	0	0	0	0	0	0	0	0
44	1	6.57	3.95	2.12	0.33	173	60	32.3	5	81.6038	1.86321	6.42424	43.7975	322.335	0.614858	106.371	1.077	71.2	43.6	27.6	1.57971	16	0.95	4.41	1.41	2.59	3.4	58.2	144.672	231.3	0	23.29	NA	NA	0	0	0	0	0	0	0	0	1
44	1	4.83	3.01	1.36	0.42	208	62.24	28.2	8.63	152.941	2.21324	3.2381	69.103	460.353	0.929559	193.348	1.06406	74.4	50.4	24	2.1	14	0.7	4.38	1.64	2.5	7.2	94.1	79.9629	409.8	0	19.49	0	0	0	0	0	1	0	0	0	0	0
38	1	6.33	4.14	1.69	0.32	198	65.3	26.7	5.1	117.16	2.4497	5.28125	47.8261	485.041	0.783905	155.213	1.23722	81.9	50	31.9	1.5674	45	2.22	5.63	1.38	3.38	5.3	98.8	77.2974	488.7	0	23.77	0	0	0	0	0	1	1	0	0	1	0
44	1	6.65	3.58	2.27	0.42	238	53.9	34.1	6.3	104.846	1.57709	5.40476	66.4804	375.348	0.662379	157.646	0.662644	77.8	47.1	30.7	1.5342	10	0.66	4.12	1.59	2.31	3.5	65.7	124.573	326.1	0	23.46	1	2	0	0	0	0	0	0	0	0	0
40	1	6.18	2.85	2.74	0.43	215	46.1	44.3	7	78.4672	1.04015	6.37209	75.4386	223.631	0.447263	96.1615	0.483789	74.4	48.4	26	1.86154	15	0.6	4.17	1.18	2.6	7.08	67.9	121.669	315.8	0	18.75	0	0	0	0	0	0	1	0	0	1	0
35	1	6.52	3.14	2.44	0.46	204	48.2	37.4	7.1	83.6066	1.28689	5.30435	64.9682	262.525	0.591967	120.761	0.630826	79.9	47.1	32.8	1.43598	35	2.41	3.78	1.15	1.73	4.4	85.8	93.3608	546.7	0	22.99	0	1	0	0	0	1	1	0	0	1	0
29	1	5.78	2.22	2.07	0.2	189	38.4	35.8	3.5	91.3043	1.07246	10.35	85.1351	202.696	0.214493	40.5391	0.567441	75.9	49.2	26.7	1.8427	6	1.05	5.6	1	4.13	5.9	91.9	88.7106	415.7	0	22.68	0	0	0	0	0	1	1	0	0	0	0
33	1	5.6	3.25	1.92	0.3	179	57.9	34.3	5.4	93.2292	1.69271	6.4	55.0769	302.995	0.507812	90.8984	0.945647	74.5	46.5	28	1.66071	55	0.62	3.67	1.14	2.14	6.2	67.5	126.853	354.2	0	26.64	0	1	0	0	0	0	1	0	0	0	1
32	1	9.73	7.21	1.91	0.47	204	74.2	19.6	4.8	106.806	3.77487	4.06383	28.294	770.073	1.77419	361.934	1.85043	66.7	47.6	19.1	2.49215	20	3.33	4.39	0.93	2.46	6.36	95.9	82.6971	398.1	0	23.48	0	0	0	0	0	1	1	0	0	0	0
50	1	5.18	2.4	2.09	0.48	193	46.3	40.3	9.3	92.3445	1.14833	4.35417	80.4167	221.627	0.551196	106.381	0.594987	72.6	47	25.6	1.83594	26	2.16	5.07	1.05	3.48	6	69.7	113.191	424.3	0	24.61	1	2	0	1	0	1	1	0	0	0	0
45	1	5.78	3.43	1.85	0.39	160	59.35	32	6.81	86.4865	1.85405	4.74359	46.6472	296.649	0.723081	115.693	1.15878	71.5	45.8	25.7	1.7821	50	0.85	3.71	1.48	1.78	4.1	79.1	98.6737	164.4	0	18.72	0	1	0	0	0	0	0	0	0	1	1
46	1	6.44	4.02	1.9	0.46	322	62.5	29.5	7.1	169.474	2.11579	4.13043	80.0995	681.284	0.973263	313.391	0.657077	71.3	47.8	23.5	2.03404	28	0.87	4.41	1.83	2.32	6	70	114.286	366	0	24.74	0	1	0	0	0	1	0	0	0	0	0
34	1	6.61	4.15	1.85	0.48	221	62.85	27.9	7.24	119.459	2.24324	3.85417	53.253	495.757	1.07676	237.963	1.01504	70.2	46.6	23.6	1.97458	28	1.22	4.43	1.13	2.58	4.3	65.6	130.702	355.8	0	25.09	0	0	0	1	0	0	1	0	0	1	0
28	1	5.34	2.79	2.09	0.36	177	52.3	39.1	6.7	84.689	1.33493	5.80556	63.4409	236.282	0.480574	85.0616	0.754197	70.3	47	23.3	2.01717	31	1.85	3.78	1	2.06	4.4	73.2	118.203	461.5	0	22.51	0	1	0	0	0	1	1	0	0	1	0
44	1	4.11	2.75	0.99	0.25	165	66.9	24.1	6.1	166.667	2.77778	3.96	60	458.333	0.694444	114.583	1.6835	65.2	43.2	22	1.96364	19	0.68	4.01	1.36	2.1	5.3	71.8	111.645	255.2	0	25.48	0	0	0	0	0	0	0	0	0	0	1
37	1	3.93	2.09	1.27	0.36	223	53.1	32.3	9.2	175.591	1.64567	3.52778	106.699	366.984	0.592441	132.114	0.737968	82	48.2	33.8	1.42604	16	0.82	4.74	1.89	2.35	4.3	62.7	136.126	311.6	0	22.72	0	1	0	0	0	0	0	0	0	1	0
31	1	4.7	2.47	1.74	0.34	184	52.49	37	7.16	105.747	1.41954	5.11765	74.4939	261.195	0.482644	88.8064	0.771489	76.4	49.4	27	1.82963	45	1.23	4.51	1.08	2.88	4.6	73.4	115.679	329.2	0	22.68	0	1	0	1	0	0	1	0	0	0	1
33	1	6.88	3.53	2.75	0.52	238	51.28	39.9	7.62	86.5455	1.28364	5.28846	67.4221	305.505	0.667491	158.863	0.539343	78.4	49.5	28.9	1.7128	15	0.66	4.4	1.45	2.64	6.5	76.4	108.874	313.1	0	22.14	0	1	0	0	0	0	0	0	0	0	0
44	1	4.9	2.63	1.78	0.32	186	53.7	36.3	6.5	104.494	1.47753	5.5625	70.7224	274.82	0.472809	87.9425	0.79437	70.4	45	25.4	1.77165	19	1.82	5.06	1.56	2.77	3.7	86.9	88.2161	419.6	0	25.78	0	1	0	0	0	1	1	0	0	1	0
28	1	5.3	2.68	2.19	0.34	313	50.6	41.3	6.4	142.922	1.22374	6.44118	116.791	383.032	0.416073	130.231	0.390973	81	53.4	27.6	1.93478	19	0.98	5.88	1.57	3.85	5.6	62.4	143.939	334.3	0	20.18	0	1	0	0	0	0	1	0	0	0	0
36	1	6.73	3.83	2.02	0.76	243	56.93	30.1	11.25	120.297	1.89604	2.65789	63.4465	460.738	1.44099	350.161	0.780263	77.8	45.5	32.3	1.40867	56	1.1	4.16	1.23	2.26	6.1	77.4	105.485	375.5	0	23.24	1	2	0	0	0	1	1	0	0	0	0
47	1	5.67	3.23	2.01	0.35	209	56.9	35.4	6.2	103.98	1.60697	5.74286	64.7059	335.856	0.562438	117.55	0.768883	73.7	43.9	29.8	1.47315	11	0.72	4.6	1.48	2.68	6.4	106.4	67.9086	448.1	0	22.76	0	0	0	0	0	1	0	0	0	0	0
31	1	6.47	3.37	2.18	0.78	160	52.14	33.7	12.02	73.3945	1.54587	2.79487	47.4777	247.339	1.20578	192.925	0.96617	74.6	45.8	28.8	1.59028	50	1.41	4.08	0.91	2.45	4.5	78.6	106.309	460.3	0	30.62	0	1	0	1	0	1	1	0	0	0	1
49	1	5.56	2.53	2.38	0.52	329	45.4	42.8	9.4	138.235	1.06303	4.57692	130.04	349.735	0.552773	181.862	0.323108	72.3	46.8	25.5	1.83529	15	0.95	4.17	1.22	2.55	5.9	70.7	111.621	279.5	0	25.21	0	0	0	0	0	0	1	0	0	1	0
43	1	7.42	3.56	3.16	0.44	255	47.96	42.5	5.9	80.6962	1.12658	7.18182	71.6292	287.278	0.495696	126.403	0.441797	71.4	44.6	26.8	1.66418	82	1.69	4.13	0.82	2.59	4.9	67	122.098	516.2	0	25.82	0	1	0	1	0	1	1	0	0	0	0
33	1	4.64	2.79	1.42	0.38	187	60.2	30.6	8.2	131.69	1.96479	3.73684	67.0251	367.415	0.74662	139.618	1.05069	74.2	50.3	23.9	2.1046	18	1.25	4.45	2.09	2.12	3.4	70.5	120.226	418.8	0	21.72	0	1	0	0	0	1	0	0	0	1	0
23	1	6.09	2.31	2.64	0.37	258	37.9	43.3	6.1	97.7273	0.875	7.13514	111.688	225.75	0.32375	83.5275	0.339147	76.4	52.5	23.9	2.19665	18	0.53	2.93	1.22	1.29	3.7	73.2	122.439	328.9	0	21.63	0	0	0	0	0	0	1	0	0	1	0
38	1	4.96	2.54	2.05	0.26	190	51.3	41.3	5.2	92.6829	1.23902	7.88462	74.8031	235.415	0.322146	61.2078	0.652118	71.2	47.4	23.8	1.9916	31	1.59	5.25	1.18	3.02	4.8	67.1	124.6	338.2	0	22.95	0	1	0	1	0	0	1	0	0	0	0
26	1	6.02	3.95	1.58	0.4	215	65.61	26.3	6.66	136.076	2.5	3.95	54.4304	537.5	1	215	1.16279	77.5	50.7	26.8	1.89179	33	1.17	4.8	1.45	2.63	3.9	75.5	115.295	377.2	0	20.47	0	1	0	0	0	1	0	0	0	0	1
27	1	7.03	4.53	2.05	0.33	207	64.39	29.1	4.73	100.976	2.20976	6.21212	45.6954	457.42	0.72922	150.948	1.06752	84.6	51.3	33.3	1.54054	12	0.62	4.01	1.44	2.29	7.6	70.7	124.188	366.8	0	21.59	0	0	0	0	0	1	0	0	0	1	0
44	1	6.79	3.53	2.61	0.36	245	52	38.4	5.3	93.8697	1.35249	7.25	69.4051	331.36	0.486897	119.29	0.552037	69.5	47.3	22.2	2.13063	17	0.86	3.34	1.54	1.59	4.9	69.7	115.811	342.5	0	20.68	0	1	0	0	0	0	0	0	0	1	0
47	1	8.05	4.14	2.97	0.66	232	51.5	36.9	8.2	78.1145	1.39394	4.5	56.0386	323.394	0.92	213.44	0.600836	77.5	48.2	29.3	1.64505	25	1.29	4.57	1.78	2.15	4	91.6	81.6943	363.3	0	24.06	0	0	0	0	0	1	0	0	0	0	0
55	1	5.97	3.72	1.74	0.41	218	62.3	29.1	6.9	125.287	2.13793	4.2439	58.6022	466.069	0.876552	191.088	0.980702	70.9	46.2	24.7	1.87045	11	1.25	4.53	1.37	2.48	4.7	87.6	83.9269	318.4	0	22.39	0	1	0	0	0	0	0	0	0	0	0
41	1	6.98	4.05	2.15	0.35	250	57.98	30.8	5.05	116.279	1.88372	6.14286	61.7284	470.93	0.659302	164.826	0.753488	69.6	43.6	26	1.67692	30	0.76	4.6	1.35	2.6	4.4	71.3	114.045	303.3	0	26.66	0	1	0	0	0	0	0	0	0	1	0
39	1	8.19	5.33	2.22	0.31	322	65	27.1	3.8	145.045	2.4009	7.16129	60.4128	773.09	0.744279	239.658	0.745621	72.4	46.4	26	1.78462	38	2.08	6	1.35	3.41	4.2	77.6	103.654	376.3	0	24.28	NA	NA	0	0	0	1	1	0	0	1	0
54	1	5.66	3.21	1.88	0.38	195	56.7	33.2	6.7	103.723	1.70745	4.94737	60.7477	332.952	0.64883	126.522	0.875614	77.8	47.5	30.3	1.56766	52	1.82	5.03	1.36	3.03	4.8	58.4	138.875	404.8	0	26.33	0	1	0	1	0	1	1	0	0	0	0
45	1	6.49	3.47	2.39	0.46	104	53.5	36.8	7.1	43.5146	1.45188	5.19565	29.9712	150.996	0.667866	69.4581	1.39604	68.2	47.7	20.5	2.32683	22	2.55	4.09	1.18	2.14	4.9	68.8	117.211	348.8	0	24.74	1	2	0	0	0	0	1	0	0	1	1
41	1	3.95	1.85	1.61	0.32	222	46.7	40.8	8.1	137.888	1.14907	5.03125	120	255.093	0.367702	81.6298	0.517598	72.2	48.4	23.8	2.03361	21	1.19	5.34	1.35	3.61	5.6	87	89.2115	429.2	0	21.71	0	1	0	0	0	1	1	0	0	1	0
31	1	4.79	2.66	1.67	0.3	142	55.54	34.9	6.36	85.0299	1.59281	5.56667	53.3835	226.18	0.477844	67.8539	1.1217	74	51.3	22.7	2.25991	19	0.83	3.28	1.39	1.38	3.7	70.9	120.733	354.5	0	19.01	0	0	0	0	0	0	0	0	0	0	1
26	1	5.56	3.09	2.02	0.37	178	55.5	36.3	6.7	88.1188	1.5297	5.45946	57.6052	272.287	0.56599	100.746	0.859384	65.9	46.3	19.6	2.36224	23	1.16	3.71	1.12	2.09	3.2	91	91.567	378.1	0	21.22	0	1	0	0	0	1	1	0	0	1	1
52	1	5.18	2.91	1.74	0.3	232	56.1	33.6	5.8	133.333	1.67241	5.8	79.7251	388	0.501724	116.4	0.720868	75.9	50.4	25.5	1.97647	20	0.83	4.53	1.56	2.73	4.71	79.7	95.2603	412.9	0	25.1	0	1	0	0	0	1	0	0	0	0	0
50	1	6.03	3.13	2.54	0.28	202	52	42.1	4.6	79.5276	1.23228	9.07143	64.5367	248.921	0.345039	69.698	0.610041	72.5	43.1	29.4	1.46599	13	0.63	5.4	1.64	3.5	5.01	78.6	97.5908	380.7	0	25.18	0	1	0	0	0	1	1	0	0	1	0
28	1	4.61	2.08	1.86	0.56	146	45.1	40.3	12.23	78.4946	1.11828	3.32143	70.1923	163.269	0.626237	91.4305	0.765945	73.7	46.1	27.6	1.67029	11	1.07	3.85	1.49	1.75	4.9	75.9	113.036	363.2	0	19.02	0	1	0	0	0	1	0	0	0	1	0
40	1	5.99	3.13	2.17	0.31	275	52.2	36.2	5.2	126.728	1.4424	7	87.8594	396.659	0.447143	122.964	0.524508	75.5	46.6	28.9	1.61246	30	1.01	4.29	1.59	2.16	4.3	67.8	121.891	352.2	0	22.23	0	1	0	0	0	0	0	0	0	0	1
41	1	5.63	3.48	1.59	0.31	167	61.9	28.2	5.5	105.031	2.18868	5.12903	47.9885	365.509	0.678491	113.308	1.31059	71.7	44.6	27.1	1.64576	35	1.07	3.89	1.28	2.15	3.3	76.3	104.894	295.7	0	27.76	0	1	0	0	0	0	1	0	0	0	0
36	1	4.78	3.14	1.16	0.21	266	65.6	24.3	4.31	229.31	2.7069	5.52381	84.7134	720.034	0.568448	151.207	1.01763	78.9	51.3	27.6	1.8587	12	0.73	4.81	1.63	2.54	7.1	80.8	100.035	331.6	0	18.72	0	1	0	0	0	0	0	0	0	1	1
47	1	6.47	3.09	2.46	0.51	226	47.7	38	7.9	91.8699	1.2561	4.82353	73.1392	283.878	0.64061	144.778	0.555795	71.7	46	25.7	1.78988	24	2.31	5.16	1.19	2.68	3.7	75.6	103.532	369.5	0	23.52	0	1	0	0	0	1	1	0	0	0	0
43	1	3.76	1.89	1.47	0.21	250	50.3	39.1	5.6	170.068	1.28571	7	132.275	321.429	0.27	67.5	0.514286	73.5	49.9	23.6	2.11441	15	0.99	7.1	1.33	5.27	5.8	74.1	107.828	414.4	0	26.71	0	1	0	0	0	1	1	0	0	1	0
35	1	4.89	2.96	1.52	0.35	251	60.49	31.1	7.08	165.132	1.94737	4.34286	84.7973	488.789	0.681579	171.076	0.775844	74	47.7	26.3	1.81369	13	0.87	5.46	1.51	3.56	4.5	86.7	92.1663	424.8	0	21.28	0	1	0	0	0	1	1	0	0	0	0
44	1	6.81	3.89	2.31	0.45	302	57.16	33.9	6.6	130.736	1.68398	5.13333	77.635	508.563	0.757792	228.853	0.55761	73.2	46	27.2	1.69118	28	2.06	5.45	1.1	3.16	3.9	68.7	117.894	379.7	0	30.29	NA	NA	0	1	0	1	1	0	0	1	0
50	1	4.08	1.96	1.51	0.3	137	48	37	7.4	90.7285	1.29801	5.03333	69.898	177.828	0.389404	53.3483	0.947455	70.8	44.9	25.9	1.73359	24	1.31	3.78	1.14	1.98	5.9	82.2	92.344	461.2	0	26.45	0	1	0	0	0	1	1	0	0	0	0
36	1	5.43	3.02	1.75	0.3	194	55.7	32.2	5.5	110.857	1.72571	5.83333	64.2384	334.789	0.517714	100.437	0.889543	82.2	52	30.2	1.72185	13	0.62	3.97	1.55	2.18	7.4	80.6	100.341	308.9	0	19.72	0	1	0	0	0	0	0	0	0	1	0
25	1	5.52	2.89	2	0.43	266	52.4	36.2	7.8	133	1.445	4.65116	92.0415	384.37	0.62135	165.279	0.543233	75.8	48	27.8	1.72662	12	0.59	3.89	1.55	1.91	3.6	73.2	120.625	400.4	0	20.97	0	1	0	0	0	1	0	0	0	0	0
30	1	7.69	5.06	1.96	0.53	268	65.8	25.5	6.9	136.735	2.58163	3.69811	52.9644	691.878	1.36827	366.695	0.963296	80.7	49	31.7	1.54574	35	1.9	5.83	1.26	3.92	4.6	88.4	92.5016	325.8	0	22.23	0	1	0	1	0	0	1	0	0	1	1
41	1	5.76	3.06	2.17	0.46	281	53.1	37.7	8	129.493	1.41014	4.71739	91.8301	396.249	0.648664	182.274	0.501829	78.6	50.2	28.4	1.76761	54	1.57	5.33	1.48	3.31	6.97	66.2	124.982	339.4	0	23.04	0	1	0	0	0	0	1	0	0	0	0
51	1	6.18	3.37	2.35	0.4	240	54.57	38	6.47	102.128	1.43404	5.875	71.2166	344.17	0.573617	137.668	0.597518	87.2	51	36.2	1.40884	18	1.29	5.59	2.28	2.56	4.6	81.2	93.4176	398.6	0	20.73	0	1	0	0	0	1	1	0	0	1	0
27	1	5.69	3.57	1.63	0.4	243	62.8	28.6	7	149.08	2.19018	4.075	68.0672	532.215	0.876074	212.886	0.90131	81.5	50	31.5	1.5873	35	1	4.66	1.33	2.9	4.6	78.1	109.832	381	0	22.2	0	1	0	0	0	1	0	0	0	1	1
36	1	5.57	2.94	1.92	0.24	211	52.8	34.5	4.3	109.896	1.53125	8	71.7687	323.094	0.3675	77.5425	0.725711	74.5	46.2	28.3	1.63251	14	1.22	4.7	1.48	2.73	4	67.2	125.581	250.9	0	22.78	0	0	0	0	0	0	0	0	0	0	0
36	1	4.71	1.95	2.37	0.27	189	41.5	50.3	5.7	79.7468	0.822785	8.77778	96.9231	155.506	0.222152	41.9867	0.435336	76	46.2	29.8	1.55034	15	0.62	6.07	2.01	3.88	7.2	68.6	122.426	394.6	0	17.16	1	2	0	0	0	1	1	0	0	1	1
55	1	5.3	3.32	1.58	0.35	167	62.6	29.8	6.6	105.696	2.10127	4.51429	50.3012	350.911	0.735443	122.819	1.25824	73.8	48.2	25.6	1.88281	10	1.05	5.74	1.9	3.63	5.7	62.8	126.552	224.2	0	22.04	0	1	0	0	0	0	1	0	0	0	0
52	1	7.01	4.3	2.16	0.3	226	61.3	30.8	4.3	104.63	1.99074	7.2	52.5581	449.907	0.597222	134.972	0.880859	70.7	47.1	23.6	1.99576	23	1.29	5.84	1.38	3.31	5.3	70.4	111.021	169	0	21.63	0	1	0	0	0	0	1	0	0	1	0
68	1	7.6	4.57	2.33	0.54	205	60.1	30.7	7.1	87.9828	1.96137	4.31481	44.8578	402.082	1.05914	217.124	0.956768	77.3	46.3	31	1.49355	13	1.25	4.89	1.34	2.75	7	74.5	98.677	443.9	0	21.51	0	1	0	0	0	1	0	0	0	1	1
57	1	6.92	4.08	2.02	0.6	214	58.91	29.2	8.61	105.941	2.0198	3.36667	52.451	432.238	1.21188	259.343	0.943833	70.5	45.1	25.4	1.77559	16	3.66	5.68	1.15	3.14	3.5	85.7	85.6793	358.9	0	23.95	0	1	0	1	0	1	1	0	0	0	0
45	1	5.13	2.92	1.83	0.3	158	56.9	35.7	5.8	86.3388	1.59563	6.1	54.1096	252.109	0.478689	75.6328	1.00989	68.1	44.9	23.2	1.93534	15	1.03	4.47	1.48	2.6	6.8	103.2	71.0674	390.8	0	25.8	0	1	0	0	0	1	0	0	0	0	0
39	1	5.86	3.66	1.69	0.38	187	62.45	28.9	6.5	110.651	2.16568	4.44737	51.0929	404.982	0.822959	153.893	1.15812	78.4	50	28.4	1.76056	21	1.07	4.66	2.06	2.31	3.4	71.8	114.082	365.2	0	19.16	NA	NA	0	0	0	1	0	0	0	1	1
35	1	6.48	3.36	2.6	0.31	164	51.8	40.1	4.8	63.0769	1.29231	8.3871	48.8095	211.938	0.400615	65.7009	0.787992	77	47.7	29.3	1.62799	19	1.64	3.95	1.13	2.25	3.37	71.8	116.314	454.6	0	23.53	0	1	0	0	0	1	1	0	0	0	0
32	1	4.06	2.32	1.38	0.3	158	57.18	34	7.37	114.493	1.68116	4.6	68.1034	265.623	0.504348	79.687	1.06402	65.5	46.2	19.3	2.39378	15	0.74	3.83	1.54	1.78	2.6	72.1	117.588	379.3	0	19.55	0	0	0	0	0	1	0	0	0	1	0
46	1	5.02	2.83	1.74	0.31	173	56.3	34.7	6.2	99.4253	1.62644	5.6129	61.1307	281.374	0.504195	87.2258	0.940137	76.6	48.4	28.2	1.71631	44	2.86	5.49	1.29	3	3.7	71.8	110.76	592.5	0	22.98	0	1	0	1	0	1	1	0	0	1	1
30	1	6.57	4.03	2.11	0.31	232	61.4	32.1	4.7	109.953	1.90995	6.80645	57.5682	443.109	0.592085	137.364	0.823255	79.6	49.3	30.3	1.62706	21	0.89	3.48	1.11	1.67	2.9	61.8	143.877	318.8	0	21.97	0	1	0	0	0	0	1	0	0	1	0
39	1	6.26	3.56	2.03	0.47	180	56.9	32.4	7.5	88.67	1.75369	4.31915	50.5618	315.665	0.824236	148.363	0.974275	69.6	44.1	25.5	1.72941	16	0.83	3.94	1.45	2.24	4.1	71	115.671	380.3	0	19.38	0	1	0	0	0	1	0	0	0	1	1
30	1	7.04	3.37	2.78	0.56	235	47.8	39.5	8	84.5324	1.21223	4.96429	69.7329	284.874	0.678849	159.529	0.515843	77	48.6	28.4	1.71127	48	1.7	5.85	1.27	3.96	5.8	68.2	127.404	340.1	0	21.61	0	1	0	1	0	0	1	0	0	0	0
36	1	5.1	2.8	1.99	0.23	275	54.9	39	4.5	138.191	1.40704	8.65217	98.2143	386.935	0.323618	88.995	0.511649	78.8	51.4	27.4	1.87591	6	0.69	4.86	1.44	3.14	5.72	74.2	111.127	350.8	0	21.8	NA	NA	0	0	0	0	1	0	0	1	1
47	1	6.83	3.2	3.24	0.26	189	46.9	47.4	3.8	58.3333	0.987654	12.4615	59.0625	186.667	0.25679	48.5333	0.522568	74.5	45.5	29	1.56897	25	0.72	3.63	1.62	1.85	6.76	82.5	92.9536	429.2	0	22.49	0	1	0	0	0	1	0	0	0	1	0
33	1	6.67	4.01	2.29	0.28	213	60.2	34.3	4.2	93.0131	1.75109	8.17857	53.1172	372.983	0.490306	104.435	0.822109	68.7	47.8	20.9	2.28708	25	1.05	3.74	0.99	2.57	4.36	72.1	116.942	586.8	0	28.27	0	1	0	1	0	1	1	0	0	0	0
31	1	5.19	2.69	2.01	0.36	197	51.9	38.7	6.9	98.01	1.33831	5.58333	73.2342	263.647	0.481791	94.9128	0.679344	74.2	48.5	25.7	1.88716	14	0.9	3.62	1.27	2.17	4.9	76.3	110.278	366.4	0	21.14	0	1	0	0	0	1	1	0	0	1	0
33	1	8.53	4.2	3.42	0.64	219	49.2	40.1	7.5	64.0351	1.22807	5.34375	52.1429	268.947	0.785965	172.126	0.560763	76.8	47.8	29	1.64828	29	0.95	4.4	1.4	2.42	4.5	65.6	131.402	448.4	0	24.57	1	2	0	0	0	1	0	0	0	0	0
33	1	5.9	3.2	1.74	0.51	193	54.3	29.5	8.6	110.92	1.83908	3.41176	60.3125	354.943	0.937931	181.021	0.952891	69.4	46.4	23	2.01739	81	3.09	9.3	1.5	6.27	4.2	80.4	102.229	465.9	0	23.56	0	1	0	0	0	1	1	0	0	1	1
41	1	5.22	2.82	1.52	0.44	216	54	29.1	8.4	142.105	1.85526	3.45455	76.5957	400.737	0.816316	176.324	0.858918	73.8	46.9	26.9	1.74349	18	0.99	4.88	1.93	2.73	3	76.4	104.725	396.2	0	17.92	0	1	0	0	0	1	0	0	0	0	0
49	1	6.89	4.76	1.73	0.33	227	69.1	25.1	4.8	131.214	2.75145	5.24242	47.6891	624.578	0.907977	206.111	1.21209	71.6	42.5	29.1	1.46048	7	0.77	4.36	1.37	2.51	4.5	70.7	111.621	399.6	0	25.1	0	1	0	0	0	1	0	0	0	1	0
51	1	8.69	5.02	2.82	0.44	238	57.7	32.5	5.1	84.3972	1.78014	6.40909	47.4104	423.674	0.783262	186.416	0.747959	72.5	47.1	25.4	1.85433	29	1.22	4.78	1.51	2.47	4.8	69.5	113.191	496.6	0	20.9	0	0	0	0	0	1	0	0	0	1	1
46	1	8.97	5.61	2.81	0.44	183	62.6	31.3	4.9	65.1246	1.99644	6.38636	32.6203	365.349	0.878434	160.753	1.09095	70.3	43.6	26.7	1.63296	25	1.76	5.2	1.32	3.12	3.5	82.6	93.1728	508.9	0	23.67	0	0	0	0	0	1	1	0	0	0	0
32	1	9.4	5.04	3.26	0.61	410	53.6	34.7	6.5	125.767	1.54601	5.34426	81.3492	633.865	0.943067	386.658	0.377076	76.2	46.4	29.8	1.55705	47	1.79	3.97	0.97	2.24	3.4	86.1	94.4627	634.1	0	27.06	0	1	0	1	0	1	1	0	0	1	0
65	1	5.66	3.43	1.59	0.45	192	60.65	28.2	8.02	120.755	2.15723	3.53333	55.9767	414.189	0.970755	186.385	1.12356	72.9	44.9	28	1.60357	30	1.32	4.6	1.29	2.64	5.2	101.3	68.0836	438.5	0	26.42	0	0	0	0	0	1	0	0	0	0	1
29	1	4.91	2.77	1.68	0.22	245	56.38	34.3	4.44	145.833	1.64881	7.63636	88.4477	403.958	0.362738	88.8708	0.672983	74.9	46.7	28.2	1.65603	34	5.22	4.64	0.85	2.35	4.4	68.5	127.487	462.2	0	29.84	NA	NA	0	1	0	1	1	0	0	1	0
45	1	6.5	3.86	1.86	0.51	225	59.36	28.6	7.92	120.968	2.07527	3.64706	58.2902	466.935	1.05839	238.137	0.922342	73.5	50.7	22.8	2.22368	40	1.2	3.99	1.25	2.25	5.5	62.6	131.698	384.1	0	23.83	0	1	0	0	0	1	1	0	0	0	0
40	1	5.56	2.85	2.14	0.39	234	51.3	38.5	7	109.346	1.33178	5.48718	82.1053	311.636	0.519393	121.538	0.569135	79.9	48.8	31.1	1.56913	22	1.2	5.13	1.6	3.11	6.1	86.5	90.2463	410.5	0	20.32	NA	NA	0	0	0	1	1	0	0	1	0
32	1	4.24	2.23	1.6	0.27	158	52.54	37.8	6.32	98.75	1.39375	5.92593	70.852	220.213	0.376312	59.4574	0.88212	72.7	47	25.7	1.82879	23	1.7	4.46	1.25	2.61	4	69.7	122.604	396.6	0	26.67	0	0	0	0	0	1	1	0	0	0	0
40	1	4.94	3.35	1.3	0.22	191	67.8	26.3	4.5	146.923	2.57692	5.90909	57.0149	492.192	0.566923	108.282	1.34917	75.7	46.3	29.4	1.57483	33	1.93	4.64	1.24	2.36	4	67.4	122.784	444.9	0	22.31	NA	NA	0	0	0	1	1	0	0	1	0
35	1	5.9	3.33	1.98	0.33	237	56.4	33.6	5.6	119.697	1.68182	6	71.1712	398.591	0.555	131.535	0.709628	71.7	47.5	24.2	1.96281	23	0.38	4.67	1.73	2.85	6	85.2	94.1728	309	0	22.58	0	0	0	0	0	0	0	0	0	0	1
43	1	4.37	2.67	1.22	0.29	191	61.1	27.9	6.6	156.557	2.18852	4.2069	71.5356	418.008	0.634672	121.222	1.14582	76.2	48.3	27.9	1.73118	30	0.59	3.6	1.51	1.95	5.7	69.9	115.878	292.4	0	21.71	0	1	0	0	0	0	0	0	0	1	0
44	1	5.53	3.05	1.73	0.45	216	55.24	31.3	8.13	124.855	1.76301	3.84444	70.8197	380.809	0.793353	171.364	0.816206	70.5	45.8	24.7	1.85425	15	0.88	3.96	1.25	2.19	4.7	67.2	121.15	362.6	0	20.62	0	1	0	0	0	1	1	0	0	0	1
44	1	4.99	2.97	1.52	0.32	199	59.5	30.5	6.4	130.921	1.95395	4.75	67.0034	388.836	0.625263	124.427	0.981883	74.7	46.8	27.9	1.67742	10	0.89	4.51	1.79	2.46	3.3	67.2	121.15	311.9	0	22.79	1	2	0	0	0	0	0	0	0	1	0
28	1	5.79	2.66	2.47	0.41	144	45.9	42.7	7.1	58.2996	1.07692	6.02439	54.1353	155.077	0.441538	63.5815	0.747863	67.5	43.9	23.6	1.86017	13	0.84	3.14	1	1.59	3.5	68.5	128.29	373.7	0	17.25	0	0	0	0	0	1	1	0	0	0	0
43	1	6.45	3.45	2.09	0.46	209	53.5	32.4	7.1	100	1.65072	4.54348	60.5797	345	0.75933	158.7	0.789817	75	48.1	26.9	1.7881	35	2.93	6.11	1.34	3.23	4.5	82.9	93.8834	520.3	0	23.05	0	0	0	0	0	1	1	0	0	1	0
45	1	5.83	3.58	1.72	0.36	207	61.4	29.5	6.2	120.349	2.0814	4.77778	57.8212	430.849	0.749302	155.106	1.0055	75.2	46.4	28.8	1.61111	24	1.18	5.24	1.88	2.75	4.5	81.2	95.5342	482.4	0	22.47	0	1	0	1	0	1	1	0	0	0	1
53	1	5.82	2.94	2.23	0.38	156	50.6	38.3	6.5	69.9552	1.31839	5.86842	53.0612	205.668	0.500987	78.1539	0.845119	72.2	46.1	26.1	1.76628	30	4.43	5.72	1.15	3.29	4.4	71.8	107.987	368.8	0	26.57	0	1	0	1	0	1	1	0	0	0	0
52	1	5.96	2.99	2.25	0.42	170	50.1	37.8	7	75.5556	1.32889	5.35714	56.8562	225.911	0.558133	94.8827	0.781699	75.9	49.8	26.1	1.90805	31	0.68	5.42	2	3.39	6.9	83.1	90.474	312.4	0	20.73	NA	NA	0	0	0	0	1	0	0	0	1
46	1	4.7	2.3	1.8	0.32	216	49.9	38.1	6.8	120	1.27778	5.625	93.913	276	0.408889	88.32	0.591564	77.5	51.2	26.3	1.94677	20	1.11	4.81	1.49	2.91	4.52	77.5	100.796	387.1	0	24.18	0	1	0	0	0	1	0	0	0	0	0
52	1	5.9	3.1	2.1	0.47	230	53.3	36.6	8	109.524	1.47619	4.46809	74.1935	339.524	0.69381	159.576	0.641822	77.6	48.4	29.2	1.65753	43	1.58	4.76	1.05	2.98	4.35	92.7	79.056	379.6	0	24.71	1	2	0	0	0	1	1	0	0	1	0
28	1	5.28	2.67	2.13	0.29	168	50.6	40.3	5.5	78.8732	1.25352	7.34483	62.9213	210.592	0.363521	61.0715	0.746144	79.5	48.8	30.7	1.58958	16	2.68	5.39	1.38	3.3	5.1	77.4	110.339	419.6	0	25.28	0	0	0	1	0	1	1	0	0	1	0
27	1	5.25	2.71	1.9	0.36	295	51.5	36.2	6.9	155.263	1.42632	5.27778	108.856	420.763	0.513474	151.475	0.483497	78.3	51	27.3	1.86813	43	0.67	4.03	1.27	2.3	4.6	75	115.461	336.3	0	21.24	NA	NA	0	0	0	0	1	0	0	1	1
39	1	6.12	3.14	2.51	0.27	224	51.3	41	4.4	89.243	1.251	9.2963	71.3376	280.223	0.337769	75.6602	0.55848	78.6	49.5	29.1	1.70103	41	1.77	5.29	1.04	3.67	5.5	75.8	106.7	443.5	0	25.26	0	1	0	1	0	1	1	0	0	0	1
37	1	5.29	2.89	1.68	0.37	265	54.72	31.7	7.08	157.738	1.72024	4.54054	91.6955	455.863	0.636488	168.669	0.649146	73.7	45.8	27.9	1.64158	37	1.53	5.46	1.34	3.09	4	75.8	107.71	360.7	0	24.68	0	1	0	0	0	1	1	0	0	0	0
35	1	7.66	4.52	2.58	0.27	401	59	33.7	3.5	155.426	1.75194	9.55556	88.7168	702.527	0.473023	189.682	0.436892	81.5	53.1	28.4	1.86972	27	2.58	5.45	1.35	3.35	5.1	65	131.508	393.1	0	27.1	0	1	0	1	0	1	1	0	0	1	0
37	1	5.55	2.71	2.38	0.36	262	48.84	42.9	6.44	110.084	1.13866	6.61111	96.679	298.328	0.409916	107.398	0.434601	79.7	49.4	30.3	1.63036	18	2	5.16	1.55	2.55	4.3	66.2	127.3	307.3	0	19.49	0	0	0	0	0	0	1	0	0	0	0
48	1	8.37	5.08	2.78	0.39	214	60.6	33.2	4.7	76.9784	1.82734	7.12821	42.126	391.05	0.712662	152.51	0.853896	71.3	43.9	27.4	1.60219	35	2.28	4.95	1.15	2.81	3.8	83.7	90.9684	308.8	0	26.82	0	1	0	0	0	0	1	0	0	1	1
50	1	6.98	3.87	2.11	0.58	226	55.39	30.3	8.31	107.109	1.83412	3.63793	58.3979	414.512	1.06379	240.417	0.811559	67.7	44.3	23.4	1.89316	28	2.06	3.96	1.13	2.31	7.7	79.1	96.8302	369.7	0	29.76	0	0	0	1	0	1	1	0	0	1	0
42	1	6.5	3.49	1.96	0.46	219	53.6	30.2	7.1	111.735	1.78061	4.26087	62.7507	389.954	0.819082	179.379	0.813065	72.7	47.6	25.1	1.89641	12	0.48	4.99	1.53	2.95	6.6	81	97.0161	345.7	0	21.51	0	1	0	0	0	0	0	0	0	0	1
38	1	4.9	2.52	2.06	0.26	219	51.5	42	5.3	106.311	1.2233	7.92308	86.9048	267.903	0.318058	69.6548	0.558585	74	52.1	21.9	2.379	23	1.34	5.32	1.54	3.17	5.3	70.6	117.023	394.7	0	22.92	0	1	0	0	0	1	1	0	0	1	0
37	1	5.6	3.48	1.7	0.25	160	62.1	30.4	4.5	94.1176	2.04706	6.8	45.977	327.529	0.511765	81.8824	1.27941	77.6	50.1	27.5	1.82182	20	1.59	5.16	1.47	2.99	4.4	81.4	98.641	442.7	0	24.18	0	1	0	1	0	1	0	0	0	1	0
53	1	5.68	2.49	2.48	0.41	127	43.8	43.7	7.2	51.2097	1.00403	6.04878	51.004	127.512	0.411653	52.28	0.790577	75.8	46.3	29.5	1.56949	18	3.85	5.63	1.14	3.33	6	89.8	81.9384	416.3	0	23.66	0	1	0	0	0	1	1	0	0	0	0
58	1	6.49	3.65	2.3	0.33	230	56.2	35.4	5.1	100	1.58696	6.9697	63.0137	365	0.523696	120.45	0.689981	73.7	48.6	25.1	1.93625	21	1.57	6.07	1.3	4.1	4.5	69.1	111.405	338.4	0	21.92	0	0	0	0	0	0	1	0	0	1	1
39	1	4.24	1.9	1.89	0.2	196	44.8	44.6	4.7	103.704	1.00529	9.45	103.158	197.037	0.201058	39.4074	0.512904	79.9	50.6	29.3	1.72696	28	0.57	3.6	1.15	2	4.7	77.5	103.819	426.1	0	24.62	0	0	0	0	0	1	1	0	0	1	0
39	1	5.1	3.28	1.52	0.21	254	64.3	29.8	4.1	167.105	2.15789	7.2381	77.439	548.105	0.453158	115.102	0.849565	78.8	48.1	30.7	1.56678	17	1.85	3.01	0.79	1.58	3.17	86.8	90.2697	333.7	0	27.93	0	1	0	0	0	0	1	0	0	0	0
43	1	5.05	2.61	2.11	0.28	261	51.7	41.8	5.5	123.697	1.23697	7.53571	100	322.848	0.346351	90.3975	0.473934	76.5	48.9	27.6	1.77174	61	3.73	5.89	1.32	3.5	4.9	67.4	121.205	463.1	0	25.56	0	1	0	1	0	1	1	0	0	0	0
45	1	6.04	3.77	1.66	0.37	258	62.4	27.5	6.1	155.422	2.27108	4.48649	68.435	585.94	0.840301	216.798	0.880265	74	48.2	25.8	1.86822	18	1.01	4.33	1.45	2.45	4.17	69.6	115.55	309.1	0	20.42	0	1	0	0	0	0	0	0	0	0	1
49	1	5.34	2.67	2.06	0.47	219	50	38.6	8.8	106.311	1.29612	4.38298	82.0225	283.85	0.609175	133.409	0.591834	66.4	44.6	21.8	2.04587	31	2.23	3.93	0.97	2.42	5.7	78.6	97.9444	422	0	22.02	1	2	0	1	0	1	1	0	0	1	0
48	1	5.72	3.13	1.82	0.35	272	54.73	31.7	6.04	149.451	1.71978	5.2	86.901	467.78	0.601923	163.723	0.632272	72.3	46.5	25.8	1.80233	28	1.87	4.95	1.2	2.96	5.4	85.5	88.611	436	0	19.16	0	1	0	0	0	1	1	0	0	0	0
57	1	4.81	2.79	1.58	0.33	226	58	32.8	6.9	143.038	1.76582	4.78788	81.0036	399.076	0.582722	131.695	0.781338	74.8	49.8	25	1.992	14	3.39	5.39	1.15	3.14	5.95	64.9	120.744	378.4	0	27.97	1	2	0	1	0	1	1	0	0	1	1
61	1	5.36	2.84	1.34	0.28	169	53	25	5.2	126.119	2.1194	4.78571	59.507	358.179	0.593433	100.29	1.25408	70.1	46	24.1	1.90871	17	0.74	5.8	1.86	3.38	5.1	75.7	98.6501	315.3	0	23.19	0	0	0	0	0	0	1	0	0	1	0
40	1	7.3	4.05	2.58	0.49	228	55.47	35.4	6.68	88.3721	1.56977	5.26531	56.2963	357.907	0.769186	175.374	0.688494	77.8	48.9	28.9	1.69204	41	2.28	6.8	1.49	4.01	6.6	78.9	101.091	399.9	0	27.23	0	1	0	1	0	1	1	0	0	0	0
54	1	7.2	3.28	3.21	0.43	238	45.5	44.6	6	74.1433	1.02181	7.46512	72.561	243.19	0.439377	104.572	0.429331	78.6	47.3	31.3	1.51118	57	4.31	5.41	0.95	2.84	3.6	69.5	112.039	421.4	0	25.09	NA	NA	0	1	0	1	1	0	0	0	0
47	1	5.7	2.82	2.24	0.31	254	49.53	39.2	5.52	113.393	1.25893	7.22581	90.0709	319.768	0.390268	99.128	0.495641	73.6	46.4	27.2	1.70588	38	0.75	4.88	1.35	2.98	4.6	75.1	104.383	416.6	0	21.47	1	2	0	1	0	1	0	0	0	1	0
45	1	4.37	2.38	1.54	0.39	194	54.6	35.2	8.9	125.974	1.54545	3.94872	81.5126	299.818	0.602727	116.929	0.796626	76.9	48.8	28.1	1.73665	13	1.3	5.29	2.06	2.62	3.7	63.3	129.903	375.7	0	18.59	0	1	0	0	0	1	1	0	0	0	1
27	1	4.48	2.49	1.55	0.36	211	55.59	34.7	8.11	136.129	1.60645	4.30556	84.739	338.961	0.578323	122.026	0.761351	79.2	46.4	32.8	1.41463	41	0.78	3.68	1.01	1.99	4	82.9	102.039	434.3	0	25.56	0	1	0	1	0	1	1	0	0	1	0
52	1	5.41	3.21	1.79	0.32	138	59.3	33.1	5.9	77.095	1.7933	5.59375	42.9907	247.475	0.573855	79.192	1.29949	74.4	44.7	29.7	1.50505	21	1.24	4.82	1.81	2.52	4.4	75.5	101.842	260.5	0	18.18	0	1	0	0	0	0	0	0	0	1	0
47	1	7.7	4.29	2.76	0.36	279	55.7	35.8	4.7	101.087	1.55435	7.66667	65.035	433.663	0.559565	156.119	0.557114	80.3	48.6	31.7	1.53312	23	2.09	4.37	1.01	2.49	6.3	65.8	122.88	456.3	0	24.33	0	1	0	1	0	1	1	0	0	1	1
41	1	9.04	6.42	1.92	0.61	228	71.01	21.3	6.73	118.75	3.34375	3.14754	35.514	762.375	2.03969	465.049	1.46656	76.4	51.8	24.6	2.10569	14	1.58	4.52	1.34	2.85	7.6	75.6	106.094	375.3	0	23.94	0	1	0	0	0	1	0	0	0	0	0
43	1	7.18	3.58	2.36	0.67	198	49.9	32.9	9.33	83.8983	1.51695	3.52239	55.3073	300.356	1.01636	201.238	0.766136	79.2	51.8	27.4	1.89051	20	2.17	6.06	1.87	3.33	4.7	83.4	93.1894	496.5	0	19.35	NA	NA	0	0	1	1	1	0	0	0	0
53	1	6.13	3.94	1.72	0.36	217	64.2	28.1	5.9	126.163	2.2907	4.77778	55.0761	497.081	0.824651	178.949	1.05562	73.8	46.5	27.3	1.7033	16	1	3.98	1.05	2.49	5.01	63.8	124.934	324.1	0	24.11	0	1	0	0	1	0	1	0	0	1	1
48	1	13.81	9.39	3.05	1.01	327	67.98	22	7.34	107.213	3.07869	3.0198	34.8243	1006.73	3.10948	1016.8	0.941495	76.2	44.3	31.9	1.38871	27	8.84	5.21	0.97	1.8	4.5	80	96.188	360.9	0	31.19	0	1	0	1	1	1	1	0	0	0	0
56	1	4.64	2.63	1.49	0.44	137	56.6	32.1	9.55	91.9463	1.7651	3.38636	52.0913	241.819	0.776644	106.4	1.28839	75.9	46.1	29.8	1.54698	28	0.82	5.1	1.71	2.93	5.3	69.8	110.722	370.4	0	21.8	1	2	0	0	1	1	0	0	0	0	1
76	1	6.64	3.59	2.05	0.53	219	54	30.9	8	106.829	1.75122	3.86792	61.0028	383.517	0.928146	203.264	0.799644	66.1	45	21.1	2.1327	26	1.04	3.72	1.23	2.2	5.45	66.2	111.911	191.3	0	22.39	1	2	0	0	1	0	1	0	0	1	1
52	1	5.88	3.78	1.53	0.41	251	64.3	26	7	164.052	2.47059	3.73171	66.4021	620.118	1.01294	254.248	0.984298	67.5	44.5	23	1.93478	31	0.89	4.86	1.76	2.87	4.5	72.4	107.249	224.5	0	23.46	1	2	0	0	1	0	0	0	0	1	0
52	1	5.2	2.4	2.1	0.37	137	46.2	39.3	7.1	65.2381	1.14286	5.67568	57.0833	156.571	0.422857	57.9314	0.834202	79.7	52.3	27.4	1.90876	18	1.77	4.51	1.18	2.69	5.91	95.8	75.9113	472.6	0	27.97	0	1	0	0	0	1	1	0	0	0	1
39	1	7.96	5.33	1.83	0.4	189	67	23	5	103.279	2.91257	4.575	35.4597	550.475	1.16503	220.19	1.54104	76.1	47.8	28.3	1.68905	28	0.94	4.71	1.32	2.92	5.35	74.7	108.642	362.5	0	24.7	0	1	0	0	0	1	0	0	0	1	0
64	1	6.25	3.29	2.43	0.41	219	52.5	38.9	6.6	90.1235	1.35391	5.92683	66.5653	296.506	0.555103	121.568	0.618224	76.3	47.7	28.6	1.66783	25	4.44	6.12	1.32	3.32	4.8	85.1	84.6519	312.5	0	24.18	0	1	0	1	1	0	1	0	0	1	1
52	1	4.65	2.46	1.73	0.33	202	52.9	37.2	7.1	116.763	1.42197	5.24242	82.1138	287.237	0.469249	94.7882	0.703943	72.8	50.5	22.3	2.26457	18	0.82	4.66	1.75	2.47	3.66	67.2	117.581	326.4	0	25.61	0	1	0	0	0	0	0	0	0	0	0
38	1	7.35	4.1	2.62	0.38	257	55.8	35.6	5.2	98.0916	1.56489	6.89474	62.6829	402.176	0.594656	152.827	0.608905	74.9	50.8	24.1	2.10788	39	1.39	5.2	1.33	3.31	5.75	80.6	99.3751	442.1	0	21.15	NA	NA	0	0	0	1	1	0	0	1	1
39	1	9.35	6.79	1.98	0.5	227	72.7	21.2	5.3	114.646	3.42929	3.96	33.4315	778.449	1.71465	389.225	1.5107	72.9	48.6	24.3	2	35	5.79	5.43	0.7	3.1	4.67	81.3	97.8642	539.1	0	24.09	0	1	0	1	0	1	1	0	0	1	0
62	1	7.16	5.12	1.44	0.39	254	71.6	20.1	5.4	176.389	3.55556	3.69231	49.6094	903.111	1.38667	352.213	1.39983	78.2	47.1	31.1	1.51447	22	3.12	5.99	1.68	3.34	4.4	113.4	59.7373	559.8	0	22.84	1	2	0	0	0	1	1	0	1	1	0
32	1	5.3	3.27	1.73	0.23	155	61.8	32.6	4.3	89.5954	1.89017	7.52174	47.4006	292.977	0.43474	67.3847	1.21947	73.1	49.3	23.8	2.07143	16	1.25	4.68	1.56	2.44	4.1	81.1	101.7	341.1	0	21.48	0	0	0	0	0	0	0	0	0	0	0
53	1	4.6	2.06	1.63	0.4	255	44.8	35.4	8.7	156.442	1.2638	4.075	123.786	322.27	0.505521	128.908	0.495609	70.2	43.9	26.3	1.6692	48	2.69	5.63	1.2	2.79	4.4	73.9	104.213	393.4	0	24.26	0	1	0	0	0	1	1	0	0	1	0
28	1	6.6	4.4	1.69	0.43	199	66.64	25.5	6.53	117.751	2.60355	3.93023	45.2273	518.107	1.11953	222.786	1.30832	69.5	45.4	24.1	1.88382	12	0.95	4.81	1.3	2.76	4.8	68.5	128.29	227.1	0	24.12	0	0	0	0	0	0	0	0	0	0	0
33	1	4.03	1.98	1.71	0.23	155	49.24	42.5	5.82	90.6433	1.15789	7.43478	78.2828	179.474	0.266316	41.2789	0.747029	74.2	46.1	28.1	1.64057	12	0.91	4.86	1.49	2.69	4	86.9	92.8777	359.9	0	19.33	0	0	0	0	0	1	0	0	0	1	1
31	1	5.23	2.69	1.88	0.29	197	51.5	35.9	5.5	104.787	1.43085	6.48276	73.2342	281.878	0.414947	81.7445	0.72632	76.7	49.6	27.1	1.83026	20	1.51	4.3	1.19	2.6	5.19	85.3	96.1017	373.2	0	21.12	0	0	0	0	0	1	1	0	0	0	0
40	1	4.86	2.92	1.59	0.25	174	60.2	32.7	5.1	109.434	1.83648	6.36	59.589	319.547	0.459119	79.8868	1.05545	74.9	49.9	25	1.996	14	0.54	4.31	2.01	2.29	4.59	82.3	95.963	293.6	0	19.58	NA	NA	0	0	0	0	0	0	0	1	1
54	1	4.73	2.82	1.56	0.28	141	59.65	32.9	5.84	90.3846	1.80769	5.57143	50	254.885	0.506154	71.3677	1.28205	69.2	44.9	24.3	1.84774	10	1.19	3.83	0.95	2.14	6.1	105.3	67.0967	395	0	22.5	0	0	0	0	0	1	1	0	0	0	0
39	1	5.17	2.17	2.5	0.37	190	41.88	48.4	7.1	76	0.868	6.75676	87.5576	164.92	0.32116	61.0204	0.456842	76.1	46	30.1	1.52824	11	0.5	4.14	1.51	2.26	5.1	73.2	111.396	310.5	0	18.19	0	1	0	0	0	0	0	0	0	0	0
45	1	6.8	3.52	2.49	0.41	187	51.9	36.6	6	75.1004	1.41365	6.07317	53.125	264.353	0.579598	108.385	0.755965	67.8	44	23.8	1.84874	31	1.58	5.32	1.22	3.52	8	111.3	64.7405	545.1	0	29.76	0	1	0	1	0	1	1	0	0	1	0
29	1	5.79	3.19	1.58	0.59	132	55.03	27.3	10.16	83.5443	2.01899	2.67797	41.3793	266.506	1.1912	157.239	1.52954	81.3	47.1	34.2	1.37719	29	0.55	3.98	1.23	2.53	5.1	74.9	114.182	440	0	20.57	0	1	0	1	0	1	1	0	0	1	0
54	1	6.26	4.15	1.56	0.46	161	66.3	24.9	7.3	103.205	2.66026	3.3913	38.7952	428.301	1.22372	197.019	1.65233	69.8	45.3	24.5	1.84898	15	1.71	5.79	1.75	3.29	5	64.1	123.798	273.5	0	21.88	0	1	0	0	0	0	1	0	0	0	0
35	1	5.14	3.33	1.49	0.18	244	64.8	29	3.5	163.758	2.2349	8.27778	73.2733	545.315	0.402282	98.1568	0.915942	80.9	50.2	30.7	1.63518	8	0.75	4.07	1.23	2.47	3.5	67.8	124.839	346.4	0	24.05	0	0	0	0	0	0	1	0	0	0	1
42	1	6.12	3.57	1.83	0.39	284	58.3	29.9	6.4	155.191	1.95082	4.69231	79.5518	554.033	0.76082	216.073	0.686908	74.9	46	28.9	1.5917	14	0.76	4.86	1.3	3.31	5.7	61	137.663	283.7	0	20.15	0	1	0	0	0	0	1	0	0	1	0
46	1	5.28	2.97	1.93	0.28	159	56.22	36.6	5.28	82.3834	1.53886	6.89286	53.5354	244.679	0.430881	68.5101	0.967837	72.9	44.7	28.2	1.58511	16	0.77	5.41	1.7	3.28	3.18	69.2	115.918	410.5	0	24.22	NA	NA	0	0	0	1	1	0	0	1	0
30	1	5.9	3.31	1.9	0.4	212	56.1	32.2	6.8	111.579	1.74211	4.75	64.0483	369.326	0.696842	147.731	0.821748	76.9	49.6	27.3	1.81685	18	3.3	6.37	1.3	3.98	3.17	71.5	120.187	530.7	0	24.79	NA	NA	0	1	0	1	1	0	0	1	0
55	1	5.25	2.75	2.15	0.21	204	52.29	40.9	4.03	94.8837	1.27907	10.2381	74.1818	260.93	0.268605	54.7953	0.626995	67.7	44.3	23.4	1.89316	25	0.94	4.73	1.54	2.57	5.1	92.3	78.6851	350.3	0	24.05	0	1	0	0	0	0	0	0	0	1	1
57	1	5.69	3.44	1.58	0.35	209	60.4	27.8	6.2	132.278	2.17722	4.51429	60.7558	455.038	0.762025	159.263	1.04173	71.2	44.9	26.3	1.70722	36	2.37	4.29	0.88	2.33	5.6	63.2	124.764	396.8	0	26.13	NA	NA	0	1	0	1	1	0	0	0	0
59	1	7.74	4.02	2.8	0.6	265	51.89	36.1	7.76	94.6429	1.43571	4.66667	65.9204	380.464	0.861429	228.279	0.541779	74.3	44.7	29.6	1.51014	49	1.16	6.23	1.28	3.91	5.5	58.5	136.403	336.2	0	23.66	0	1	0	0	1	0	1	0	0	0	0
31	1	5.16	3.15	1.53	0.32	259	61	29.7	6.2	169.281	2.05882	4.78125	82.2222	533.235	0.658824	170.635	0.794913	76.5	45.1	31.4	1.43631	26	1.32	5.61	1.39	3.73	5.65	89.5	90.5676	409.1	0	24.55	NA	NA	0	1	0	1	1	0	0	1	1
53	1	7.04	2.36	4.2	0.35	162	33.5	59.7	5	38.5714	0.561905	12	68.6441	91.0286	0.196667	31.86	0.346855	72.2	47.6	24.6	1.93496	22	1.55	4.84	1.41	2.55	5.6	85.9	86.5532	277.3	0	23.07	0	0	0	0	0	0	0	0	0	0	0
51	1	6.83	3.31	2.72	0.57	224	48.6	39.8	8.3	82.3529	1.21691	4.77193	67.6737	272.588	0.69364	155.375	0.543264	77.4	47.8	29.6	1.61486	38	6.97	5.22	0.94	2.06	3.35	72	108.361	498.2	0	28.83	NA	NA	0	1	0	1	1	0	0	1	0
53	1	5.19	3.39	1.38	0.27	211	65.3	26.6	5.2	152.899	2.45652	5.11111	62.2419	518.326	0.663261	139.948	1.16423	79	48.7	30.3	1.60726	27	1.68	5.51	1.35	3.54	4.57	58.8	138.172	366.4	0	23.23	0	0	0	1	0	1	1	0	0	0	1
42	1	6.22	3.55	2.14	0.34	249	57.1	34.4	5.5	116.355	1.65888	6.29412	70.1408	413.061	0.564019	140.441	0.666216	74.2	45.2	29	1.55862	20	1.17	4.39	1.09	2.66	5.4	76.4	104.274	359.6	0	24.76	NA	NA	0	0	0	1	1	0	0	0	0
60	1	7.11	3.85	2.7	0.48	249	54.1	38	6.8	92.2222	1.42593	5.625	64.6753	355.056	0.684444	170.427	0.572661	76.9	45	31.9	1.41066	69	2.93	4.85	1.29	2.77	8.43	75.4	99.4285	535.7	0	29.39	1	2	0	1	0	1	1	0	0	0	1
48	1	6.68	3.76	2.68	0.16	215	56.3	40.1	2.4	80.2239	1.40299	16.75	57.1809	301.642	0.224478	48.2627	0.652551	72.3	44.5	27.8	1.60072	30	1.2	4.14	1.13	2.35	6.1	64.4	125.71	314.7	0	24.06	0	1	0	1	1	0	1	0	0	1	0
40	1	4.94	2.87	1.45	0.38	237	58.1	29.4	7.7	163.448	1.97931	3.81579	82.5784	469.097	0.752138	178.257	0.835152	68.4	46.4	22	2.10909	17	1.11	4.39	2.01	1.88	4.2	85.3	91.8155	347.1	0	20.11	0	0	0	0	0	0	0	0	0	0	0
28	1	7.57	4.39	2.69	0.37	191	58	35.5	4.9	71.0037	1.63197	7.27027	43.508	311.706	0.603829	115.331	0.854435	77.4	53.8	23.6	2.27966	49	2.45	2.89	0.83	1.38	4.33	78.4	108.605	528.4	0	24.31	0	0	0	1	0	1	1	0	0	0	0
46	1	7.65	3.9	2.91	0.37	129	51.1	38	4.8	44.3299	1.34021	7.86486	33.0769	172.887	0.495876	63.968	1.03892	66.8	48.6	18.2	2.67033	11	0.74	3.63	1.2	2.11	4.3	96.1	77.2968	422.6	0	20.58	0	1	0	0	0	1	1	0	0	1	1
64	1	4.88	2.18	2	0.41	181	44.7	41	8.4	90.5	1.09	4.87805	83.0275	197.29	0.4469	80.8889	0.60221	74.2	48.4	25.8	1.87597	15	1.09	4.83	1.13	3.13	3.86	103.5	66.4865	410.9	0	24.34	0	1	0	0	0	1	1	0	0	1	0
50	1	5.88	3.58	1.64	0.52	241	61	27.9	8.8	146.951	2.18293	3.15385	67.3184	526.085	1.13512	273.564	0.905779	77.3	49.1	28.2	1.74113	27	2.25	5.28	1.26	3.33	5.13	80.7	94.4666	449.4	0	25.78	0	0	0	0	0	1	1	0	0	0	0
32	1	7.13	4.92	1.53	0.57	170	68.9	21.5	8	111.111	3.21569	2.68421	34.5528	546.667	1.83294	311.6	1.89158	76.1	48.3	27.8	1.73741	26	0.78	3.5	1.73	1.54	4.29	77.4	107.733	387.3	0	17.91	0	0	0	0	0	1	0	0	0	0	0
34	1	7.75	4.85	2.3	0.36	211	62.6	29.7	4.6	91.7391	2.1087	6.38889	43.5052	444.935	0.75913	160.177	0.999382	74	46.2	27.8	1.66187	46	3.42	6.16	1.04	3.91	4.36	85.3	94.5258	593.6	0	26.22	0	0	0	1	0	1	1	0	0	1	1
53	1	6.34	3.59	2.26	0.36	237	56.6	35.6	5.7	104.867	1.5885	6.27778	66.0167	376.473	0.571858	135.53	0.670251	74.3	47.9	26.4	1.81439	16	1.45	5.62	1.4	3.57	5.99	78.9	96.1253	289	0	22.59	1	2	0	0	0	0	1	0	0	0	0
48	1	5.24	3.05	1.61	0.33	255	58.2	30.7	6.3	158.385	1.89441	4.87879	83.6066	483.075	0.625155	159.415	0.742906	68.2	41	27.2	1.50735	14	0.74	5.07	1.59	2.82	4	82.2	93.0212	274.7	0	22.92	NA	NA	0	0	0	0	0	0	0	1	0
32	1	7.5	4.2	2.53	0.27	297	56.1	33.7	3.6	117.391	1.66008	9.37037	70.7143	493.043	0.448221	133.122	0.558949	70	44.9	25.1	1.78884	24	2.47	4.99	0.98	3.17	4.27	74.5	112.931	341.4	0	25.76	0	0	0	1	0	0	1	0	0	1	1
54	1	7.6	5.07	1.85	0.56	265	66.8	24.3	7.4	143.243	2.74054	3.30357	52.2682	726.243	1.5347	406.696	1.03417	70.5	42.5	28	1.51786	25	1.08	4.95	1.18	3.34	7	81.9	91.4924	367.5	0	24.72	0	1	0	0	0	1	1	0	0	1	0
38	1	6.46	3.69	2.15	0.3	179	57.2	33.3	4.6	83.2558	1.71628	7.16667	48.5095	307.214	0.514884	92.1642	0.958815	78.5	50.5	28	1.80357	42	2.63	4.06	0.93	2.33	4.4	81.4	98.1712	501.6	0	22.16	0	1	0	1	0	1	1	0	0	1	0
36	1	5.63	3.31	1.78	0.31	231	58.8	31.6	5.5	129.775	1.85955	5.74194	69.7885	429.556	0.576461	133.162	0.805	74.6	47.7	26.9	1.77323	44	4.71	5.56	1.23	3.01	3.59	93.5	83.5442	387.6	0	24.09	0	0	0	0	0	1	1	0	0	0	1
33	1	6.57	3.53	2.65	0.32	188	53.7	40.3	4.9	70.9434	1.33208	8.28125	53.2578	250.43	0.426264	80.1377	0.708551	70.5	45.5	25	1.82	24	1.11	3.39	1	2.1	5.03	90	88.9461	450.7	0	26.3	1	2	0	1	0	1	1	0	0	1	0
30	1	6.35	3.43	2.45	0.26	327	54	38.6	4.1	133.469	1.4	9.42308	95.3353	457.8	0.364	119.028	0.428135	83.4	45.5	37.9	1.20053	13	1.66	4.62	1.42	2.75	4.26	83.4	99.3922	589.2	0	23.26	0	0	0	0	0	1	0	0	0	0	1
53	1	6.3	3.7	2	0.35	227	58.7	32.4	5.5	113.5	1.85	5.71429	61.3514	419.95	0.6475	146.982	0.814978	78.6	49.9	28.7	1.73868	16	0.9	4.17	1.22	2.59	6.74	77.6	98.1163	450.8	0	23.37	NA	NA	0	0	0	1	1	0	0	0	0
39	1	6.6	3.25	2.85	0.41	208	49.2	43.2	6.2	72.9825	1.14035	6.95122	64	237.193	0.467544	97.2491	0.548246	75.9	47.9	28	1.71071	18	1.69	4.92	0.91	3.24	6.02	81.9	96.9802	453.6	0	24.11	1	2	0	0	0	1	1	0	0	1	1
24	1	6.42	2.98	2.93	0.38	184	46.4	45.6	5.9	62.7986	1.01706	7.71053	61.745	187.14	0.386485	71.1132	0.552753	78.5	51.9	26.6	1.95113	24	0.48	3.94	1.45	2.1	8.6	73.1	121.715	451.1	0	23.17	0	1	0	0	0	1	0	0	0	0	0
65	1	7.95	4.2	2.94	0.64	139	52.7	37	8.1	47.2789	1.42857	4.59375	33.0952	198.571	0.914286	127.086	1.02775	70.6	42.3	28.3	1.4947	30	0.86	2.65	0.9	1.45	5.7	75.2	98.3358	502.7	0	24.57	0	1	0	0	1	1	1	0	0	1	0
44	1	5.21	2.27	2.26	0.28	236	43.5	43.4	5.4	104.425	1.00442	8.07143	103.965	237.044	0.281239	66.3724	0.425604	71.9	50.2	21.7	2.31336	17	1.88	4.92	1.6	2.6	5.4	67	121.597	393.1	0	24.77	0	1	0	0	0	1	1	0	0	0	0
44	1	6.78	4.21	2.11	0.3	210	62.1	31.1	4.4	99.5261	1.99526	7.03333	49.8812	419.005	0.598578	125.701	0.950124	71.7	48.2	23.5	2.05106	31	1	5.06	2.07	2.86	5.13	74.5	106.674	360.9	0	22.89	0	1	0	1	0	1	0	0	0	0	0
41	1	8.44	5.04	2.63	0.55	291	59.7	31.2	6.5	110.646	1.91635	4.78182	57.7381	557.658	1.05399	306.712	0.658539	75.3	44.9	30.4	1.47697	23	1.99	3.84	0.91	2.35	5.06	77.4	103.058	457.8	0	25.69	0	1	0	1	0	1	1	0	0	1	1
30	1	9.3	6.41	2.19	0.54	267	68.89	23.5	5.77	121.918	2.92694	4.05556	41.6537	781.493	1.58055	422.006	1.09623	76	45.4	30.6	1.48366	37	1.64	5.37	1.59	3.15	2.7	71.4	120.395	466.1	0	26.03	NA	NA	0	1	0	1	1	0	0	1	1
44	1	4.43	2.64	1.51	0.24	304	59.5	34.1	5.4	201.325	1.74834	6.29167	115.152	531.497	0.419603	127.559	0.575113	78.4	47.4	31	1.52903	46	2.99	6.24	1.11	4.11	4	88.7	86.0122	417.9	0	23.89	0	0	0	1	0	1	1	0	0	0	1
41	1	7.12	5.04	1.44	0.51	215	70.72	20.2	7.21	149.306	3.5	2.82353	42.6587	752.5	1.785	383.775	1.62791	82	45.3	36.7	1.23433	21	13.11	5.4	0.75	1.41	5.5	63.7	131.063	341.2	0	22.95	0	0	0	0	0	0	1	0	0	0	0
32	1	7.26	4.67	1.97	0.37	197	64.3	27.1	5.1	100	2.37056	5.32432	42.1842	467	0.877107	172.79	1.20333	78.7	50.5	28.2	1.79078	25	4.88	3.49	0.88	1.37	4.09	78	106.711	467.5	0	23.36	0	1	0	0	0	1	1	0	0	1	0
41	1	5.69	2.96	2.18	0.25	229	52	38.3	4.4	105.046	1.3578	8.72	77.3649	310.936	0.33945	77.7339	0.592925	73.9	47.8	26.1	1.83142	25	0.63	4.84	1.83	2.87	4.7	64.4	129.307	307.8	0	24.06	0	0	0	0	0	0	0	0	0	1	0
44	1	9.31	5.1	3.03	0.6	275	54.9	32.5	6.4	90.7591	1.68317	5.05	53.9216	462.871	1.0099	277.723	0.612061	71.8	46.6	25.2	1.84921	25	1.17	5.42	1.61	3.6	5.18	82.2	94.4814	330.5	0	25.47	0	1	0	1	0	0	1	0	0	1	1
52	1	5.19	1.95	2.73	0.39	154	37.64	52.6	7.5	56.4103	0.714286	7	78.9744	110	0.278571	42.9	0.463822	75.2	46.2	29	1.5931	16	0.53	4.71	1.64	2.78	5	97.7	74.0938	316.7	0	19.83	0	1	0	0	0	0	0	0	0	1	0
25	1	5.44	3.29	1.67	0.33	201	60.4	30.7	6.1	120.359	1.97006	5.06061	61.0942	395.982	0.65012	130.674	0.980129	75.5	50.5	25	2.02	13	0.82	4.67	2.03	2.28	6.4	88.9	94.9074	260.7	0	22.06	0	0	0	0	0	0	0	0	0	1	0
35	1	4.86	2.9	1.51	0.34	179	59.6	31.1	7	118.543	1.92053	4.44118	61.7241	343.775	0.65298	116.883	1.07292	76.9	48	28.9	1.6609	29	1.01	4.61	1.31	3.03	5.5	82.2	98.4319	404	0	24.52	0	1	0	0	0	1	0	0	0	0	0
24	1	5.58	3.45	1.57	0.29	201	61.9	28.1	5.2	128.025	2.19745	5.41379	58.2609	441.688	0.637261	128.089	1.09326	79.1	50.6	28.5	1.77544	24	1.13	4.18	1.25	2.28	3.6	76.5	115.075	317.9	0	21.05	0	0	0	0	0	0	1	0	0	1	0
46	1	4.44	2.33	1.78	0.23	225	52.5	40.1	5.2	126.404	1.30899	7.73913	96.5665	294.522	0.301067	67.7402	0.581773	72.2	46.9	25.3	1.85375	26	0.66	4.73	1.69	2.63	5.2	74.7	105.479	371	0	22.19	0	0	0	0	0	1	0	0	0	0	0
53	1	5.44	3.74	1.35	0.25	193	68.7	24.8	4.6	142.963	2.77037	5.4	51.6043	534.681	0.692593	133.67	1.43543	69.2	45.6	23.6	1.9322	21	0.95	5.88	1.47	3.73	4.4	73.4	105.09	496.4	0	19.7	0	1	0	0	0	1	1	0	0	1	1
44	1	6.02	3.3	1.91	0.34	205	54.9	31.7	5.6	107.33	1.72775	5.61765	62.1212	354.188	0.587435	120.424	0.842804	69.4	46.8	22.6	2.0708	31	3.61	5.08	1.36	2.13	3.5	77.7	101.279	317	0	22.55	NA	NA	0	0	0	0	1	0	0	1	0
52	1	8.8	5.48	2.31	0.68	229	62.3	26.3	7.7	99.1342	2.37229	3.39706	41.7883	543.255	1.61316	369.414	1.03594	70.4	46.2	24.2	1.90909	29	1.24	6.77	0.96	4.56	4.4	78.6	96.9081	388	0	25.12	NA	NA	0	0	0	1	1	0	0	0	1
29	1	5.55	3.12	2.02	0.35	240	56.2	36.4	6.3	118.812	1.54455	5.77143	76.9231	370.693	0.540594	129.743	0.643564	79.2	50.5	28.7	1.75958	13	0.85	4.17	1.83	2.02	4.5	59.9	150.44	348.1	0	18.87	0	1	0	0	0	0	0	0	0	0	0
24	1	7.79	4.63	2.46	0.54	244	59.4	31.6	6.9	99.187	1.88211	4.55556	52.6998	459.236	1.01634	247.987	0.771358	76.4	48.5	27.9	1.73835	12	1.66	4.21	1.38	2.51	5.1	82.5	104.837	454.1	0	23.77	0	0	0	0	0	1	0	0	0	1	0
29	1	6.25	3.86	1.92	0.28	227	61.8	30.7	4.5	118.229	2.01042	6.85714	58.8083	456.365	0.562917	127.782	0.885646	69.9	48	21.9	2.19178	22	1.25	4.14	1.11	2.51	3.3	94	86.2714	427.7	0	22.58	0	1	0	0	0	1	1	0	0	1	0
40	1	5.29	3.3	1.7	0.19	191	62.4	32.1	3.6	112.353	1.94118	8.94737	57.8788	370.765	0.368824	70.4453	1.01632	73.7	46.8	26.9	1.73978	24	1.45	5.01	1.5	2.68	8.3	75	107.617	564.7	0	20.52	0	1	0	0	0	1	0	0	0	0	0
42	1	5.83	3.55	1.74	0.37	252	61	29.8	6.3	144.828	2.04023	4.7027	70.9859	514.138	0.754885	190.231	0.809615	72.7	46.2	26.5	1.7434	10	0.81	4.41	1.7	2.49	4.2	86.7	89.207	339.6	0	21.83	0	1	0	0	0	0	0	0	0	1	1
63	1	7.42	5.14	1.62	0.43	175	69.3	21.8	5.8	108.025	3.17284	3.76744	34.0467	555.247	1.36432	238.756	1.81305	74.8	42.1	32.7	1.28746	21	1.63	4.12	1.18	2.22	3.3	62.9	123.271	337.4	0	25.58	0	0	0	0	0	0	1	0	0	1	0
31	1	7.46	4.93	1.93	0.49	308	66	25.9	6.6	159.585	2.5544	3.93878	62.4746	786.756	1.25166	385.511	0.829352	78.9	48.3	30.6	1.57843	29	0.92	5.36	1.31	3.23	7.4	76.7	109.568	405.1	0	22.32	0	1	0	0	0	1	1	0	0	0	1
35	1	7.42	3.88	2.88	0.33	216	52.4	38.8	4.4	75	1.34722	8.72727	55.6701	291	0.444583	96.03	0.623714	71.2	45.3	25.9	1.74903	23	1.69	4.3	1.07	2.47	2.7	77.6	105.681	409.1	0	27.44	NA	NA	0	0	0	1	1	0	0	0	0
37	1	5.98	2.93	2.54	0.39	192	49	42.5	6.5	75.5906	1.15354	6.51282	65.529	221.48	0.449882	86.3773	0.600804	71.9	48.2	23.7	2.03376	13	0.82	4.25	1.3	2.65	4	75.5	108.238	300.8	0	22.21	NA	NA	0	1	0	0	0	0	0	1	1
25	1	5.83	3.56	1.64	0.46	219	61.1	28.1	7.9	133.537	2.17073	3.56522	61.5169	475.39	0.998537	218.68	0.991202	75.9	53.6	22.3	2.40359	10	0.91	4.01	1.29	2.41	4.6	86.4	98.3075	440.9	0	20.02	NA	NA	0	0	0	1	0	0	0	0	0
34	1	6.13	3.6	2.13	0.3	279	58.7	34.7	4.9	130.986	1.69014	7.1	77.5	471.549	0.507042	141.465	0.605785	69.6	46	23.6	1.94915	46	1.25	5.14	1.52	3.01	5.76	64.9	132.444	352.7	0	22.6	0	0	0	0	0	0	0	0	0	0	0
33	1	5.13	2.77	1.82	0.28	240	53.9	35.5	5.5	131.868	1.52198	6.5	86.6426	365.275	0.426154	102.277	0.634158	70.2	46.9	23.3	2.01288	10	1.03	3.2	1.01	1.77	4.2	73.8	113.627	448.4	0	23.74	0	1	0	0	0	1	1	0	0	1	1
26	1	5.87	2.91	2.16	0.24	279	49.5	36.8	4.1	129.167	1.34722	9	95.8763	375.875	0.323333	90.21	0.482875	77.7	52.1	25.6	2.03516	64	2.08	4.26	1.12	2.47	5.3	82.7	103.037	363.5	0	23.62	0	1	0	1	0	1	1	0	0	0	0
30	1	5.16	2.89	1.65	0.28	155	56	32	5.4	93.9394	1.75152	5.89286	53.6332	271.485	0.490424	76.0158	1.13001	72.4	50.5	21.9	2.30594	32	0.75	4.1	1.78	2.04	7.4	101.5	77.9996	264.3	0	23.15	0	0	0	0	0	0	0	0	0	1	1
26	1	5.31	2.76	2.01	0.43	169	51.9	37.9	8.1	84.0796	1.37313	4.67442	61.2319	232.06	0.590448	99.7857	0.812506	77.3	49.5	27.8	1.78058	22	0.48	4.56	1.85	2.46	4.19	83.9	101.222	364.8	0	20.11	0	1	0	0	0	1	0	0	0	0	0
49	1	5.13	2.25	2.39	0.3	232	43.93	46.7	5.92	97.0711	0.941423	7.96667	103.111	218.41	0.282427	65.523	0.405786	75.9	48.1	27.8	1.73022	18	0.98	4.53	1.36	2.52	5.5	73.8	105.864	268.5	0	25.86	0	1	0	0	0	0	0	0	0	0	0
38	1	5.59	2.78	2.38	0.32	154	49.82	42.7	5.79	64.7059	1.16807	7.4375	55.3957	179.882	0.373782	57.5624	0.758485	76.8	45.1	31.7	1.42271	10	0.71	4.41	2.05	1.76	5	67.7	123.239	281.8	0	17.11	1	2	0	0	0	0	0	0	0	1	1
54	1	6.64	3.78	2.24	0.16	265	56.9	33.7	2.4	118.304	1.6875	14	70.1058	447.188	0.27	71.55	0.636792	73.5	48.6	24.9	1.95181	19	0.76	4.74	1.57	2.89	4.9	66.5	118.308	297.9	0	25.95	0	1	0	0	0	0	0	0	0	0	0
35	1	6.18	3.61	2.14	0.27	206	58.4	34.6	4.4	96.2617	1.68692	7.92593	57.0637	347.505	0.455467	93.8263	0.818891	73.9	46.7	27.2	1.71691	25	1.12	4.15	1.29	2.52	4.5	81.9	98.8771	313.3	0	24.51	0	1	0	0	0	0	0	0	0	1	0
52	1	6.99	4.28	1.91	0.48	204	61.2	27.3	6.9	106.806	2.24084	3.97917	47.6636	457.131	1.0756	219.423	1.09845	71	45.4	25.6	1.77344	25	1	4.13	1.32	2.39	6.1	76.1	100.852	272.2	0	24.98	0	1	0	0	0	0	0	0	0	1	0
32	1	5.97	2.8	2.64	0.38	158	46.8	44.2	6.4	59.8485	1.06061	6.94737	56.4286	167.576	0.40303	63.6788	0.67127	72.8	46.8	26	1.8	10	1.31	3.55	1.27	1.74	4.2	67.1	128.493	357.4	0	20.76	0	0	0	0	0	1	1	0	0	0	1
22	1	6.39	3.32	2.5	0.34	176	52	39.1	5.3	70.4	1.328	7.35294	53.012	233.728	0.45152	79.4675	0.754545	71.8	47.7	24.1	1.97925	14	0.7	3.92	1.14	2.24	6.9	82.3	106.802	393.6	0	18.89	NA	NA	0	0	0	1	1	0	0	0	0
59	1	5.28	2.56	2.19	0.35	195	48.5	41.5	6.6	89.0411	1.16895	6.25714	76.1719	227.945	0.409132	79.7808	0.599461	72.7	48	24.7	1.94332	6	1.81	5.11	1.66	2.95	3.3	69.8	109.692	426.2	0	19.84	1	2	0	0	0	1	1	0	0	1	0
37	1	5.52	2.46	2.66	0.33	188	44.5	48.2	6	70.6767	0.924812	8.06061	76.4228	173.865	0.305188	57.3753	0.491921	71.8	46	25.8	1.78295	16	0.69	4.26	1.41	2.39	5	75.8	107.71	451.5	0	25.53	0	1	0	0	0	1	0	0	0	0	1
34	1	8.43	5.02	2.6	0.55	169	59.59	30.9	6.54	65	1.93077	4.72727	33.6653	326.3	1.06192	179.465	1.14247	75.3	45	30.3	1.48515	23	2.35	3.36	0.92	1.76	4.7	59.7	146.821	553.8	0	25.34	0	0	0	0	0	1	1	0	0	0	1
27	1	5.78	3.45	1.96	0.34	275	59.7	33.9	5.9	140.306	1.7602	5.76471	79.7101	484.056	0.598469	164.579	0.640074	86.2	52.1	34.1	1.52786	24	1.57	5.04	1.19	3.28	3.7	63.5	141.788	395.8	0	21.05	0	0	0	0	0	1	1	0	0	1	0
52	1	5.72	3.26	2	0.28	294	57	35	4.9	147	1.63	7.14286	90.184	479.22	0.4564	134.182	0.554422	79.5	47.6	31.9	1.49216	28	0.67	4.77	1.46	2.67	5.3	63.3	126.584	332.2	0	23.78	0	0	0	0	0	0	0	0	0	1	0
61	1	6.16	4.54	1.29	0.28	255	73.8	20.9	4.5	197.674	3.51938	4.60714	56.1674	897.442	0.985426	251.284	1.38015	75.7	44.4	31.3	1.41853	28	0.73	5.25	1.5	3.11	5.1	72.4	104.228	403.3	0	21.51	0	0	0	0	0	1	1	0	0	0	0
34	1	6.48	3.27	2.37	0.32	244	50.4	36.6	4.9	102.954	1.37975	7.40625	74.6177	336.658	0.441519	107.731	0.56547	76.1	46.2	29.9	1.54515	17	2	4.88	1.5	2.43	4.5	88	90.9598	315.2	0	20.58	0	1	0	0	0	0	1	0	0	1	0
28	1	6.17	3.13	2.51	0.4	225	50.7	40.7	6.5	89.6414	1.24701	6.275	71.885	280.578	0.498805	112.231	0.554228	77.8	50.9	26.9	1.89219	35	1.27	6.8	1.84	4.5	4.09	78.9	107.756	367.9	0	24.45	NA	NA	0	1	0	1	1	0	0	1	0
43	1	6.72	4.1	1.91	0.51	201	61.05	28.5	7.53	105.236	2.1466	3.7451	49.0244	431.466	1.09476	220.048	1.06796	77.1	48.3	28.8	1.67708	44	2.07	4.95	1.22	3.05	5.3	91.7	82.8937	425.6	0	31.54	0	0	0	1	0	1	1	0	0	1	1
40	1	6.47	3.28	2.71	0.31	203	50.7	41.9	4.8	74.9077	1.21033	8.74194	61.8902	245.697	0.375203	76.1662	0.596223	77.1	46.8	30.3	1.54455	40	1.48	5.06	1.29	3.2	5.1	78.3	102.048	484.3	0	24.34	0	0	0	0	0	1	1	0	0	1	0
34	1	5.76	3.43	1.95	0.3	245	59.5	33.9	5.2	125.641	1.75897	6.5	71.4286	430.949	0.527692	129.285	0.717949	70.2	47.4	22.8	2.07895	70	1.79	4.09	1.16	2.42	7.3	74.6	111.527	272.5	0	21.51	0	1	0	0	0	0	1	0	0	0	0
30	1	5.45	3.56	1.41	0.33	238	65.2	25.9	6.1	168.794	2.52482	4.27273	66.8539	600.908	0.833191	198.3	1.06085	75.8	49.6	26.2	1.89313	17	0.49	4.15	2.05	1.91	3.9	75.5	112.379	328.4	0	19.72	0	0	0	0	0	0	0	0	0	0	0
43	1	5.64	2.68	2.55	0.35	217	47.5	45.2	6.2	85.098	1.05098	7.28571	80.9701	228.063	0.367843	79.822	0.484323	70.7	46	24.7	1.86235	15	1.04	4.59	1.31	2.92	6.4	78.4	100.577	385.4	0	24.16	0	1	0	0	0	1	0	0	0	1	1
34	1	4.26	2.07	1.84	0.28	231	48.5	43.2	6.6	125.543	1.125	6.57143	111.594	259.875	0.315	72.765	0.487013	77.4	47.9	29.5	1.62373	23	1.26	7.22	1.54	5.32	6.5	88.9	89.8249	364.4	0	26.25	0	1	0	0	0	1	1	0	0	0	0
34	1	7.16	3.7	2.69	0.66	197	51.68	37.5	9.25	73.2342	1.37546	4.07576	53.2432	270.967	0.907807	178.838	0.698205	70.8	49.1	21.7	2.26267	11	0.96	4.76	1.09	3.12	3.2	63.4	136.321	301	0	22.2	1	2	0	0	0	0	1	0	0	1	0
36	1	6.25	3.09	2.3	0.46	192	49.48	36.8	7.38	83.4783	1.34348	5	62.1359	257.948	0.618	118.656	0.699728	78.3	48.6	29.7	1.63636	17	2.55	4.86	1.03	2.37	5.5	81.3	99.2764	363.6	0	22.78	NA	NA	0	0	0	1	1	0	0	0	1
53	1	4.5	2.15	1.85	0.34	225	47.8	41.1	7.6	121.622	1.16216	5.44118	104.651	261.486	0.395135	88.9054	0.516517	77.5	46	31.5	1.46032	12	1.04	5.04	0.97	3.67	5.1	87.1	85.0841	452.8	0	26.4	0	0	0	0	0	1	1	0	0	0	0
34	1	7.06	4.18	2.5	0.29	240	59.3	35.4	4.1	96	1.672	8.62069	57.4163	401.28	0.48488	116.371	0.696667	72.2	49.1	23.1	2.12554	36	1.17	5.32	1.62	2.96	4.9	89.5	89.0824	509.9	0	21.44	NA	NA	0	0	0	1	1	0	0	0	0
24	1	4.85	2.37	1.99	0.31	204	48.9	41	6.4	102.513	1.19095	6.41935	86.0759	242.955	0.369196	75.316	0.583801	75.3	52	23.3	2.23176	17	0.78	4.17	1.33	2.24	4	75.6	116.768	299.5	0	20.15	0	0	0	0	0	0	0	0	0	1	1
50	1	8.23	4.86	2.77	0.46	230	59	33.7	5.6	83.0325	1.75451	6.02174	47.3251	403.538	0.807076	185.627	0.762832	79.2	49.7	29.5	1.68475	24	2.1	4.22	1.15	2.47	3.75	70.5	111.608	528.1	0	24.83	1	2	0	0	0	1	1	0	0	0	0
46	1	6.69	3.96	2.31	0.26	254	59.3	34.5	3.9	109.957	1.71429	8.88462	64.1414	435.429	0.445714	113.211	0.674916	82.1	50.7	31.4	1.61465	53	6.25	4.33	1.18	1.6	4	75.6	103.931	486.1	0	23.67	0	0	0	1	0	1	1	0	0	1	0
68	1	5.9	3.66	1.87	0.3	182	62.1	31.7	5.1	97.3262	1.95722	6.23333	49.7268	356.214	0.587166	106.864	1.0754	68.9	43.4	25.5	1.70196	17	0.94	4.4	0.99	3.22	7.99	105.7	64.0838	336.4	0	26.81	0	1	0	1	0	0	1	0	0	1	0
64	1	4.99	2.65	1.92	0.36	193	53.1	38.5	7.2	100.521	1.38021	5.33333	72.8302	266.38	0.496875	95.8969	0.715134	71	43.8	27.2	1.61029	18	0.99	3.61	1.24	2.19	6.3	66.9	113.918	317.1	0	25.2	0	1	0	0	0	0	1	0	0	0	0
44	1	7.49	4.24	2.46	0.46	321	56.7	32.8	6.1	130.488	1.72358	5.34783	75.7075	553.268	0.792846	254.503	0.53694	73.7	46.6	27.1	1.71956	26	1.69	5.61	1.82	3.04	4.4	53	162.383	323.3	0	24.74	0	1	0	0	0	0	1	0	0	0	0
36	1	6.06	3.22	2.23	0.51	150	53.18	36.7	8.37	67.2646	1.44395	4.37255	46.5839	216.592	0.736413	110.462	0.962631	72.6	48.3	24.3	1.98765	12	1.07	4.49	1.52	2.74	4.6	82.1	98.0841	340.4	0	22.1	NA	NA	0	0	0	0	0	0	0	1	0
51	1	5.13	2.4	2.39	0.23	271	46.8	46.6	4.5	113.389	1.00418	10.3913	112.917	272.134	0.230962	62.5908	0.370548	75.5	47.5	28	1.69643	35	2	5.11	1.16	3.23	3.74	80	95.1498	416.1	0	25.57	0	1	0	1	0	1	1	0	0	0	0
47	1	5.43	3.14	1.9	0.25	231	57.8	35	4.6	121.579	1.65263	7.6	73.5669	381.758	0.413158	95.4395	0.715425	77.2	49.4	27.8	1.77698	27	2.55	6.49	1.31	4.36	4.4	67.2	119.728	424.3	0	24.54	0	1	0	0	0	1	1	0	0	1	0
32	1	6.04	3.33	2.34	0.34	236	55.2	38.7	5.6	100.855	1.42308	6.88235	70.8709	335.846	0.483846	114.188	0.602999	78.7	49	29.7	1.64983	99	0.78	4.36	1.62	2.5	7.73	70.8	120.258	381.7	0	17.15	0	1	0	0	0	1	0	0	0	1	0
30	1	5.21	2.45	1.85	0.44	211	46.99	35.5	8.41	114.054	1.32432	4.20455	86.1224	279.432	0.582703	122.95	0.627642	76.5	48.7	27.8	1.7518	24	1.73	5.82	1.58	3.58	4.3	87.4	93.8094	547.4	0	22.33	0	1	0	0	0	1	1	0	0	1	0
47	1	5.05	2.84	1.6	0.4	280	56.2	31.7	7.9	175	1.775	4	98.5915	497	0.71	198.8	0.633929	71.7	48.5	23.2	2.09052	15	1.24	4.79	1.56	2.84	3.8	60.5	136.296	309.9	0	22.65	0	0	0	0	0	0	0	0	0	0	0
49	1	4.22	2.55	1.16	0.29	228	60.4	27.5	6.9	196.552	2.19828	4	89.4118	501.207	0.6375	145.35	0.964156	74.2	46.2	28	1.65	11	0.59	4.07	1.6	2.09	7.5	78.3	98.4077	368.9	0	18.79	1	2	0	0	0	1	0	0	0	0	1
26	1	4.95	2.73	1.69	0.34	239	55.2	34.1	6.9	141.42	1.61538	4.97059	87.5458	386.077	0.549231	131.266	0.675893	76	48.7	27.3	1.78388	11	0.46	3.04	1.21	1.37	3.1	83.8	101.371	356.5	0	21.74	NA	NA	0	0	0	0	1	0	0	1	0
58	1	4.56	2.62	1.36	0.37	156	57.54	29.9	8.1	114.706	1.92647	3.67568	59.542	300.529	0.712794	111.196	1.23492	71.1	42.1	29	1.45172	11	0.97	4.3	1.2	2.46	3.7	93	77.2173	360.7	0	24.57	1	2	0	0	0	1	1	0	0	0	0
52	1	4.12	1.89	1.8	0.27	154	45.8	43.7	6.6	85.5556	1.05	6.66667	81.4815	161.7	0.2835	43.659	0.681818	71.3	46.5	24.8	1.875	30	1.15	5.15	1.62	3.07	5.1	92.9	78.8461	415.9	0	28.09	0	1	0	0	0	1	0	0	0	0	0
56	1	9.86	6.1	2.73	0.76	246	61.89	27.7	7.66	90.1099	2.23443	3.59211	40.3279	549.67	1.69817	417.749	0.908306	71	47.5	23.5	2.02128	24	0.56	5.74	1.86	3.43	5.9	85.4	86.324	253.5	0	19.96	0	1	0	0	0	0	1	0	0	1	1
58	1	4.87	2.96	1.28	0.23	150	60.8	26.3	4.7	117.188	2.3125	5.56522	50.6757	346.875	0.531875	79.7812	1.54167	74.2	46.6	27.6	1.68841	23	1.39	4.52	1.04	2.65	4	83	88.8546	358	0	23.8	0	1	0	0	0	1	1	0	0	0	0
44	1	7.57	4.24	2.68	0.45	276	56.1	35.4	5.9	102.985	1.58209	5.95556	65.0943	436.657	0.71194	196.496	0.573221	70.7	45.2	25.5	1.77255	27	3.29	4.3	0.94	2.32	5.4	80.9	96.3584	380.4	0	24.56	NA	NA	0	1	0	1	1	0	0	1	0
58	1	9.64	5.82	2.92	0.72	225	60.35	30.3	7.42	77.0548	1.99315	4.05556	38.6598	448.459	1.43507	322.89	0.885845	72.7	45.7	27	1.69259	9	1.47	4.98	1.19	3.29	5.8	86.7	84.199	355.8	0	22.41	0	1	0	0	0	0	1	0	0	1	0
27	1	6.01	3.08	2.39	0.31	222	51.3	39.7	5.09	92.887	1.2887	7.70968	72.0779	286.092	0.399498	88.6885	0.580497	74.6	47.5	27.1	1.75277	47	1.73	6.18	1.87	3.59	3.9	77.3	111.237	417	0	21.8	NA	NA	0	0	0	1	1	0	0	0	0
55	1	5.33	3.04	1.72	0.27	231	56.9	32.3	5.1	134.302	1.76744	6.37037	75.9868	408.279	0.477209	110.235	0.765126	71.5	43.4	28.1	1.54448	16	0.69	4.8	1.32	3.13	5.02	78.2	96.5459	330.6	0	25.56	0	1	0	0	0	0	1	0	0	1	0
45	1	4.26	2.72	1.25	0.24	242	64	29.3	5.6	193.6	2.176	5.20833	88.9706	526.592	0.52224	126.382	0.899174	73.6	45.1	28.5	1.58246	38	0.76	4.5	1.54	2.71	6.94	86.8	87.9868	401.4	0	21.39	0	0	0	0	0	1	0	0	0	1	0
31	1	5.28	2.53	1.97	0.61	195	47.97	37.3	11.6	98.9848	1.28426	3.22951	77.0751	250.431	0.783401	152.763	0.658597	68.7	45.9	22.8	2.01316	23	1.15	3.98	1.21	2.21	3.1	68.5	125.974	343	0	23.26	0	0	0	0	0	0	1	0	0	0	0
54	1	5.44	3	2.02	0.27	217	55.1	37.1	5	107.426	1.48515	7.48148	72.3333	322.277	0.40099	87.0149	0.6844	77	48.8	28.2	1.7305	25	0.81	4.7	1.4	2.66	6.5	91.9	79.3681	438.5	0	25.26	0	1	0	1	0	1	0	0	0	1	0
53	1	5.94	3.38	1.84	0.35	210	56.9	31	5.9	114.13	1.83696	5.25714	62.1302	385.761	0.642935	135.016	0.874741	68.8	47.2	21.6	2.18519	23	2.73	4.16	1.08	2.55	5.23	103.8	68.5241	461.2	0	24.23	0	0	0	1	0	1	1	0	0	0	0
50	1	4.97	2.87	1.52	0.35	193	57.8	30.6	7	126.974	1.88816	4.34286	67.2474	364.414	0.660855	127.545	0.97832	69.1	47	22.1	2.1267	21	0.75	3.91	1.47	2.14	4.6	72.8	107.273	288.3	0	23.95	0	1	0	0	0	0	0	0	0	1	1
30	1	5.86	3.15	2.16	0.45	159	53.81	36.8	7.65	73.6111	1.45833	4.8	50.4762	231.875	0.65625	104.344	0.917191	71.2	47.4	23.8	1.9916	29	0.95	3.76	1.2	2.11	4.1	84	98.5169	278.1	0	24.63	NA	NA	0	0	0	0	1	0	0	1	0
37	1	7.1	4.04	2.21	0.46	240	56.9	31.1	6.5	108.597	1.82805	4.80435	59.4059	438.733	0.840905	201.817	0.761689	73.9	47.8	26.1	1.83142	37	1.54	5.52	1.04	3.94	7.3	74.6	109.852	343.2	0	23.62	0	1	0	1	0	0	1	0	0	1	0
43	1	6.14	3.98	1.71	0.35	220	64.7	27.9	5.7	128.655	2.32749	4.88571	55.2764	512.047	0.81462	179.216	1.05795	77	53.2	23.8	2.23529	26	1.36	5.29	1.52	3.05	4.89	84.5	91.6947	327.1	0	24.91	0	0	0	0	0	0	1	0	0	0	1
56	1	5.46	3.39	1.54	0.4	217	62.1	28.2	7.3	140.909	2.2013	3.85	64.0118	477.682	0.880519	191.073	1.01442	71.6	44.7	26.9	1.66171	26	2.96	4.09	1.12	1.8	3.8	81.9	90.8988	451	0	22.11	0	1	0	0	0	1	1	0	0	0	0
25	1	5.97	2.87	2.56	0.37	350	48.1	42.9	6.2	136.719	1.12109	6.91892	121.951	392.383	0.414805	145.182	0.320312	74.8	46.3	28.5	1.62456	30	0.98	4.77	1.7	2.83	5.27	91.6	91.4673	594.6	0	24.08	0	0	0	0	0	1	0	0	0	1	0
49	1	7.66	5.4	1.77	0.3	202	70.5	23.1	3.9	114.124	3.05085	5.9	37.4074	616.271	0.915254	184.881	1.51032	74.3	48.5	25.8	1.87984	16	1.04	4.48	1.71	2.54	8.3	61.8	131.781	299.4	0	19.72	0	1	0	0	0	0	0	0	0	0	1
40	1	8.68	4.33	3.41	0.44	242	49.8	39.3	5.1	70.9677	1.26979	7.75	55.8891	307.29	0.55871	135.208	0.524709	74.8	49.6	25.2	1.96825	34	2.98	4.98	0.97	2.87	4.21	92.1	83.5239	380.1	0	25.53	1	2	0	0	0	1	1	0	0	0	0
72	1	3.69	2.15	1.17	0.29	124	58.2	31.7	7.9	105.983	1.83761	4.03448	57.6744	227.863	0.532906	66.0803	1.48194	73.8	46.3	27.5	1.68364	21	0.96	2.82	1.39	0.89	4.6	87.2	80.4297	316.4	0	22.14	0	1	0	0	0	0	0	0	0	1	0
36	1	4.59	2.36	1.85	0.25	222	51.43	40.2	5.34	120	1.27568	7.4	94.0678	283.2	0.318919	70.8	0.574629	70.4	45	25.4	1.77165	9	0.96	3.71	1.44	2.17	4.9	71	117.34	428.2	0	18.89	NA	NA	0	0	0	1	0	0	0	1	1
53	1	6.84	3.93	2.23	0.58	213	57.5	32.6	8.5	95.5157	1.76233	3.84483	54.1985	375.377	1.02215	217.718	0.827386	69.5	44.2	25.3	1.74704	72	0.77	4.59	1.35	2.48	4.3	90.4	81.2679	352.7	0	22.22	0	1	0	0	0	0	0	0	0	0	0
51	1	5.85	3.1	2.29	0.33	200	53.1	39.1	5.6	87.3362	1.35371	6.93939	64.5161	270.742	0.446725	89.345	0.676856	70.6	46.5	24.1	1.92946	31	0.73	4.2	1.41	2.3	3.9	84.1	89.4587	461	0	23.74	0	1	0	0	0	1	0	0	0	0	0
29	1	7.18	5.47	1.4	0.26	198	76.2	19.5	3.6	141.429	3.90714	5.38462	36.1974	773.614	1.01586	201.14	1.9733	72.1	47.7	24.4	1.95492	43	1.28	3.74	1.15	2.06	4.9	75.8	112.511	308.9	0	25.67	0	1	0	0	0	0	1	0	0	1	1
44	1	7.65	4.66	2.49	0.37	192	61.1	32.5	4.8	77.1084	1.87149	6.72973	41.2017	359.325	0.69245	132.95	0.974732	76.8	47.8	29	1.64828	22	7.76	6.41	1.13	2.72	3.6	76.9	102.581	419.6	0	27.51	0	1	0	1	0	1	1	0	0	0	0
38	1	4.95	3.27	1.23	0.26	201	66.1	24.9	5.34	163.415	2.65854	4.73077	61.4679	534.366	0.69122	138.935	1.32266	75.6	48.8	26.8	1.8209	23	0.77	4.82	1.43	2.99	3.8	61.1	139.869	286.6	0	23.91	NA	NA	0	0	0	0	0	0	0	0	0
53	1	6.24	3.79	1.87	0.43	228	60.7	30	6.9	121.925	2.02674	4.34884	60.1583	462.096	0.871497	198.701	0.88892	70.8	44.6	26.2	1.70229	27	2.24	5.89	1.81	2.98	4.3	80.3	94.0615	396.5	0	25.49	0	1	0	0	0	1	1	0	0	1	0
39	1	5.9	3.25	1.9	0.43	231	55.1	32.2	7.3	121.579	1.71053	4.4186	71.0769	395.132	0.735526	169.907	0.740488	79.7	48.2	31.5	1.53016	28	2.46	4.89	1.6	2.52	5.3	70.4	116.888	506.9	0	21.85	0	1	0	0	0	1	1	0	0	0	1
59	1	4.93	2.85	1.51	0.35	157	57.8	30.6	7.1	103.974	1.88742	4.31429	55.0877	296.325	0.660596	103.714	1.20218	74.6	44.6	30	1.48667	12	0.83	4.67	1.24	3.19	5.1	77	97.1771	301.1	0	25.61	1	2	0	1	0	0	1	0	0	1	1
52	1	6.41	3.85	2.01	0.46	199	60	31.4	7.2	99.005	1.91542	4.36957	51.6883	381.169	0.881095	175.338	0.962524	66.5	43.3	23.2	1.86638	15	1.18	4.23	1.15	2.4	5.9	75	102.68	421.4	0	23.44	0	1	0	0	0	1	1	0	0	0	0
41	1	5.06	2.43	1.99	0.39	267	48.01	39.4	7.64	134.171	1.22111	5.10256	109.877	326.035	0.476231	127.154	0.457343	74.9	47.6	27.3	1.74359	17	2.45	4.71	1.02	2.33	4.9	76.1	105.235	436	0	25.31	0	0	0	0	0	1	1	0	0	0	0
54	1	5.91	3.43	1.78	0.52	215	58.1	30.1	8.8	120.787	1.92697	3.42308	62.6822	414.298	1.00202	215.435	0.896263	68.6	44.6	24	1.85833	20	1.41	6.11	1.79	3.71	3.6	100.3	71.2479	580.9	0	25.74	NA	NA	0	0	0	1	1	0	0	1	0
42	1	6.73	3.47	2.64	0.34	263	51.6	39.2	5.1	99.6212	1.31439	7.76471	75.7925	345.686	0.446894	117.533	0.49977	75.4	45.9	29.5	1.55593	38	1.16	3.52	1.04	1.84	2.7	70.8	114.544	356.7	0	30.22	NA	NA	0	1	0	0	1	0	0	1	1
59	1	6.66	4.1	1.88	0.61	196	61.58	28.2	9.12	104.255	2.18085	3.08197	47.8049	427.447	1.33032	260.743	1.11268	72.6	46.2	26.4	1.75	16	1.24	6.56	1.79	3.81	6.1	86.4	84.3016	434.1	0	22.84	0	0	0	0	0	1	1	0	0	1	0
54	1	5.07	3.22	1.35	0.37	258	63.5	26.6	7.3	191.111	2.38519	3.64865	80.1242	615.378	0.882519	227.69	0.92449	67.5	46.9	20.6	2.2767	39	2.49	4	1.1	2.19	5.18	94.2	76.9837	497.4	0	22.32	0	1	0	0	0	1	1	0	0	0	0
40	1	5.57	3.25	1.84	0.34	268	58.31	33	6.15	145.652	1.7663	5.41176	82.4615	473.37	0.600543	160.946	0.659069	70.3	44	26.3	1.673	30	1.1	4.85	1.47	2.7	3.4	69.5	118.222	542.6	0	25.11	0	0	0	0	0	1	0	0	0	1	1
27	1	4.88	2.64	1.85	0.34	214	54.13	37.8	7.02	115.676	1.42703	5.44118	81.0606	305.384	0.485189	103.83	0.666835	75.9	48.9	27	1.81111	31	0.49	4.21	1.5	2.22	4.2	82.9	102.039	450.2	0	21.51	0	1	0	0	0	1	0	0	0	0	0
49	1	4.43	2.26	1.91	0.16	203	51.1	43.1	3.6	106.283	1.18325	11.9375	89.823	240.199	0.189319	38.4318	0.58288	83.6	51.8	31.8	1.62893	25	6.48	5.13	0.89	2.23	4.8	72.9	107.479	382.3	0	23.81	1	2	0	1	0	1	1	0	0	1	1
32	1	5.85	3.75	1.76	0.28	207	64.1	30.1	4.8	117.614	2.13068	6.28571	55.2	441.051	0.596591	123.494	1.02931	73.7	46.3	27.4	1.68978	26	1.55	3.63	1.07	2.19	5.7	82.9	98.9824	419.4	0	27.64	0	1	0	1	0	1	1	0	0	1	0
36	1	6.53	4.45	1.59	0.43	465	68.1	24.3	6.6	292.453	2.79874	3.69767	104.494	1301.42	1.20346	559.608	0.60188	72.6	45	27.6	1.63043	61	3.61	2.69	0.8	0.91	4	82.4	97.6436	501.7	0	24.63	1	2	0	0	0	1	1	0	0	0	1
53	1	4.28	2.7	1.15	0.37	195	63.04	27	8.54	169.565	2.34783	3.10811	72.2222	457.826	0.868696	169.396	1.20401	68	44.6	23.4	1.90598	15	1.08	4.74	1.25	2.77	6.1	76.9	99.2196	367.2	0	21.23	0	1	0	0	0	1	1	0	0	0	0
56	1	5.91	3.02	2.38	0.36	198	51.18	40.3	6.16	83.1933	1.26891	6.61111	65.5629	251.244	0.456807	90.4477	0.640862	75.6	46.6	29	1.6069	21	2.54	4.93	1.35	2.54	5.2	85.2	86.5741	426.7	0	26.56	0	1	0	0	0	1	1	0	0	1	0
50	1	4.26	2.62	1.33	0.22	155	61.5	31.2	5.2	116.541	1.96992	6.04545	59.1603	305.338	0.433383	67.1744	1.27092	69.7	48.1	21.6	2.22685	16	2.89	4.1	1.25	1.81	7.3	82.5	91.9298	280.2	0	22.98	0	1	0	0	0	0	1	0	0	0	0
28	1	7.83	3.75	3.37	0.51	290	47.9	43	6.5	86.0534	1.11276	6.60784	77.3333	322.7	0.567507	164.577	0.38371	77.7	52.9	24.8	2.13306	34	5.85	4.73	0.85	2.34	4.4	81.9	102.906	418.6	0	24.39	1	2	0	1	0	1	1	0	0	1	0
34	1	6.77	3.94	2.25	0.3	266	58.3	33.2	4.4	118.222	1.75111	7.5	67.5127	465.796	0.525333	139.739	0.658312	73.2	47.5	25.7	1.84825	24	1.02	3.83	1.14	2.02	4	93.2	84.7388	564.7	0	27.56	NA	NA	0	1	0	1	1	0	0	1	0
27	1	6.26	3.33	2.49	0.31	297	53.2	39.8	5	119.277	1.33735	8.03226	89.1892	397.193	0.414578	123.13	0.450286	75.9	49.6	26.3	1.88593	23	1.19	5.35	1.49	2.93	2.7	63.4	142.064	338.9	0	21.95	0	1	0	0	0	0	1	0	0	1	1
51	1	5.71	2.89	2.28	0.37	201	50.58	40	6.55	88.1579	1.26754	6.16216	69.5502	254.776	0.468991	94.2672	0.630619	74.6	45.9	28.7	1.5993	33	1.75	5.66	1.4	3.03	4.2	76.4	100.713	354.4	0	22.23	0	1	0	0	0	0	1	0	0	1	0
45	1	5.17	3	1.72	0.4	208	57.95	33.3	7.67	120.93	1.74419	4.3	69.3333	362.791	0.697674	145.116	0.838551	76.3	44.8	31.5	1.42222	20	1.07	4.25	1.53	2.19	5.7	71.8	111.197	338.8	0	22.05	0	1	0	0	0	0	0	0	0	1	1
42	1	5.35	3.68	1.29	0.34	212	68.71	24.1	6.44	164.341	2.85271	3.79412	57.6087	604.775	0.969922	205.624	1.34562	69	45.3	23.7	1.91139	21	0.85	4.2	1.43	2.19	5.8	81	97.0161	400.9	0	18.59	0	0	0	0	0	1	0	0	0	0	0
52	1	5.75	2.49	2.56	0.33	199	43.4	44.5	5.7	77.7344	0.972656	7.75758	79.9197	193.559	0.320977	63.8743	0.488772	71.3	44.1	27.2	1.62132	19	2.5	5.34	1.09	2.98	5.2	87	85.4958	403.2	0	23.6	0	0	0	0	0	1	1	0	0	0	0
35	1	7.27	4.69	2.06	0.44	288	64.5	28.3	6.1	139.806	2.2767	4.68182	61.4072	655.689	1.00175	288.503	0.79052	82.8	51.6	31.2	1.65385	33	1.55	4.25	1.34	2.35	3.7	79.4	102.733	406.4	0	22.49	NA	NA	0	0	0	1	0	0	0	0	0
50	1	6.42	3.32	2.1	0.42	272	51.8	32.7	6.5	129.524	1.58095	5	81.9277	430.019	0.664	180.608	0.581232	78.2	47.3	30.9	1.53074	61	1.23	5.2	1.28	3.17	5.5	81	94.0351	438.1	0	24.28	0	1	0	1	0	1	1	0	0	0	0
40	1	4.95	2.86	1.64	0.35	155	57.8	33.1	7.1	94.5122	1.7439	4.68571	54.1958	270.305	0.610366	94.6067	1.1251	77.5	48.8	28.7	1.70035	35	0.91	4.82	1.52	2.94	5.2	68.1	121.228	346.5	0	22.26	0	1	0	0	0	0	0	0	0	1	0
37	1	5.14	3.03	1.63	0.4	216	58.9	31.7	7.8	132.515	1.8589	4.075	71.2871	401.521	0.743558	160.609	0.8606	80	51.8	28.2	1.83688	17	1.11	5.01	1.63	3	4.7	65	130.207	345.7	0	20.05	0	1	0	0	0	0	0	0	0	0	0
27	1	5	3.35	1.32	0.29	184	67	26.4	5.8	139.394	2.53788	4.55172	54.9254	466.97	0.735985	135.421	1.37928	76.3	52.3	24	2.17917	30	1.21	3.93	1.15	2.41	5	79.6	107.284	447.3	0	23.13	0	0	0	0	0	1	1	0	0	1	0
30	1	6.3	2.97	2.84	0.34	126	47.1	45.1	5.4	44.3662	1.04577	8.35294	42.4242	131.768	0.355563	44.801	0.82998	75.6	49.6	26	1.90769	33	1.12	4.48	1.29	2.79	4.4	66.8	130.707	461.3	0	23.32	0	1	0	0	0	1	0	0	0	0	0
69	1	5.58	2.77	2.25	0.4	185	49.64	40.3	7.24	82.2222	1.23111	5.625	66.787	227.756	0.492444	91.1022	0.665465	77.8	48.6	29.2	1.66438	27	1.44	4.63	1.39	2.45	5.5	65.3	115.803	374.5	0	21.69	0	1	0	0	0	1	0	0	0	0	0
28	1	4.62	1.87	2.21	0.36	192	40.5	47.8	7.8	86.8778	0.846154	6.13889	102.674	162.462	0.304615	58.4862	0.440705	79	47.3	31.7	1.49211	26	1.04	4.61	1.17	2.71	5.1	95.5	85.1355	400.4	0	23.2	0	1	0	0	0	1	1	0	0	1	0
41	1	5.55	3.44	1.55	0.32	241	62.1	27.9	5.8	155.484	2.21935	4.84375	70.0581	534.865	0.710194	171.157	0.920894	74.8	49.9	24.9	2.00402	33	0.94	3.94	1.41	2.2	4.41	97.7	77.314	454.5	0	24.3	0	0	0	0	0	1	0	0	0	1	1
45	1	9.25	5.48	2.91	0.69	206	59.19	31.4	7.47	70.7904	1.88316	4.21739	37.5912	387.931	1.29938	267.673	0.914156	73.1	48.8	24.3	2.00823	21	2.7	4.95	1.18	2.9	4.9	91.1	82.8906	503.6	0	27.41	0	1	0	1	0	1	1	0	0	0	0
33	1	6.49	3.46	2.38	0.52	349	53.3	36.7	8	146.639	1.45378	4.57692	100.867	507.37	0.755966	263.832	0.416556	76.2	48.9	27.3	1.79121	23	1.09	3.7	1.54	1.84	5.58	85.2	95.1699	411.2	0	23.25	0	0	0	1	0	1	0	0	0	0	1
43	1	5.44	2.87	1.79	0.64	247	52.8	32.9	11.8	137.989	1.60335	2.79688	86.0627	396.028	1.02615	253.458	0.64913	72.2	44.8	27.4	1.63504	22	0.74	5.48	1.72	3.2	3.8	73.2	109.466	343.3	0	26.12	0	1	0	0	0	0	1	0	0	1	0
37	1	5.3	2.89	1.71	0.56	135	54.4	32.3	10.6	78.9474	1.69006	3.05357	46.7128	228.158	0.946433	127.768	1.2519	69.1	45.2	23.9	1.89121	34	1.46	3.28	0.9	1.75	3.5	84.1	94.7479	386.7	0	28.12	0	0	0	1	0	1	1	0	0	0	0
37	1	6.23	2.88	2.8	0.36	234	46.2	44.9	5.8	83.5714	1.02857	7.77778	81.25	240.686	0.370286	86.6469	0.43956	71.9	47.1	24.8	1.89919	40	1.02	4.42	1.25	2.5	5.1	72.3	114.18	408.6	0	26.42	NA	NA	0	1	0	1	1	0	0	1	1
52	1	3.87	1.91	1.56	0.27	229	49.24	40.3	7.1	146.795	1.22436	5.77778	119.895	280.378	0.330577	75.7021	0.534655	76.1	46.4	29.7	1.56229	22	1.16	5.2	1.35	3.08	5.1	73.4	105.449	430.7	0	23.59	0	0	0	1	0	1	1	0	0	1	0
36	1	3.85	2.08	1.55	0.18	140	54.06	40.1	4.73	90.3226	1.34194	8.61111	67.3077	187.871	0.241548	33.8168	0.958525	74.6	50.6	24	2.10833	16	0.52	3.98	1.49	1.96	5.6	59.6	145.628	321.2	0	18.38	0	1	0	0	0	0	0	0	0	1	0
31	1	6.38	3.82	1.83	0.54	338	59.9	28.6	8.47	184.699	2.08743	3.38889	88.4817	705.552	1.12721	380.998	0.617583	75.6	49.1	26.5	1.85283	58	1.45	3.96	1.2	1.82	3.2	69.2	124.403	481.4	0	26.47	0	1	0	0	0	1	1	0	0	0	0
35	1	4.81	2.59	1.77	0.24	278	53.8	36.8	5	157.062	1.46328	7.375	107.336	406.791	0.351186	97.6298	0.526359	74.9	49.2	25.7	1.9144	21	1.41	4.69	1.35	2.75	5.6	82.7	97.6981	393.1	0	23.98	0	1	0	0	0	1	0	0	0	0	0
45	1	6.09	3.58	1.96	0.44	199	58.8	32.2	7.2	101.531	1.82653	4.45455	55.5866	363.48	0.803673	159.931	0.917855	68.7	44.7	24	1.8625	29	1.25	4.19	1.22	2.51	4.3	72.5	109.874	421.2	0	24.24	0	0	0	0	0	1	1	0	0	0	1
34	1	5.49	3.49	1.59	0.28	198	63.5	29	5.1	124.528	2.19497	5.67857	56.7335	434.604	0.614591	121.689	1.10857	78.1	52.3	25.8	2.02713	41	1.6	5.27	1.18	3.53	5.5	82.8	98.06	337.1	0	24.62	0	1	0	0	0	0	1	0	0	1	1
46	1	5.38	2.94	1.88	0.34	218	54.7	34.9	6.3	115.957	1.56383	5.52941	74.1497	340.915	0.531702	115.911	0.717353	77.4	47	30.4	1.54605	30	1.31	5.06	1.97	2.83	4.9	88	86.1689	499.1	0	22.94	0	1	0	1	0	1	0	0	0	1	0
41	1	4.98	2.77	1.65	0.27	156	55.7	33.1	5.4	94.5455	1.67879	6.11111	56.3177	261.891	0.453273	70.7105	1.07615	71.8	49.2	22.6	2.17699	51	1.64	4.81	1.17	2.86	5.1	75.3	106.616	726.2	0	25.23	NA	NA	0	1	0	1	1	0	0	0	1
55	1	6.02	3.68	1.69	0.47	256	61.1	28.1	7.8	151.479	2.17751	3.59574	69.5652	557.444	1.02343	261.999	0.850592	71.8	43.5	28.3	1.5371	26	0.63	4.98	1.38	3.4	7.6	74.5	102.497	363.4	0	22.84	0	1	0	0	0	1	1	0	0	0	0
55	1	4.71	2.55	1.78	0.31	199	54.2	37.8	6.6	111.798	1.43258	5.74194	78.0392	285.084	0.444101	88.3761	0.719892	75.3	48.7	26.6	1.83083	40	1.53	6.09	1.49	3.9	3.83	71.4	108.016	379.3	0	24.42	0	1	0	1	0	1	1	0	0	1	1
48	1	7.57	5.22	1.81	0.38	265	69	23.9	5	146.409	2.88398	4.76316	50.7663	764.254	1.09591	290.417	1.08829	69.1	44.1	25	1.764	41	1.63	5.06	1.22	3.07	4	83.9	90.7009	474.8	0	27.13	0	1	0	1	0	1	1	0	0	0	0
58	1	4.9	2.18	2.24	0.29	251	44.5	45.7	5.9	112.054	0.973214	7.72414	115.138	244.277	0.282232	70.8403	0.387735	63.7	42.9	20.8	2.0625	23	0.87	3.72	1.34	1.82	4.3	58.4	137.11	297.7	0	25.06	0	1	0	0	0	0	0	0	0	1	1
38	1	6	2.98	2.6	0.3	235	49.67	43.4	4.96	90.3846	1.14615	8.66667	78.8591	269.346	0.343846	80.8038	0.487725	75.5	49	26.5	1.84906	15	0.89	3.59	1.43	1.87	3.6	81.1	98.6196	413.3	0	22.41	0	0	0	0	0	1	0	0	0	0	0
59	1	6.37	3.98	1.72	0.41	280	62.5	27	6.4	162.791	2.31395	4.19512	70.3518	647.907	0.948721	265.642	0.826412	84.1	49.9	34.2	1.45906	21	3.02	5.55	1.17	3.13	7.2	96.7	73.363	545.9	0	28.23	0	1	0	0	0	1	1	0	0	0	0
57	1	6.08	3.18	2.47	0.22	180	52.3	40.6	3.63	72.8745	1.28745	11.2273	56.6038	231.741	0.283239	50.983	0.71525	70.2	46.8	23.4	2	34	2.31	4.63	1.39	2.28	4.6	78	96.2343	453.6	0	25.95	0	0	0	0	0	1	1	0	0	1	0
45	1	5.43	3.23	1.68	0.38	213	59.5	30.9	7	126.786	1.92262	4.42105	65.9443	409.518	0.730595	155.617	0.902638	73.2	46.7	26.5	1.76226	24	0.57	4.52	1.56	2.79	7.6	81.6	94.9566	342.6	0	27.48	0	0	0	0	0	0	0	0	0	1	1
30	1	4.94	2.42	1.86	0.34	218	49.04	37.7	6.9	117.204	1.30108	5.47059	90.0826	283.634	0.442366	96.4357	0.596824	77.5	50.1	27.4	1.82847	13	1.09	4.15	1.01	2.46	3.6	61.3	145.327	431.2	0	25.85	0	0	0	0	0	1	1	0	0	1	0
46	1	8.64	4.34	3.59	0.52	254	50.1	41.6	6	70.7521	1.20891	6.90385	58.5253	307.064	0.628635	159.673	0.47595	67.7	45.7	22	2.07727	19	2.74	6.31	1.47	3.5	5	78	99.9995	496.7	0	22.46	0	1	0	0	0	1	1	0	0	1	0
53	1	5.22	2.11	2.43	0.33	162	40.37	46.5	6.38	66.6667	0.868313	7.36364	76.7773	140.667	0.286543	46.42	0.535996	77	48.4	28.6	1.69231	20	0.9	5.1	2.19	2.46	3.5	59.9	135.047	319.4	0	19.94	1	2	0	0	0	0	0	0	0	1	0
38	1	5.56	2.78	2.1	0.37	248	49.9	37.8	6.7	118.095	1.32381	5.67568	89.2086	328.305	0.48981	121.473	0.533794	74.2	47.6	26.6	1.78947	28	1.6	4.65	1.57	2.19	3.5	82.3	96.8482	446.7	0	22.01	NA	NA	0	0	0	1	0	0	0	0	0
36	1	6.39	3.36	2.46	0.46	181	52.54	38.5	7.14	73.5772	1.36585	5.34783	53.869	247.22	0.628293	113.721	0.754615	74.9	47.7	27.2	1.75368	13	1.69	5.37	1.21	3.57	4.9	79.7	101.742	412	0	23.72	0	1	0	0	0	1	1	0	0	1	1
53	1	7.76	4.54	2.49	0.48	356	58.5	32.1	6.2	142.972	1.82329	5.1875	78.4141	649.092	0.875181	311.564	0.512161	75.4	45.7	29.7	1.53872	29	1.79	4.21	1.59	1.74	4.2	73.9	104.213	256.6	0	24.06	1	2	0	0	0	0	1	0	0	1	0
51	1	5.84	2.47	2.66	0.4	144	42.35	45.6	6.92	54.1353	0.928571	6.65	58.2996	133.714	0.371429	53.4857	0.644841	71.3	45.1	26.2	1.72137	25	1.11	4.2	1.14	2.27	4.9	77.4	99.1094	325.8	0	21.72	0	1	0	0	0	0	1	0	0	0	0
45	1	7	4.54	1.89	0.43	272	64.9	27	6.1	143.915	2.40212	4.39535	59.9119	653.376	1.03291	280.952	0.883131	79.6	48.5	31.1	1.55949	19	2.07	5.75	1.52	2.98	3.8	69.6	115.55	350	0	24.45	0	1	0	0	0	0	1	0	0	0	0
32	1	6.74	3.29	2.96	0.31	316	48.9	43.9	4.6	106.757	1.11149	9.54839	96.0486	351.23	0.344561	108.881	0.351736	73.9	47.3	26.6	1.7782	37	1.35	5.35	1.15	3.21	4.4	79.5	104.232	372.4	0	28.25	NA	NA	0	1	0	1	1	0	0	1	0
64	1	9.78	4.55	4.66	0.49	188	46.6	47.6	5	40.3433	0.976395	9.5102	41.3187	183.562	0.478433	89.9455	0.519359	73.1	49.4	23.7	2.08439	33	2.22	4.14	1.23	2.35	6.1	81.9	88.7519	304.6	0	28.71	0	1	0	1	0	0	1	0	0	0	0
43	1	5.44	2.27	2.71	0.32	238	41.7	49.8	5.9	87.8229	0.837638	8.46875	104.846	199.358	0.268044	63.7945	0.351949	74.4	47	27.4	1.71533	39	2.21	3.94	0.91	2.3	3.46	85.2	90.7659	440	0	24.41	0	1	0	1	0	1	1	0	0	0	1
48	1	4.94	2.43	1.69	0.61	175	49.28	34.3	12.37	103.55	1.43787	2.77049	72.0165	251.627	0.877101	153.493	0.82164	75.9	47.4	28.5	1.66316	43	1.61	5.45	1.26	3.34	3.4	74.8	104.506	460.2	0	24.28	0	1	0	0	0	1	1	0	0	1	0
50	1	5.51	2.92	2	0.41	192	53	36.3	7.4	96	1.46	4.87805	65.7534	280.32	0.5986	114.931	0.760417	72.9	47.8	25.1	1.90438	20	2.32	6.2	1.62	3.26	6	79.9	95.6352	390.9	0	26.44	1	2	0	1	0	1	1	0	0	1	1
34	1	5.23	2.88	1.92	0.3	219	55.1	36.7	5.7	114.062	1.5	6.4	76.0417	328.5	0.45	98.55	0.684932	77.6	49.2	28.4	1.73239	23	1.98	4.61	1.13	2.93	6.5	72.9	114.745	380.8	0	23.38	0	1	0	1	0	1	1	0	0	0	0
46	1	4.34	2.37	1.46	0.33	167	54.6	33.6	7.6	114.384	1.62329	4.42424	70.4641	271.089	0.535685	89.4594	0.972029	67.9	44.5	23.4	1.90171	46	1.06	4.79	1.45	2.45	5.2	82	94.0148	354.6	0	22.92	0	0	0	0	0	0	0	0	0	0	0
29	1	7.08	4.02	2.32	0.57	233	56.84	32.8	8.01	100.431	1.73276	4.07018	57.9602	403.733	0.987672	230.128	0.743673	77.2	49.9	27.3	1.82784	5	0.92	4.38	1.28	2.77	4.3	82.7	101.043	510	0	21.72	NA	NA	0	0	0	1	1	0	0	1	1
62	1	4.07	2.03	1.76	0.18	108	49.9	43.2	4.4	61.3636	1.15341	9.77778	53.202	124.568	0.207614	22.4223	1.06797	70.5	48.5	22	2.20455	15	1.13	4.65	1.47	2.69	4.4	79.8	92.1651	332.9	0	20.2	0	1	0	0	0	0	0	0	0	0	0
65	1	6.1	3.13	2.33	0.46	279	51.3	38.2	7.5	119.742	1.34335	5.06522	89.1374	374.794	0.61794	172.405	0.481487	78.9	50.6	28.3	1.78799	30	1.39	6.13	1.38	4.25	7.26	97.9	71.0131	349.6	0	22.31	0	1	0	1	0	0	1	0	0	0	1
54	1	10.26	5.89	3.28	0.71	125	57.45	32	6.93	38.1098	1.79573	4.61972	21.2224	224.466	1.27497	159.371	1.43659	76.1	44.9	31.2	1.4391	25	1.54	5.21	1.5	2.92	3.7	57.8	140.656	492.9	0	23.94	0	1	0	0	0	1	1	0	0	1	0
60	1	6.99	4.52	2	0.37	240	64.7	28.6	5.3	120	2.26	5.40541	53.0973	542.4	0.8362	200.688	0.941667	74.1	45.9	28.2	1.62766	30	4.69	5.96	1.34	3.1	5.2	87.5	82.7464	314.4	0	26.42	1	2	0	1	0	0	1	0	0	1	0
61	1	6.79	3.82	2.35	0.51	228	56.23	34.6	7.45	97.0213	1.62553	4.60784	59.6859	370.621	0.829021	189.017	0.712953	80.2	47.4	32.8	1.44512	19	3.38	5.19	1.27	2.43	4.3	84.3	86.3835	422.6	0	25.1	0	1	0	0	0	1	1	0	0	0	0
61	1	7.04	3.91	2.49	0.45	126	55.57	35.3	6.34	50.6024	1.57028	5.53333	32.2251	197.855	0.706627	89.0349	1.24625	67.6	46.2	21.4	2.15888	18	0.61	5.11	1.29	3.34	5.3	66.7	115.327	339.6	0	24.76	0	1	0	0	1	0	1	0	0	1	0
44	1	5.5	3.25	1.74	0.33	204	59.1	31.6	6	117.241	1.86782	5.27273	62.7692	381.034	0.616379	125.741	0.915596	72	48	24	2	28	1.99	3.98	1.05	1.98	3.4	73.1	109.2	359	0	22.23	0	1	0	0	0	1	1	0	0	0	0
47	1	7.53	5.08	1.93	0.43	190	67.5	25.6	5.7	98.4456	2.63212	4.48837	37.4016	500.104	1.13181	215.045	1.38533	72.3	45.8	26.5	1.7283	24	2.24	4.13	1	2.23	5.3	93.5	79.6506	596.5	0	25.06	0	1	0	0	0	1	1	0	0	1	1
59	1	10.14	5.25	3.87	0.73	215	51.73	38.2	7.19	55.5556	1.35659	5.30137	40.9524	291.667	0.99031	212.917	0.630972	72.6	46.6	26	1.79231	15	1.03	3.56	1.42	1.77	7.9	103.6	67.3813	279	0	23.94	1	2	0	0	0	0	0	0	0	0	0
53	1	7.76	4.67	2.18	0.85	288	60.13	28.1	10.92	132.11	2.1422	2.56471	61.6702	616.954	1.82087	524.411	0.74382	73.8	45.4	28.4	1.59859	55	2.8	6.79	1.85	3.93	5.3	62.1	129.168	508.3	0	26.22	0	1	0	1	0	1	1	0	0	1	0
70	1	9.26	5.62	2.89	0.58	187	60.66	31.2	6.28	64.7059	1.94464	4.98276	33.274	363.647	1.12789	210.915	1.03991	83.7	47.5	36.2	1.31215	52	2.14	5.18	1.48	2.96	7.4	87.8	80.1551	507.3	0	25.85	1	2	0	0	1	1	1	0	0	0	0
62	1	6.17	3.97	1.77	0.3	157	64.3	28.7	4.9	88.7006	2.24294	5.9	39.5466	352.141	0.672881	105.642	1.42862	63.3	41	22.3	1.83857	35	0.67	3.74	0.91	2.54	6.4	71.8	104.998	297.7	0	25.48	0	1	0	1	1	0	1	0	0	0	1
63	1	6.81	4.01	2.12	0.32	234	58.9	31.2	4.72	110.377	1.89151	6.625	58.3541	442.613	0.605283	141.636	0.808337	74.9	47.2	27.7	1.70397	23	1.62	6.02	1.29	3.87	6.5	103.8	66.4365	400.1	0	23.38	0	1	0	1	0	1	1	0	0	0	0
60	1	6.11	3.68	2.06	0.29	200	60.3	33.7	4.7	97.0874	1.78641	7.10345	54.3478	357.282	0.518058	103.612	0.893204	70.6	46	24.6	1.86992	12	2.41	4.3	1.03	2.48	6.4	74.5	100.913	307.1	0	22.59	0	1	0	0	1	0	1	0	0	1	1
72	1	5.49	3.06	1.81	0.34	197	55.7	33	6.2	108.84	1.69061	5.32353	64.3791	333.05	0.574807	113.237	0.858177	66.8	45.7	21.1	2.16588	42	2.02	5.07	1.15	3.33	6.8	70.2	105.107	313	0	29.37	0	1	0	1	1	0	1	0	0	1	0
60	1	6.82	3.58	2.48	0.38	228	52.5	36.4	5.6	91.9355	1.44355	6.52632	63.6872	329.129	0.548548	125.069	0.633135	74.3	45.5	28.8	1.57986	17	4.46	5.34	1.12	2.05	4	88	82.1666	305	0	24.61	0	1	0	0	1	0	1	0	0	0	0
34	1	8.54	5.13	2.48	0.53	331	60.1	29	6.2	133.468	2.06855	4.67925	64.5224	684.69	1.09633	362.885	0.624939	74.9	47.8	27.1	1.76384	22	0.75	4.22	1.26	2.52	3	68.1	124.807	407.1	0	24.86	0	0	0	1	0	1	1	0	0	0	1
41	1	6.13	3.71	2.05	0.3	295	60.5	33.4	4.9	143.902	1.80976	6.83333	79.5148	533.878	0.542927	160.163	0.613477	77	49.2	27.8	1.76978	29	0.88	5.25	1.58	3.13	4.96	75.2	106.791	369	0	21.95	0	1	0	0	0	1	1	0	0	1	0
34	1	6.54	3	3.03	0.37	217	45.9	46.3	5.7	71.6172	0.990099	8.18919	72.3333	214.851	0.366337	79.495	0.456267	80.2	50.7	29.5	1.71864	17	1.35	4.2	1.8	2.07	4.69	74.9	110.976	367.7	0	23.02	0	1	0	1	0	1	0	0	0	0	0
42	1	5.76	3.35	1.89	0.28	197	58.1	32.8	4.9	104.233	1.77249	6.75	58.806	349.18	0.496296	97.7704	0.899739	69.5	46.1	23.4	1.97009	22	1.02	3.74	1.07	2.29	3.1	68.8	118.667	337.6	0	25.63	0	1	0	0	0	0	1	0	0	1	0
29	1	6.72	3.91	2.11	0.45	204	58.2	31.4	6.7	96.6825	1.85308	4.68889	52.1739	378.028	0.833886	170.113	0.908373	76.3	50.5	25.8	1.95736	27	2.22	5.82	1.02	3.79	5.06	81.2	103.351	352.2	0	24.49	0	0	0	0	0	0	1	0	0	0	0
31	1	5.88	2.99	2.51	0.27	310	50.9	42.7	4.6	123.506	1.19124	9.2963	103.679	369.283	0.321633	99.7064	0.384269	74.9	47.7	27.2	1.75368	16	1.65	5.27	1.96	2.67	2.93	66.7	130.182	287.9	0	19.92	0	1	0	0	0	0	1	0	0	1	0
48	1	5.49	3.1	1.9	0.4	190	56.5	34.6	7.3	100	1.63158	4.75	61.2903	310	0.652632	124	0.858726	74.3	47.1	27.2	1.73162	26	1.19	4.99	1.91	2.59	3.94	86	87.9757	437.5	0	23.01	0	1	0	1	0	1	0	0	0	1	0
42	1	5.7	3.4	1.5	0.43	170	60.1	26.1	7.5	113.333	2.26667	3.48837	50	385.333	0.974667	165.693	1.33333	76.7	49.3	27.4	1.79927	21	1.52	5.62	1.36	3.48	5.68	71.5	113.162	408.2	0	28.41	0	1	0	0	0	1	1	0	0	1	1
34	1	5.95	3.5	1.8	0.41	210	58.8	30.3	6.9	116.667	1.94444	4.39024	60	408.333	0.797222	167.417	0.925926	73.8	46.7	27.1	1.72325	21	1.9	5.05	1.14	3.4	4.93	88.6	90.2003	389.8	0	26.92	0	1	0	1	0	1	1	0	0	0	0
53	1	5.56	2.94	2.07	0.47	233	52.8	37.2	8.5	112.56	1.42029	4.40426	79.2517	330.928	0.667536	155.536	0.609566	76.1	50.9	25.2	2.01984	14	1.47	6.19	2.18	3.48	4.03	67.5	116.539	312.6	0	20.87	1	2	0	0	0	0	1	0	0	0	0
50	1	3.8	2.12	1.17	0.29	193	55.8	30.8	7.6	164.957	1.81197	4.03448	91.0377	349.709	0.52547	101.416	0.938842	63.1	42.9	20.2	2.12376	17	0.76	5.95	1.61	3.92	5.66	78.5	97.7443	197.2	0	22.72	0	0	0	0	0	0	1	0	0	0	1
56	1	4.91	2.57	2.05	0.23	197	52.3	41.8	4.7	96.0976	1.25366	8.91304	76.6537	246.971	0.288341	56.8033	0.636375	76.2	49	27.2	1.80147	20	1.08	4.74	1.47	3.07	4.61	68.3	113.73	358.2	0	23.96	NA	NA	0	0	0	1	0	0	0	1	0
49	1	6.15	3.68	1.87	0.5	227	59.9	30.4	8.1	121.39	1.96791	3.74	61.6848	446.717	0.983957	223.358	0.866923	77.2	50.2	27	1.85926	47	3.28	5.01	1.16	2.76	4.37	69.1	114.819	389.5	0	23.99	0	1	0	1	0	1	1	0	0	1	0
45	1	5.82	2.83	2.39	0.34	222	48.6	41.1	5.8	92.887	1.1841	7.02941	78.4452	262.87	0.402594	89.3759	0.533379	73.8	44.9	28.9	1.55363	17	5.81	4.01	0.94	1.5	4.87	75.2	105.026	304.7	0	24.67	0	1	0	1	0	0	1	0	0	0	0
55	1	6	3.15	2.27	0.38	218	52.6	37.8	6.3	96.0352	1.38767	5.97368	69.2063	302.511	0.527313	114.954	0.636544	75.1	49.7	25.4	1.95669	22	2.37	5.07	0.92	3.22	4.95	86.6	85.1244	455.5	0	31.16	0	0	0	1	0	1	1	0	0	0	1
24	1	5.46	2.71	2.18	0.37	200	49.6	39.9	6.8	91.7431	1.24312	5.89189	73.8007	248.624	0.459954	91.9908	0.62156	77.6	52.2	25.4	2.05512	11	0.72	4.74	1.49	2.74	5.53	81.9	105.785	487.1	0	19.75	0	1	0	0	0	1	0	0	0	1	0
41	1	6.08	3.31	2.25	0.38	228	54.5	37	6.3	101.333	1.47111	5.92105	68.8822	335.413	0.559022	127.457	0.645224	72	49.6	22.4	2.21429	32	2.01	5.48	1.4	3.57	4.3	76.9	103.885	395.8	0	25.93	0	1	0	1	0	1	1	0	0	1	0
34	1	8.78	5.6	2.08	0.97	189	63.8	23.7	11	90.8654	2.69231	2.14433	33.75	508.846	2.61154	493.581	1.4245	77.1	47.6	29.5	1.61356	38	1.15	6	1.45	3.52	4.7	81.4	100.145	484.3	0	24.07	0	0	0	0	0	1	1	0	0	0	0
31	1	6.84	4.11	2.28	0.28	300	60.1	33.3	4.1	131.579	1.80263	8.14286	72.9927	540.789	0.504737	151.421	0.600877	75.7	48.2	27.5	1.75273	23	1.24	4.86	1.31	2.89	7.1	84.4	97.3679	378.1	0	23.99	0	0	0	0	0	1	0	0	0	1	1
34	1	6.07	2.48	2.96	0.53	183	40.9	48.8	8.7	61.8243	0.837838	5.58491	73.7903	153.324	0.444054	81.2619	0.457835	70.4	46.4	24	1.93333	31	3.2	5.97	1.27	3.54	7.17	90.8	87.5112	422.7	0	26.49	0	1	0	1	0	1	1	0	0	0	0
47	1	4.38	1.97	1.84	0.25	259	45	42	5.7	140.761	1.07065	7.36	131.472	277.299	0.267663	69.3247	0.413379	67.8	45.4	22.4	2.02679	25	1.32	4.47	1.28	2.75	5.06	86.2	88.0551	492.2	0	22.94	0	1	0	1	0	1	1	0	0	1	0
50	1	6.72	4.16	1.96	0.45	197	61.9	29.2	6.7	100.51	2.12245	4.35556	47.3558	418.122	0.955102	188.155	1.07739	71.8	45.1	26.7	1.68914	18	1.72	5.43	1.32	3.23	5.6	69.3	113.998	431.2	0	24.42	0	1	0	0	0	1	1	0	0	0	0
29	1	4.66	2.47	1.72	0.23	263	53.1	36.9	4.9	152.907	1.43605	7.47826	106.478	377.68	0.330291	86.8665	0.546025	73.3	47	26.3	1.78707	12	0.44	2.77	1.24	1.39	4.1	86.9	95.0509	358.8	0	23.47	0	1	0	1	0	1	1	0	0	1	1
41	1	9.72	5.11	3.52	0.54	252	52.5	36.2	5.6	71.5909	1.4517	6.51852	49.3151	365.83	0.78392	197.548	0.576073	73.5	47.2	26.3	1.79468	30	2.18	4.61	1.03	2.79	4.75	82.1	95.8271	352.3	0	25.39	1	2	0	0	0	0	1	0	0	0	0
43	1	5.85	3.29	2.1	0.26	187	56.3	35.9	4.4	89.0476	1.56667	8.07692	56.8389	292.967	0.407333	76.1713	0.83779	72.6	47	25.6	1.83594	29	1.66	4.48	1.15	2.79	5.55	82.6	94.3044	487.3	0	25.08	0	1	0	1	0	1	1	0	0	0	0
45	1	4.62	2.47	1.82	0.23	192	53.5	39.4	5	105.495	1.35714	7.91304	77.7328	260.571	0.312143	59.9314	0.706845	70.7	48.5	22.2	2.18468	15	2.9	3.81	0.97	1.95	6.97	80	97.3056	422.8	0	21.68	0	1	0	0	0	1	1	0	0	0	1
54	1	4.91	2.75	1.86	0.19	265	56	37.9	3.9	142.473	1.47849	9.78947	96.3636	391.801	0.280914	74.4422	0.557922	70.5	44.5	26	1.71154	80	1.05	5.54	1.4	3.7	4.5	69.9	111.248	375.2	0	33.06	0	1	0	1	0	1	1	0	0	1	0
29	1	6.2	3.45	2.11	0.45	225	55.65	34.1	7.3	106.635	1.63507	4.68889	65.2174	367.891	0.735782	165.551	0.726698	75.8	50.6	25.2	2.00794	23	0.84	3.47	1.05	2.07	4.21	97.6	82.3618	495.6	0	24.61	NA	NA	0	0	0	1	1	0	0	1	0
53	1	5.81	3.33	1.7	0.24	223	57.3	29.3	4.1	131.176	1.95882	7.08333	66.967	436.818	0.470118	104.836	0.878396	76.5	47.5	29	1.63793	17	0.72	4.49	1.47	2.48	4.4	73.1	105.623	318.8	0	25.95	0	1	0	0	0	0	0	0	0	1	1
31	1	7.01	4.1	2.48	0.31	283	58.5	35.4	4.4	114.113	1.65323	8	69.0244	467.863	0.5125	145.037	0.584179	80.5	50.9	29.6	1.71959	30	2.61	4.79	1.4	2.58	2.99	73.1	116.265	379.2	0	20.77	0	1	0	0	0	1	1	0	0	0	0
48	1	4.34	2.79	1.28	0.23	197	64.3	29.5	5.3	153.906	2.17969	5.56522	70.6093	429.398	0.501328	98.7616	1.10644	72.8	46.7	26.1	1.78927	57	1.59	5.65	1.41	3.56	5.83	88.5	84.9192	302.5	0	23.66	NA	NA	0	0	0	0	1	0	0	0	0
30	1	7.3	3.72	3.17	0.3	252	51	43.4	4.1	79.4953	1.1735	10.5667	67.7419	295.722	0.35205	88.7167	0.465675	80.2	52.3	27.9	1.87455	27	1.46	4.16	1.49	1.37	3.5	75.6	112.196	450.8	0	21.97	0	0	0	0	0	1	0	0	0	0	1
32	1	5.62	3.33	1.84	0.33	361	59.23	32.8	5.96	196.196	1.80978	5.57576	108.408	653.332	0.597228	215.599	0.501325	75.3	47.5	27.8	1.70863	43	2.86	6.43	1.43	3.67	2.7	56.2	159.911	438.4	0	23.62	0	1	0	1	0	1	1	0	0	1	0
44	1	7.37	4.25	2.62	0.37	164	57.8	35.5	5	62.5954	1.62214	7.08108	38.5882	266.031	0.600191	98.4313	0.989108	74.5	48.2	26.3	1.8327	74	1.84	4.58	1.44	2.48	5.64	69.6	116.016	403.3	0	26.1	0	1	0	1	0	1	1	0	0	1	0
46	1	5.5	3.19	1.49	0.53	225	58	27.1	9.6	151.007	2.14094	2.81132	70.5329	481.711	1.1347	255.307	0.951529	75.9	47.7	28.2	1.69149	38	3.35	6.38	1.35	3.85	7.02	80.3	96.4769	346.2	0	25.71	0	1	0	1	0	0	1	0	0	0	1
41	1	6.55	3.68	2.02	0.48	204	56.2	30.8	7.3	100.99	1.82178	4.20833	55.4348	371.644	0.874455	178.389	0.89303	75	47.8	27.2	1.75735	12	6.12	5.16	1.3	2.13	5.83	64.7	128.568	468.2	0	24.09	0	0	0	0	0	1	1	0	0	0	0
26	1	9	4.78	3.22	0.71	251	53.1	35.8	7.9	77.9503	1.48447	4.53521	52.5105	372.602	1.05398	264.548	0.591423	77.7	48.5	29.2	1.66096	58	2.24	4.96	1.28	2.92	4.88	83.8	101.371	416.5	0	22.82	0	1	0	1	0	1	1	0	0	1	0
36	1	5.47	2.8	1.86	0.51	299	51.3	34	9.3	160.753	1.50538	3.64706	106.786	450.108	0.767742	229.555	0.50347	80.5	51.5	29	1.77586	58	1.04	4.87	1.45	3.1	6.73	100.5	76.4232	408	0	20.38	0	0	0	0	0	1	0	0	0	1	1
36	1	5.04	2.69	1.9	0.28	234	53.3	37.7	5.6	123.158	1.41579	6.78571	86.9888	331.295	0.396421	92.7625	0.605038	70.9	45.1	25.8	1.74806	27	1.29	3.28	1.17	1.74	2.98	72.9	113.577	366.8	0	23.95	NA	NA	0	0	0	1	1	0	0	0	0
32	1	3.23	1.54	1.5	0.17	281	47.7	46.4	5.3	187.333	1.02667	8.82353	182.468	288.493	0.174533	49.0439	0.365362	73.5	48.3	25.2	1.91667	25	0.66	4.06	1.33	2.42	4.32	74.3	113.306	363.8	0	23.62	0	0	0	0	0	1	0	0	0	1	1
31	1	8.89	5.01	2.92	0.54	295	56.4	32.8	6.1	101.027	1.71575	5.40741	58.8822	506.147	0.926507	273.32	0.581611	74.7	48.8	25.9	1.88417	107	1.28	3.52	1.04	2.17	4.6	79.4	104.989	577.6	0	22.84	0	0	0	1	0	1	1	1	0	0	0
26	1	4.55	1.59	2.64	0.23	163	34.9	58	5.1	61.7424	0.602273	11.4783	102.516	98.1705	0.138523	22.5792	0.369492	76.7	48	28.7	1.67247	13	0.96	4.4	1.88	2.33	4.59	88.6	94.6374	385.8	0	20.08	0	0	0	0	0	1	0	0	0	1	1
32	1	5.63	2.53	2.68	0.34	249	45	47.6	6	92.9104	0.94403	7.88235	98.419	235.063	0.32097	79.9216	0.379128	83.5	53.9	29.6	1.82095	26	1.07	3.87	1.67	1.78	4.64	81.1	101.7	380.7	0	22.07	0	0	0	0	0	1	0	0	0	0	0
60	1	6.21	3.23	2.54	0.31	178	52	40.9	5	70.0787	1.27165	8.19355	55.1084	226.354	0.394213	70.1698	0.714412	72	42.8	29.2	1.46575	27	1	5.47	1.73	3.33	7.2	86.7	83.6896	367.9	0	24.11	0	1	0	0	0	1	1	0	0	1	0
51	1	9.07	4.9	3.69	0.3	247	54	40.7	3.3	66.9377	1.32791	12.3	50.4082	327.995	0.398374	98.3984	0.537617	80.3	50.3	30	1.67667	30	3.11	5.28	1.22	2.94	5.3	69.6	112.99	452.7	0	24.26	1	2	0	0	0	1	1	0	0	0	0
27	1	5.08	2.53	2.06	0.29	214	49.8	40.6	5.7	103.883	1.22816	7.10345	84.585	262.825	0.356165	76.2193	0.573904	74.7	53.3	21.4	2.49065	13	0.7	3.77	1.59	1.97	6.5	69.2	127.518	375.3	0	24.49	0	1	0	0	0	1	0	0	0	1	0
31	1	7.35	4.46	2.08	0.6	156	60.71	28.3	8.21	75	2.14423	3.46667	34.9776	334.5	1.28654	200.7	1.37451	74.1	47.3	26.8	1.76493	22	1.08	4.14	1.17	2.33	3.7	62.8	140.23	296.9	0	24.01	0	1	0	0	0	0	1	0	0	0	1
24	1	6.88	3.92	2.44	0.28	271	56.9	35.5	4.1	111.066	1.60656	8.71429	69.1327	435.377	0.449836	121.906	0.592826	77.6	51.5	26.1	1.97318	15	1.62	4.42	1.25	2.4	2.4	52.9	181.415	314.6	0	22.43	0	1	0	0	0	0	1	0	0	0	0
33	1	5.68	3.62	1.62	0.34	228	63.7	28.5	6	140.741	2.23457	4.76471	62.9834	509.481	0.759753	173.224	0.980074	72.9	47.5	25.4	1.87008	19	0.76	3.49	1.56	1.64	6.95	88.5	90.8101	384.3	0	25.57	0	1	0	0	0	1	0	0	0	1	0
65	1	2.51	1.39	0.96	0.11	147	55.4	38.2	4.4	153.125	1.44792	8.72727	105.755	212.844	0.159271	23.4128	0.984977	69.2	47	22.2	2.11712	11	1.29	4.55	1.96	2.24	4.37	76.5	96.2778	295.8	0	21.8	0	1	0	0	0	0	0	0	0	1	1
33	1	4.17	2.41	1.36	0.37	193	57.8	32.6	8.9	141.912	1.77206	3.67568	80.083	342.007	0.655662	126.543	0.918165	75.7	49.5	26.2	1.88931	34	0.86	4.74	1.15	3.3	4.38	74.5	112.311	315.1	0	21.71	0	1	0	0	0	0	1	0	0	0	0
59	1	5.47	2.72	2.05	0.27	263	49.7	37.5	4.9	128.293	1.32683	7.59259	96.6912	348.956	0.358244	94.2181	0.504498	74.3	49.4	24.9	1.98394	22	0.65	4.23	1.38	2.67	5.3	78	95.642	310.8	0	24.8	0	0	0	1	0	0	0	0	0	0	0
27	1	4.48	2.86	1.35	0.19	180	63.9	30.1	4.2	133.333	2.11852	7.10526	62.9371	381.333	0.402519	72.4533	1.17695	73.9	48.7	25.2	1.93254	18	0.89	3.83	1.37	2.2	4.71	80.4	105.968	220.4	0	22.31	0	0	0	0	0	0	0	0	0	1	1
35	1	7.02	4.61	2.02	0.32	195	65.6	28.8	4.6	96.5347	2.28218	6.3125	42.2993	445.025	0.730297	142.408	1.17035	71.9	50.1	21.8	2.29817	19	0.86	4.11	1.52	2.21	3.17	70.7	118.551	412.2	0	23.67	0	0	0	0	0	1	0	0	0	1	0
31	1	4.43	2.75	1.42	0.23	205	62	32.1	5.2	144.366	1.93662	6.17391	74.5455	397.007	0.445423	91.3116	0.944693	79.2	49.1	30.1	1.63123	9	1.38	4.53	1.45	2.54	4.83	82	100.896	354.9	0	21.37	0	1	0	0	0	0	0	0	0	0	1
25	1	4.4	1.81	1.99	0.41	115	41.08	45.3	9.42	57.7889	0.909548	4.85366	63.5359	104.598	0.372915	42.8852	0.790911	78.3	55.1	23.2	2.375	21	0.67	3.98	1.68	2.04	5.8	78	111.532	290.8	0	17.32	0	0	0	0	0	0	0	0	0	0	0
72	1	5.16	2.66	1.65	0.42	181	51.6	32	8.1	109.697	1.61212	3.92857	68.0451	291.794	0.677091	122.553	0.890675	71	45.2	25.8	1.75194	41	1.12	5.73	1.61	4.11	4.9	86.1	81.6995	442.3	0	22.65	0	0	0	0	0	1	1	0	0	0	0
32	1	5.07	2.67	2.05	0.26	191	52.7	40.4	5.1	93.1707	1.30244	7.88462	71.5356	248.766	0.338634	64.6791	0.681905	74.9	48.5	26.4	1.83712	15	0.9	4.2	1.07	2.52	3.8	68.2	125.94	401	0	21.02	NA	NA	0	0	0	1	1	0	0	1	0
53	1	5.95	3.31	2.19	0.24	197	55.6	36.8	4	89.9543	1.51142	9.125	59.5166	297.749	0.36274	71.4597	0.767216	73.8	47.4	26.4	1.79545	24	0.72	3.41	0.92	2.22	5.55	84	88.9754	418.8	0	25.67	0	1	0	0	0	1	1	0	0	1	1
27	1	6.31	2.95	2.45	0.41	257	46.8	38.8	6.5	104.898	1.20408	5.97561	87.1186	309.449	0.493673	126.874	0.468514	77.4	50.6	26.8	1.88806	17	1.55	4.62	1.42	2.66	4	66.4	134.186	387.5	0	21.89	0	0	0	0	0	1	0	0	0	0	0
33	1	8.23	4.81	2.82	0.45	288	58.4	34.3	5.5	102.128	1.70567	6.26667	59.8753	491.234	0.767553	221.055	0.592248	75	44.6	30.4	1.46711	50	1.82	3.64	1.18	2	2.73	70.5	120.226	362.9	0	23.95	0	0	0	1	0	1	1	0	0	0	1
40	1	6.12	3.19	2.4	0.38	252	52.2	39.2	6.2	105	1.32917	6.31579	78.9969	334.95	0.505083	127.281	0.527447	72.1	48.3	23.8	2.02941	41	2.45	4.45	1.11	2.54	4.98	74.2	109.051	540.3	0	30.88	0	1	0	1	0	1	1	0	0	1	0
51	1	7.65	4.24	2.77	0.46	198	55.4	36.2	6	71.4801	1.53069	6.02174	46.6981	303.076	0.704116	139.415	0.773074	75.3	45.1	30.2	1.49338	33	2.24	4.46	1.02	2.42	5.6	86.2	86.7771	463.7	0	25.97	0	0	0	1	0	1	1	0	0	0	0
38	1	7.99	4.47	2.73	0.46	265	55.9	34.2	5.8	97.0696	1.63736	5.93478	59.2841	433.901	0.753187	199.595	0.617873	70.9	48	22.9	2.09607	37	2.29	4.06	1.35	1.97	4.95	72.6	113.057	461.3	0	29.91	0	0	0	1	0	1	1	0	0	1	1
45	1	6.21	3.19	2.11	0.47	278	51.3	34	7.6	131.754	1.51185	4.48936	87.1473	420.294	0.710569	197.538	0.54383	79.3	49.5	29.8	1.66107	21	1.23	4.71	1.37	2.73	3.89	71.1	112.55	229.8	0	20.44	0	1	0	0	0	0	0	0	0	1	0
41	1	7.56	4.93	1.97	0.46	275	65.1	26.1	6.1	139.594	2.50254	4.28261	55.7809	688.198	1.15117	316.571	0.910014	74.7	45.9	28.8	1.59375	69	1.62	5.24	1.1	2.99	5.7	75.9	105.577	421.1	0	24.22	0	1	0	0	0	1	1	0	0	0	1
61	1	5.02	2.7	1.93	0.34	249	53.8	38.4	6.8	129.016	1.39896	5.67647	92.2222	348.342	0.475648	118.436	0.561833	73.5	48	25.5	1.88235	17	1.28	5.33	1.3	3.29	5.1	75.4	99.1347	464.9	0	27.28	0	0	0	1	0	1	1	0	0	1	0
31	1	6.22	2.63	2.6	0.54	217	42.3	41.8	8.7	83.4615	1.01154	4.81481	82.5095	219.504	0.546231	118.532	0.466147	75.3	47	28.3	1.66078	15	1.54	3.53	1.05	1.87	3.6	78.9	105.811	357.1	0	20.85	0	0	0	0	0	1	1	0	0	0	1
51	1	5.59	2.92	2.23	0.35	262	52.1	39.9	6.3	117.489	1.30942	6.37143	89.726	343.067	0.458296	120.074	0.499777	71.5	46.8	24.7	1.89474	12	1.28	5.19	1.47	3	4.2	81.4	93.1345	368.6	0	24.22	0	0	0	0	0	1	0	0	0	1	0
42	1	6.28	3.14	2.39	0.48	248	50	38.1	7.6	103.766	1.31381	4.97917	78.9809	325.824	0.630628	156.396	0.529761	74.2	45.7	28.5	1.60351	25	0.78	4.68	1.64	2.72	5.13	79.5	99.2799	644	0	28.47	0	1	0	0	0	1	0	0	0	0	0
39	1	6.42	3.94	2.05	0.23	201	61.4	31.9	3.6	98.0488	1.92195	8.91304	51.0152	386.312	0.442049	88.8518	0.956195	77.7	50.1	27.6	1.81522	35	0.63	3.74	1.61	1.98	6.76	72.1	113.497	326.9	0	19.58	0	1	0	0	0	0	0	0	0	0	1
32	1	7.24	3.89	2.8	0.42	189	53.73	38.6	5.86	67.5	1.38929	6.66667	48.5861	262.575	0.5835	110.281	0.735072	68.1	46.9	21.2	2.21226	5	1.94	4.17	1.16	2.18	6.7	73.2	115.411	470.8	0	22.84	0	0	0	0	0	1	1	0	0	1	0
50	1	5.73	3.77	1.47	0.38	232	65.8	25.7	6.6	157.823	2.56463	3.86842	61.5385	594.993	0.974558	226.097	1.10544	76	49.2	26.8	1.83582	7	3.13	5.41	1.06	3.44	6.2	85.8	87.5865	512.5	0	27.1	0	0	0	1	0	1	1	0	0	0	1
37	1	5.91	2.87	2.57	0.34	572	48.5	43.5	5.8	222.568	1.11673	7.55882	199.303	638.77	0.379689	217.182	0.195233	75.5	46.2	29.3	1.57679	41	3	3.65	0.88	1.85	5.6	71	116.766	465.5	0	26.45	0	1	0	0	0	1	1	0	0	0	0
37	1	4.95	2.62	1.98	0.26	244	52.9	40	5.3	123.232	1.32323	7.61538	93.1298	322.869	0.34404	83.9459	0.542308	76.4	47.7	28.7	1.66202	18	1.41	4.04	0.95	2.36	3.7	58.4	148.599	313.2	0	22.37	0	1	0	0	0	0	1	0	0	0	0
63	1	5.64	3.36	1.64	0.46	209	59.5	29.1	8.2	127.439	2.04878	3.56522	62.2024	428.195	0.942439	196.97	0.980278	73.1	44.9	28.2	1.5922	9	0.77	5.25	1.91	2.91	6.4	86.4	83.3175	416.5	0	23.18	0	1	0	0	0	1	1	0	0	0	0
39	1	7.05	4.77	1.79	0.45	187	67.7	25.4	6.4	104.469	2.6648	3.97778	39.2034	498.318	1.19916	224.243	1.42503	67	44.9	22.1	2.03167	31	0.77	4.57	1.46	2.77	7.3	77.3	104.151	321.7	0	23.6	0	0	0	0	0	0	0	0	0	1	0
38	1	6.8	3.5	2.89	0.37	238	51.6	42.5	5.4	82.3529	1.21107	7.81081	68	288.235	0.448097	106.647	0.508854	77	48.8	28.2	1.7305	40	2.01	4.81	1.23	2.59	3.4	68.6	121.247	371.1	0	21.93	NA	NA	0	0	0	1	1	0	0	1	1
43	1	8.35	5.21	2.63	0.39	303	62.3	31.5	4.7	115.209	1.98099	6.74359	58.1574	600.24	0.772586	234.093	0.653792	72.1	46.6	25.5	1.82745	30	3.51	3.74	0.92	1.93	5.25	70.7	114.262	350.4	0	27.89	0	1	0	1	0	0	1	0	0	0	0
52	1	4.63	2.58	1.5	0.37	162	55.8	32.4	8	108	1.72	4.05405	62.7907	278.64	0.6364	103.097	1.06173	78.5	47.7	30.8	1.5487	22	1.01	3.97	1.34	2.02	5.2	58.3	140.112	346.7	0	20.9	0	1	0	0	0	0	0	0	0	1	0
26	1	5.78	3.32	2.07	0.22	201	57.5	35.8	3.8	97.1014	1.60386	9.40909	60.5422	322.377	0.35285	70.9229	0.797943	80.5	48.1	32.4	1.48457	22	1.66	4.97	0.99	3.32	4.12	73.6	118.979	437	0	24.24	0	0	0	0	0	1	1	0	0	0	0
28	1	6.95	4.31	2.13	0.27	287	62.1	30.6	3.9	134.742	2.02347	7.88889	66.5893	580.737	0.546338	156.799	0.705043	74.8	48.3	26.5	1.82264	45	3.7	5.38	1.14	2.9	2.4	75.6	113.59	406.9	0	20.62	1	2	0	1	0	1	1	0	0	0	1
28	1	5.28	3.08	1.69	0.23	206	58.3	32	4.4	121.893	1.82249	7.34783	66.8831	375.432	0.419172	86.3493	0.884702	68.7	49.6	19.1	2.59686	19	1.63	5.76	1.7	3.07	3.2	74.8	115.091	380.7	0	22.21	0	1	0	0	0	1	1	0	0	1	0
65	1	5.51	2.86	2.08	0.46	191	52	37.7	8.3	91.8269	1.375	4.52174	66.7832	262.625	0.6325	120.808	0.719895	69.3	44	25.3	1.73913	19	2.84	4.52	1.07	2.4	4.8	79.2	92.2439	366	0	28.4	0	0	0	0	0	1	1	0	0	0	1
67	1	6.3	3.83	1.95	0.41	178	60.87	30.9	6.54	91.2821	1.9641	4.7561	46.4752	349.61	0.805282	143.34	1.10343	77.4	45.5	31.9	1.42633	55	1.46	5.56	1.83	2.69	7.7	76.6	95.6027	453.5	0	25.16	0	1	0	1	0	1	1	0	0	0	1
69	1	8.77	5.96	2.02	0.61	282	67.94	23	6.94	139.604	2.9505	3.31148	47.3154	832.04	1.7998	507.544	1.04627	68.6	45.8	22.8	2.00877	18	1.29	4.35	1.37	2.46	4.3	61.1	125.703	407.7	0	26.62	0	0	0	0	0	1	0	0	0	1	0
58	1	3.7	2	1.3	0.27	142	54.7	35.7	7.2	109.231	1.53846	4.81481	71	218.462	0.415385	58.9846	1.08342	74.8	49.2	25.6	1.92188	24	1.6	4.95	1.07	3.36	4.01	85.9	85.1677	363.3	0	25.11	1	2	0	1	0	1	1	0	0	1	0
50	1	3.87	2.16	1.33	0.27	378	55.7	34.4	7	284.211	1.62406	4.92593	175	613.895	0.438496	165.752	0.429646	77.8	53.3	24.5	2.17551	15	1.29	5.68	1.63	3.35	5.7	86.3	86.9607	402.1	0	20.64	0	0	0	0	0	1	1	0	0	1	0
34	1	5.46	2.79	2.22	0.32	288	51.1	40.7	5.9	129.73	1.25676	6.9375	103.226	361.946	0.402162	115.823	0.436374	80	50.3	29.7	1.6936	26	1.15	5.52	1.48	3.74	3.57	71.8	116.919	433.7	0	28.73	0	1	0	1	0	1	1	0	0	1	1
68	1	5.26	3.45	1.29	0.38	279	65.6	24.5	7.2	216.279	2.67442	3.39474	80.8696	746.163	1.01628	283.542	0.958573	75.3	49.1	26.2	1.87405	31	1.57	5.28	1.57	3.18	6.5	96.7	71.5222	253.2	0	22.06	0	1	0	1	0	0	1	0	0	1	0
64	1	8.65	4.51	2.75	0.78	218	52.2	31.8	9	79.2727	1.64	3.52564	48.337	357.52	1.2792	278.866	0.752294	66.6	42.8	23.8	1.79832	15	2.26	5.25	1.15	3.32	4.8	85.2	84.5293	369.3	0	21.94	0	1	0	0	0	1	1	0	0	0	1
42	1	7.81	4.75	2.2	0.62	332	60.76	28.1	7.96	150.909	2.15909	3.54839	69.8947	716.818	1.33864	444.427	0.650329	69.7	45.4	24.3	1.86831	21	1.02	4.21	1.32	2.56	7.3	86.5	89.4616	404.7	0	25.04	0	1	0	0	0	1	0	0	0	0	0
39	1	6.31	3.07	2.77	0.33	224	48.6	43.9	5.2	80.8664	1.1083	8.39394	72.9642	248.26	0.36574	81.9258	0.494778	74.8	48.2	26.6	1.81203	28	1.22	4.02	1.05	2.64	4.73	77.6	103.654	303.7	0	25.4	0	1	0	1	0	0	1	0	0	1	0
34	1	4.15	1.96	1.62	0.37	210	47.11	39.1	8.87	129.63	1.20988	4.37838	107.143	254.074	0.447654	94.0074	0.576132	76.4	48.6	27.8	1.7482	14	1.07	3.63	0.99	2.19	5.3	72	116.518	299	0	21.16	0	0	0	0	0	0	1	0	0	0	1
28	1	5.26	2.98	1.84	0.26	260	56.6	35	4.9	141.304	1.61957	7.07692	87.2483	421.087	0.421087	109.483	0.62291	77.1	49.2	27.9	1.76344	62	1.17	4.86	1.54	2.4	4.5	87.7	94.5743	413	0	25.99	0	0	0	0	0	1	0	0	0	0	0
32	1	5.29	2.75	1.97	0.39	228	52.06	37.3	7.34	115.736	1.39594	5.05128	82.9091	318.274	0.544416	124.127	0.612254	72.4	45.7	26.7	1.71161	27	0.67	5.02	1.55	2.75	6.2	69.4	123.258	355.1	0	27.34	0	1	0	0	0	0	0	0	0	1	1
40	1	5.16	3.13	1.43	0.28	146	60.7	27.7	5.4	102.098	2.18881	5.10714	46.6454	319.566	0.612867	89.4786	1.49919	78.5	50.6	27.9	1.81362	20	0.79	4.72	1.73	2.36	6.2	80.3	98.921	248.7	0	21.46	0	1	0	0	0	0	0	0	0	0	0
42	1	6.17	3.47	2.26	0.33	300	56.3	36.6	5.3	132.743	1.5354	6.84848	86.4553	460.619	0.506681	152.004	0.511799	79.9	46.6	33.3	1.3994	65	2.35	5.6	1.23	3.4	4.1	77.3	102.778	437.6	0	26.26	NA	NA	0	1	0	1	1	0	0	0	1
51	1	6.25	2.86	2.75	0.48	237	45.7	44	7.7	86.1818	1.04	5.72917	82.8671	246.48	0.4992	118.31	0.438819	75.1	47.9	27.2	1.76103	12	1.07	4.88	1.52	2.88	4	69	114.204	249.9	0	19.79	0	1	0	0	0	0	0	0	0	1	0
42	1	6.85	4.31	2.12	0.37	213	63	30.9	5.4	100.472	2.03302	5.72973	49.42	433.033	0.752217	160.222	0.954469	77.7	50.6	27.1	1.86716	24	1.46	4.28	1.3	2.34	3.2	64.1	129.495	461.3	0	21.94	NA	NA	0	0	0	1	0	0	0	1	1
43	1	5.23	2.93	1.83	0.39	218	55.93	35	7.53	119.126	1.60109	4.69231	74.4027	349.038	0.624426	136.125	0.734446	79.2	45.6	33.6	1.35714	10	1.99	4.77	1.24	2.53	4.8	83.9	92.5045	356.5	0	23.78	0	1	0	0	0	0	1	0	0	1	0
47	1	6.93	3.99	2.29	0.53	240	57.58	33	7.68	104.803	1.74236	4.32075	60.1504	418.166	0.92345	221.628	0.725983	75.9	47.7	28.2	1.69149	33	3.56	4.56	1.28	2.55	5.5	81.5	94.3631	396.9	0	23.88	0	1	0	0	0	1	1	0	0	0	0
45	1	5.89	3.58	1.39	0.53	231	60.72	23.7	8.94	166.187	2.57554	2.62264	64.5251	594.95	1.36504	315.323	1.11495	73.5	45.8	27.7	1.65343	31	1.17	5.13	1.05	3.54	6.7	101.3	72.7158	526.7	0	24.91	0	0	0	0	0	1	1	0	0	1	1
40	1	4.82	2.07	2.2	0.4	172	43	45.6	8.3	78.1818	0.940909	5.5	83.0918	161.836	0.376364	64.7345	0.54704	78.1	46.3	31.8	1.45597	47	0.71	4.57	1.45	2.65	5	71.1	114.948	361.6	0	27.36	0	1	0	0	0	1	0	0	0	0	0
48	1	7.96	4.09	3.06	0.6	291	51.4	38.4	7.5	95.098	1.3366	5.1	71.1491	388.951	0.801961	233.371	0.459313	72.1	43.9	28.2	1.55674	26	1.7	4.09	1.18	2.15	4.9	69.5	114.426	336.7	0	26.82	NA	NA	0	0	0	0	1	0	0	1	0
33	1	5.99	2.92	2.66	0.28	176	48.8	44.4	4.7	66.1654	1.09774	9.5	60.274	193.203	0.307368	54.0968	0.623718	80.7	47	33.7	1.39466	22	1.83	3.39	1.03	1.73	2.7	70.6	120.015	362.1	0	24	0	1	0	0	0	1	1	0	0	0	1
57	1	6.72	4.08	2.16	0.29	257	60.9	32.1	4.3	118.981	1.88889	7.44828	62.9902	485.444	0.547778	140.779	0.734976	74.6	49.6	25	1.984	28	1.07	4.4	1.37	2.36	5.3	84.1	87.6953	305.9	0	21.59	0	1	0	0	0	0	0	0	0	1	1
55	1	5.11	2.92	1.81	0.21	215	57.2	35.4	4.1	118.785	1.61326	8.61905	73.6301	346.851	0.338785	72.8387	0.750353	71.9	47.8	24.1	1.9834	22	0.88	4.36	1.32	2.8	6.6	79.4	94.7486	424.3	0	25.95	0	1	0	1	0	1	0	0	0	1	0
44	1	7.16	4.03	2.26	0.51	239	56.3	31.6	7.1	105.752	1.78319	4.43137	59.3052	426.181	0.909425	217.353	0.746103	70.5	46.4	24.1	1.92531	19	1.67	3.65	1.09	1.88	4	78.1	100.639	519	0	24.86	0	0	0	1	0	1	1	0	0	0	0
44	1	5.34	2.81	1.48	0.47	212	52.57	27.8	8.79	143.243	1.89865	3.14894	75.4448	402.514	0.892365	189.181	0.895589	69.2	44.5	24.7	1.80162	17	2.36	4.31	0.9	1.93	4.9	77.1	102.252	316.3	0	24.68	0	1	0	0	0	0	1	0	0	0	0
74	1	7.48	5.1	1.94	0.33	187	68.3	25.9	4.4	96.3918	2.62887	5.87879	36.6667	491.598	0.867526	162.227	1.40581	82.7	47.9	34.8	1.37644	22	1.65	4.43	1.52	2.14	4.8	72.6	100.343	335.9	0	22.07	0	1	0	0	0	0	0	0	0	1	1
62	1	5.76	2.87	2.45	0.37	205	49.9	42.5	6.4	83.6735	1.17143	6.62162	71.4286	240.143	0.433429	88.8529	0.571429	76.1	44.6	31.5	1.41587	21	1.84	5.31	1.44	2.99	5.2	73	102.872	466	0	24.15	1	2	0	0	0	1	1	0	0	1	0
43	1	5.8	3.04	1.96	0.46	194	52.39	33.7	8.01	98.9796	1.55102	4.26087	63.8158	300.898	0.713469	138.413	0.799495	75.8	47.1	28.7	1.64111	36	3.77	5.61	1.53	2.58	4.8	70.2	115.267	440.9	0	25.18	1	2	0	1	0	1	1	0	0	0	1
39	1	6.86	4.03	2.1	0.52	177	58.8	30.6	7.6	84.2857	1.91905	4.03846	43.9206	339.671	0.997905	176.629	1.08421	75.9	50.6	25.3	2	15	3.33	4.24	1.21	2	4.59	75.8	106.7	559.6	0	25.78	0	1	0	1	0	1	1	0	0	0	0
62	1	5.6	2.79	2.12	0.57	292	49.82	37.8	10.1	137.736	1.31604	3.7193	104.659	384.283	0.750142	219.041	0.450698	74.9	50.1	24.8	2.02016	15	0.87	4.28	1.24	2.72	5.1	79.9	92.0228	320	0	23.83	0	0	0	0	0	0	1	0	0	0	1
65	1	7.59	3.64	3.42	0.38	233	47.9	45.1	5	68.1287	1.06433	9	64.011	247.988	0.404444	94.2356	0.456793	76.9	44.7	32.2	1.3882	15	2.33	4.23	1.14	2.3	4.1	88.8	80.0982	514.9	0	25.58	0	1	0	1	1	1	1	0	0	1	1
72	1	5.34	3.27	1.61	0.37	174	61.3	30.1	6.9	108.075	2.03106	4.35135	53.211	353.404	0.751491	130.759	1.16727	68.9	46.1	22.8	2.02193	19	0.47	3.65	1.56	1.71	3.9	64.5	116.685	298.1	0	22.22	1	2	0	0	0	0	0	0	0	0	0
66	1	6.69	4.28	1.79	0.48	187	64	26.8	7.2	104.469	2.39106	3.72917	43.6916	447.128	1.14771	214.622	1.27864	78.6	46.4	32.2	1.44099	28	0.86	4.73	1.55	2.96	5.8	74.1	99.867	262.3	0	25.91	1	2	0	0	0	0	0	0	0	1	1
66	1	6.16	2.8	2.4	0.59	287	45.53	39	9.55	119.583	1.16667	4.0678	102.5	334.833	0.688333	197.552	0.406504	85.8	49.8	36	1.38333	26	2.11	5.39	1.6	2.55	6.3	98.3	70.4639	433.3	0	26.89	0	1	0	0	0	1	1	0	0	1	0
44	1	4.12	2.56	1.22	0.26	178	62.2	29.6	6.3	145.902	2.09836	4.69231	69.5312	373.508	0.545574	97.1121	1.17885	72.4	46	26.4	1.74242	19	1.08	4.55	1.65	2.38	6.7	98.3	75.7682	452.6	0	25.59	0	1	0	0	0	1	0	0	0	0	1
67	1	4.35	2.31	1.51	0.32	251	53.1	34.7	7.4	166.225	1.5298	4.71875	108.658	383.98	0.489536	122.874	0.609483	72.9	48.3	24.6	1.96341	14	1.12	4.97	2.26	2.08	4.23	79.4	91.4598	213.2	0	21.3	1	2	0	0	0	0	0	0	0	1	0
69	1	10.53	6.88	2.86	0.44	318	65.2	27.2	4.2	111.189	2.40559	6.5	46.2209	764.979	1.05846	336.591	0.756476	76.7	54.3	22.4	2.42411	24	0.97	4.06	1.6	2.18	4.8	80.2	89.8609	293.1	0	21.77	0	1	0	0	1	0	0	0	0	0	1
48	1	6.92	3.13	3.37	0.29	283	45.3	48.7	4.2	83.9763	0.928783	11.6207	90.4153	262.846	0.269347	76.2253	0.328192	69.6	48	21.6	2.22222	28	1.38	5.16	1.5	3.23	6.17	93.3	79.5609	341.2	0	24.46	0	0	0	1	1	0	1	0	0	1	0
74	1	7.4	4.18	2.51	0.54	236	56.4	33.9	7.3	94.0239	1.66534	4.64815	56.4593	393.02	0.899283	212.231	0.705652	70.8	43	27.8	1.54676	16	1.34	4.31	1.06	2.55	7.1	76.9	93.4653	242.4	0	25.9	NA	NA	0	1	1	0	1	0	0	0	0
61	1	7.42	3.97	2.37	0.63	218	53.5	31.9	8.5	91.9831	1.67511	3.7619	54.9118	365.173	1.05532	230.059	0.768397	79.3	49.2	30.1	1.63455	26	2.29	2.97	0.9	1.33	7.5	94.6	74.9294	409.9	0	27.85	0	1	0	1	1	1	1	0	0	1	0
27	1	5.67	2.81	2.5	0.33	225	49.5	44.1	5.8	90	1.124	7.57576	80.0712	252.9	0.37092	83.457	0.499556	73.8	49.5	24.3	2.03704	23	0.58	4.56	1.66	2.53	5.19	84.4	99.8057	363.6	0	24.39	0	0	0	0	0	1	0	0	0	0	0
34	1	5.99	2.85	2.62	0.27	247	47.7	43.7	4.5	94.2748	1.08779	9.7037	86.6667	268.683	0.293702	72.5445	0.440399	75.3	47	28.3	1.66078	25	2.35	3.98	0.84	2.4	4.79	71.4	117.727	345.3	0	22.2	0	1	0	0	0	0	1	0	0	1	1
55	1	4.91	2.76	1.58	0.21	158	56.2	32.2	4.3	100	1.74684	7.52381	57.2464	276	0.366835	57.96	1.10559	66.7	45.2	21.5	2.10233	23	0.65	3.12	1.29	1.56	5.6	82.6	90.2397	338.8	0	26.24	0	0	0	0	0	0	0	0	0	0	0
56	1	6	2.93	1.9	0.36	364	48.8	31.7	6	191.579	1.54211	5.27778	124.232	561.326	0.555158	202.077	0.423655	78.5	46.1	32.4	1.42284	17	2.4	5.66	0.99	3.73	4.36	118	57.9226	491.9	0	26.08	NA	NA	0	1	0	1	1	0	1	1	0
45	1	5.3	2.34	2.39	0.43	182	44.1	45.1	8.1	76.1506	0.979079	5.55814	77.7778	178.192	0.421004	76.6228	0.537956	78.6	46.2	32.4	1.42593	21	2	5.39	1.64	3.06	4.84	85.2	90.0303	499.5	0	23.87	0	1	0	0	0	1	1	0	0	0	1
27	1	8.8	4.5	3.1	0.9	235	50.6	35.6	10.2	75.8065	1.45161	3.44444	52.2222	341.129	1.30645	307.016	0.617708	70.9	46.4	24.5	1.89388	17	0.64	4.44	2.15	1.95	4.69	90.5	91.5709	481.6	0	23.09	0	0	0	0	0	1	0	0	0	0	0
39	1	7	4.07	2.51	0.3	253	58.1	35.9	4.3	100.797	1.62151	8.36667	62.1622	410.243	0.486454	123.073	0.640915	76.1	49.7	26.4	1.88258	34	2.08	5.06	1.27	3.06	4.48	90	86.3257	439.6	0	24.22	0	1	0	1	0	1	1	0	0	1	0
26	1	6.44	3.84	1.99	0.52	209	59.6	30.9	8.1	105.025	1.92965	3.82692	54.4271	403.296	1.00342	209.714	0.923277	75.6	47.2	28.4	1.66197	13	1.89	4.62	1.14	2.96	4.26	73.2	119.781	426.7	0	22.53	0	0	0	0	0	1	1	0	0	1	1
55	1	7.6	5.6	1.6	0.4	256	73	20.7	5.3	160	3.5	4	45.7143	896	1.4	358.4	1.36719	78.6	50.2	28.4	1.76761	19	1.84	3.39	1.48	1.31	4.29	76.7	98.8812	442.3	0	23.07	0	0	0	0	0	1	1	0	0	0	0
67	1	3.29	1.6	1.2	0.45	144	48.4	36.3	13.6	120	1.33333	2.66667	90	192	0.6	86.4	0.925926	68.1	42.8	25.3	1.6917	19	0.71	4.69	1.6	2.7	5.6	82.2	87.6308	204	0	21.48	0	1	0	0	0	0	0	0	0	1	1
24	1	5.94	3.74	1.65	0.35	315	63	27.8	5.9	190.909	2.26667	4.71429	84.2246	714	0.793333	249.9	0.719577	80.3	53.5	26.8	1.99627	25	1.47	5.41	1.23	3.41	3.63	69.3	130.003	500	0	29.76	0	0	0	1	0	1	1	0	0	1	0
41	1	8.15	3.46	3.97	0.49	252	42.5	48.7	6	63.4761	0.871537	8.10204	72.8324	219.627	0.427053	107.617	0.345848	71.9	46.3	25.6	1.80859	102	1.6	5.12	1.11	3.41	4.89	92.6	82.6019	630.3	0	26.73	0	1	0	1	0	1	1	0	0	0	0
35	1	6.34	3.82	2.14	0.3	228	60.2	33.8	4.7	106.542	1.78505	7.13333	59.6859	406.991	0.535514	122.097	0.782915	71	50.5	20.5	2.46341	22	1.07	4.94	1.26	3.38	4.11	84	95.8357	347	0	24.61	NA	NA	0	0	0	0	1	0	0	1	0
30	1	5.2	3.1	1.4	0.51	289	60.1	27.2	9.8	206.429	2.21429	2.7451	93.2258	639.929	1.12929	326.364	0.766189	78.3	52	26.3	1.97719	18	0.57	3.54	1.39	1.9	5.24	86.5	95.0153	356.8	0	20.12	0	1	0	0	0	0	0	0	0	1	0
65	1	4.74	2.85	1.29	0.27	199	60.2	27.2	5.7	154.264	2.2093	4.77778	69.8246	439.651	0.596512	118.706	1.1102	74.9	46.9	28	1.675	29	0.84	4.91	2.1	2.54	5.04	83.3	86.674	276.7	0	20.7	0	0	0	0	0	0	0	0	0	0	0
59	1	4.95	2.8	1.8	0.2	274	56.6	36.4	4	152.222	1.55556	9	97.8571	426.222	0.311111	85.2444	0.567721	69.7	46	23.7	1.94093	32	1.86	5.55	1.16	3.53	5.12	76.6	97.8037	414.3	0	24.12	1	2	0	0	0	1	1	0	0	1	0
24	1	4.56	2.18	1.97	0.36	249	47.85	43.2	7.97	126.396	1.1066	5.47222	114.22	275.543	0.398376	99.1955	0.444417	72.6	49.5	23.1	2.14286	18	0.54	3.55	1.53	1.87	4.4	88.9	95.6034	288.3	0	21.35	NA	NA	0	0	0	0	0	0	0	0	0
35	1	8.14	5.48	2.16	0.32	205	67.4	26.5	3.9	94.9074	2.53704	6.75	37.4088	520.093	0.811852	166.43	1.23758	81.1	50.8	30.3	1.67657	22	1.87	4.29	1.06	2.52	3.01	64.4	133.022	499.8	0	24.39	0	1	0	0	0	1	1	0	0	0	1
81	1	7.02	4.49	1.82	0.48	225	64	25.9	6.8	123.626	2.46703	3.79167	50.1114	555.082	1.18418	266.44	1.09646	65.3	46.9	18.4	2.54891	15	0.96	5.88	2.15	3.11	5.5	95.5	70.3936	356.2	0	19.15	1	2	0	0	0	0	1	0	0	1	0
62	1	7.2	3.14	3.41	0.41	205	43.5	47.4	5.7	60.1173	0.920821	8.31707	65.2866	188.768	0.377537	77.395	0.449181	68.3	42.7	25.6	1.66797	21	1.07	5.3	1.36	3.47	5.62	103.4	66.9452	455.3	0	26.17	0	1	0	1	0	1	1	0	0	1	0
58	1	6.74	3.68	2.53	0.29	192	54.6	37.5	4.3	75.8893	1.45455	8.72414	52.1739	279.273	0.421818	80.9891	0.757576	74.3	46.4	27.9	1.66308	16	0.88	3.43	1.07	1.97	6.46	85.2	86.032	347.9	0	22.34	0	1	0	0	0	0	1	0	0	0	1
26	1	6.78	4.25	1.99	0.4	285	62.7	29.4	5.9	143.216	2.13568	4.975	67.0588	608.668	0.854271	243.467	0.749361	68.2	48.3	19.9	2.42714	37	6.8	5.82	0.74	2.9	4.61	65.9	136.361	322.4	0	26.78	0	0	0	0	1	0	1	0	0	0	0
35	1	10.31	6.08	3.41	0.61	206	59	33.1	5.9	60.4106	1.78299	5.59016	33.8816	367.296	1.08762	224.051	0.86553	71.3	48.9	22.4	2.18304	10	1.4	4.25	1.09	2.87	5.72	90.1	87.8936	457.1	0	22.69	0	1	0	0	0	1	1	0	0	1	1
24	1	6.41	3.43	2.48	0.38	307	53.5	38.7	5.9	123.79	1.38306	6.52632	89.5044	424.601	0.525565	161.348	0.45051	81	53.5	27.5	1.94545	44	1.48	5.36	1.46	3.34	4.87	96.1	86.8436	534.9	0	24.83	0	0	0	0	0	1	1	0	0	0	0
39	1	4.94	2.3	2.06	0.29	314	46.5	41.7	5.9	152.427	1.1165	7.10345	136.522	350.583	0.323786	101.669	0.355575	72	49.2	22.8	2.15789	36	1.41	5.75	1.56	3.46	6	69	119.822	415.7	0	26.52	0	0	0	0	0	1	1	0	0	0	1
63	1	4.73	2.96	1.45	0.25	297	62.49	30.6	5.28	204.828	2.04138	5.8	100.338	606.29	0.510345	151.572	0.687333	76.7	50.1	26.6	1.88346	20	0.93	5.58	1.88	3.06	4.1	63.3	122.31	428.6	0	23.72	0	1	0	1	0	1	1	0	0	0	1
50	1	4.8	2.88	1.45	0.34	230	60	30.2	7.1	158.621	1.98621	4.26471	79.8611	456.828	0.67531	155.321	0.863568	78.3	46.5	31.8	1.46226	17	1.01	5.55	1.54	3.23	6	92	80.3612	384.3	0	21.99	0	0	0	0	0	1	1	0	0	1	0
37	1	4.27	2.44	1.5	0.23	210	57.1	35.1	5.4	140	1.62667	6.52174	86.0656	341.6	0.374133	78.568	0.774603	74.7	50.2	24.5	2.04898	16	0.91	3.55	1.39	1.92	5.32	80.2	100.465	393.2	0	19.47	0	0	0	0	0	1	0	0	0	0	0
42	1	7.93	4.17	2.85	0.56	283	52.5	35.9	7.1	99.2982	1.46316	5.08929	67.8657	414.074	0.819368	231.881	0.517017	76.7	44	32.7	1.34557	32	2.21	5.09	1.42	3.07	5.16	76.8	103.605	406.6	0	22.82	1	2	0	1	0	1	1	0	0	1	0
30	1	5.33	2.79	2.02	0.21	187	52.4	37.9	3.9	92.5743	1.38119	9.61905	67.0251	258.282	0.29005	54.2393	0.738603	76.5	52.7	23.8	2.21429	11	0.75	3.89	1.35	2.21	5.49	67	130.225	553.9	0	22.44	0	1	0	0	0	1	0	0	0	0	0
61	1	7.04	4.51	1.82	0.51	241	64.04	25.8	7.19	132.418	2.47802	3.56863	53.4368	597.203	1.26379	304.574	1.02822	71.4	45.9	25.5	1.8	19	1.06	4.4	1.09	2.96	7.5	80.4	91.5833	434	0	26.08	0	1	0	1	0	1	1	0	0	1	0
46	1	5.32	2.53	2.22	0.29	245	47.5	41.7	5.5	110.36	1.13964	7.65517	96.8379	279.212	0.330495	80.9714	0.465159	74.5	44.6	29.9	1.49164	24	3.4	4.87	1.11	2.34	4.3	85.2	89.6768	507.7	0	23.1	0	1	0	1	0	1	1	0	0	0	0
33	1	6.31	3	2.74	0.33	267	47.6	43.4	5.2	97.4453	1.09489	8.30303	89	292.336	0.361314	96.4708	0.410071	77.1	47.7	29.4	1.62245	53	2.39	5.77	0.94	3.95	4.63	93.9	84.4098	392.7	0	30.55	NA	NA	0	1	0	1	1	0	0	1	0
26	1	4.96	2.61	1.8	0.32	261	52.6	36.3	6.5	145	1.45	5.625	100	378.45	0.464	121.104	0.555556	72.3	50.8	21.5	2.36279	11	0.93	4.63	1.84	2.61	4.52	70.7	125.029	328.1	0	23.07	NA	NA	0	0	0	0	0	0	0	0	0
70	1	6.57	4.38	1.64	0.39	240	66.6	25	5.9	146.341	2.67073	4.20513	54.7945	640.976	1.04159	249.98	1.1128	76.2	49.1	27.1	1.81181	21	1.13	3.83	1.65	1.84	4.04	72.1	102.214	268.7	0	31.72	0	0	0	0	0	0	0	0	0	1	1
43	1	7.73	2.95	3.99	0.5	287	38.2	51.6	6.5	71.9298	0.739348	7.98	97.2881	212.193	0.369674	106.096	0.257613	76.8	47.5	29.3	1.62116	20	1.91	5.18	1.34	3.13	7.16	82.6	94.3044	302.9	0	25.24	NA	NA	0	0	0	0	1	0	0	1	0
80	1	5.47	3.6	1.36	0.45	191	65.8	24.9	8.2	140.441	2.64706	3.02222	53.0556	505.588	1.19118	227.515	1.38589	69	43	26	1.65385	21	1.16	4.75	1.69	2.76	4.9	69.4	104.613	532.6	0	23.78	1	2	0	0	0	1	0	0	0	0	0
58	1	4.52	2.75	1.41	0.29	208	60.9	31.2	6.4	147.518	1.95035	4.86207	75.6364	405.674	0.565603	117.645	0.93767	72.3	47.3	25	1.892	32	2.06	4.72	1.34	2.68	7.09	67.4	114.883	295	0	22.7	0	0	0	0	0	0	1	0	0	0	0
66	1	7.91	4.12	3.31	0.45	197	52.1	41.8	5.7	59.5166	1.24471	7.35556	47.8155	245.208	0.560121	110.344	0.631834	76	46.2	29.8	1.55034	36	3.18	5.82	1.07	3.38	4.7	86.4	82.6266	437.1	0	25.99	0	1	0	1	0	1	1	0	0	1	0
44	1	5.05	2.99	1.41	0.39	229	59.3	27.8	7.78	162.411	2.12057	3.61538	76.5886	485.61	0.827021	189.388	0.926012	73.1	49	24.1	2.0332	43	1.33	3.85	1.31	2.09	4.8	59.9	139.622	357.5	0	23.39	0	0	0	0	0	1	0	0	0	0	1
91	1	5.9	3.3	2.07	0.29	137	55.9	35.1	4.9	66.1836	1.5942	7.13793	41.5152	218.406	0.462319	63.3377	1.16365	69.4	44.6	24.8	1.79839	13	0.59	4.91	1.94	2.38	7.3	73.4	95.3979	281.2	0	21.37	1	2	0	0	0	0	0	0	0	0	0
71	1	4.92	2.56	1.93	0.36	241	52.1	39.2	7.3	124.87	1.32642	5.36111	94.1406	319.668	0.477513	115.081	0.550384	77.6	49.8	27.8	1.79137	20	2.7	5.13	1.35	2.84	7.2	72	102.13	515.3	0	23.95	0	1	0	1	0	1	1	0	0	1	0
44	1	4.57	2.25	1.67	0.51	157	49.15	36.4	11.24	94.012	1.34731	3.27451	69.7778	211.527	0.687126	107.879	0.858156	75.4	45.8	29.6	1.5473	18	1.72	5.24	1.55	2.57	4.1	78.6	99.8497	378.1	0	23.72	0	1	0	0	0	1	1	0	0	0	0
38	1	6	3.53	1.87	0.35	214	58.8	31.2	5.8	114.439	1.8877	5.34286	60.6232	403.968	0.660695	141.389	0.882103	76.6	48.9	27.7	1.76534	47	1.33	6	1.43	3.73	6.4	80.9	98.9205	427.3	0	25.81	0	1	0	1	0	1	1	0	0	1	1
62	1	7.12	5.04	1.54	0.45	250	70.82	21.6	6.32	162.338	3.27273	3.42222	49.6032	818.182	1.47273	368.182	1.30909	73.8	47.2	26.6	1.77444	14	2.07	6.47	1.48	3.92	5.4	92.5	76.8102	310.3	0	25.22	1	2	0	0	0	0	1	0	0	0	0
51	1	6.66	4.47	1.65	0.41	222	67	24.8	6.2	134.545	2.70909	4.02439	49.6644	601.418	1.11073	246.581	1.22031	71.1	48.2	22.9	2.1048	58	0.89	4.18	1	2.68	4.7	71.4	109.486	485.7	0	27.44	0	1	0	1	0	1	1	0	0	0	1
64	1	5.26	3.26	1.57	0.39	162	61.94	29.9	7.36	103.185	2.07643	4.02564	49.6933	336.382	0.809809	131.189	1.28175	71.5	44.2	27.3	1.61905	17	1.24	4.56	1.14	2.74	5.4	88.9	80.2094	338.9	0	24.88	0	1	0	0	0	0	1	0	0	1	1
55	1	6.65	4.08	1.83	0.3	216	61.4	27.5	4.5	118.033	2.22951	6.1	52.9412	481.574	0.668852	144.472	1.03218	72.8	45.7	27.1	1.68635	20	1.51	4.74	1.31	2.7	4.9	84.1	88.2578	455	0	27.85	0	0	0	0	0	1	0	0	0	1	0
50	1	10.85	6.62	3.17	0.87	248	60.99	29.2	8.02	78.2334	2.08833	3.64368	37.4622	517.905	1.81685	450.578	0.842068	72.6	49.5	23.1	2.14286	14	2.14	5.68	1	3.91	7.9	71.3	110.065	233.5	0	23.81	0	1	0	1	1	0	1	0	0	0	0
41	1	11.44	6.57	4.01	0.71	236	57.4	35.1	6.2	58.8529	1.6384	5.64789	35.9209	386.663	1.16327	274.531	0.694239	79.7	50	29.7	1.6835	73	1.96	5.14	1.13	3.46	5.28	70.6	115.442	469.5	0	23.73	0	1	0	1	0	1	1	0	0	1	0
66	1	4.47	2.22	1.82	0.24	138	49.7	40.7	5.4	75.8242	1.21978	7.58333	62.1622	168.33	0.292747	40.3991	0.883899	86.1	52	34.1	1.52493	33	0.72	3.35	1.34	1.77	7.76	79.8	91.1394	175.2	0	20.8	NA	NA	0	0	1	0	0	0	0	0	0
92	1	4.92	2.73	1.82	0.2	132	55.4	37	4.1	72.5275	1.5	9.1	48.3516	198	0.3	39.6	1.13636	65.4	45.1	20.3	2.22167	12	0.66	4.98	1.69	2.97	7.57	89.1	74.9564	307.6	0	21.95	1	2	0	0	0	0	0	0	0	1	0
69	1	8.29	4.82	2.65	0.45	289	58.1	32	5.4	109.057	1.81887	5.88889	59.9585	525.653	0.818491	236.544	0.629366	65.7	45.3	20.4	2.22059	19	1.11	4.3	1.54	2.37	5.8	45.8	179.397	282.9	0	17.65	1	2	0	0	1	0	0	0	0	0	0
68	1	7.7	3.98	3.08	0.5	200	51.7	40	6.5	64.9351	1.29221	6.16	50.2513	258.442	0.646104	129.221	0.646104	73.8	45.8	28	1.63571	37	2.35	5.23	1.47	2.81	5.95	91	77.0903	384.6	1	27.73	0	1	0	1	0	1	1	0	0	0	0
54	1	6.18	3.75	1.95	0.39	169	60.6	31.6	6.3	86.6667	1.92308	5	45.0667	325	0.75	126.75	1.13792	71.9	46.7	25.2	1.85317	16	1.44	5.53	1.68	3.18	7.3	83.3	89.5987	372.3	1	21.46	0	0	0	0	0	1	1	0	0	1	0
63	1	7.38	3.97	3.02	0.31	186	53.8	40.9	4.2	61.5894	1.31457	9.74194	46.8514	244.51	0.407517	75.7981	0.706758	66.3	42.6	23.7	1.79747	18	1.59	4.98	1.27	3.27	5.2	63	123.029	391.3	1	26.97	0	1	0	1	0	1	1	0	0	1	0
59	1	6.86	4.66	1.82	0.24	223	68	26.5	3.5	122.527	2.56044	7.58333	47.8541	570.978	0.614505	137.035	1.14818	80.1	48.4	31.7	1.52681	10	4.6	5.52	1.5	2.89	5.4	73.8	102.403	405.2	1	22.14	NA	NA	0	0	0	1	1	0	0	0	1
65	1	7.86	4.84	2.4	0.52	209	61.62	30.5	6.57	87.0833	2.01667	4.61538	43.1818	421.483	1.04867	219.171	0.964912	71.8	45.7	26.1	1.75096	20	0.97	6.56	2.19	3.51	4.9	82.9	87.1903	403.9	1	21.96	0	1	0	0	0	1	1	0	0	0	1
72	1	7.29	4.04	2.45	0.61	182	55.48	33.6	8.4	74.2857	1.64898	4.01639	45.0495	300.114	1.00588	183.07	0.906033	73.2	47.2	26	1.81538	28	1.44	5.7	1.61	3.29	9.1	60.5	126.278	376.9	1	23.74	0	1	0	0	0	1	1	0	0	1	0
66	1	7.65	4.2	2.77	0.39	236	55	36.2	5.1	85.1986	1.51625	7.10256	56.1905	357.834	0.591336	139.555	0.642477	72.7	45.3	27.4	1.65328	31	3.31	4.5	1.29	2.32	5.3	95.9	72.6463	443.5	1	27.99	1	2	0	1	1	1	1	0	0	1	1
67	1	4.51	2.08	2.05	0.26	173	46	45.5	5.8	84.3902	1.01463	7.88462	83.1731	175.532	0.263805	45.6382	0.586494	73.6	49	24.6	1.99187	24	1.53	4.17	1.22	2.44	4.9	80.7	89.6451	399.5	1	27.99	0	1	0	1	0	1	1	0	0	0	0
81	1	6.27	3.96	1.9	0.35	183	63.1	30.3	5.6	96.3158	2.08421	5.42857	46.2121	381.411	0.729474	133.494	1.13891	77.9	47	30.9	1.52104	16	1.53	5.5	1.01	3.8	3.47	72.1	99.5784	290.4	1	22.8	0	1	0	1	1	0	1	0	0	1	1
83	1	5.04	2.1	2.4	0.39	158	41.58	47.6	7.66	65.8333	0.875	6.15385	75.2381	138.25	0.34125	53.9175	0.553797	74.8	43	31.8	1.3522	18	0.8	4.68	1.08	3.08	5.5	83.4	82.8404	277.2	1	20.57	0	1	0	0	0	0	1	0	0	0	0
68	1	5.23	2.74	2.08	0.28	201	52.3	39.8	5.4	96.6346	1.31731	7.42857	73.3577	264.779	0.368846	74.1381	0.655377	74.7	47.4	27.3	1.73626	15	1.55	6.44	1.83	3.82	5.6	76.1	96.1232	443.1	1	23.49	0	1	0	0	0	1	1	0	0	0	0
90	1	5.64	3.07	2.11	0.37	154	54.4	37.4	6.6	72.9858	1.45498	5.7027	50.1629	224.066	0.538341	82.9045	0.94479	75.5	49.3	26.2	1.88168	23	1.53	4.82	1.5	2.87	8.62	90.9	73.4174	338.4	1	23.52	0	1	0	0	0	0	0	0	0	1	0
45	1	13.44	7.99	4.26	0.93	243	59.5	31.7	6.9	57.0423	1.87559	4.58065	30.413	455.768	1.7443	423.864	0.771846	77.1	49	28.1	1.74377	25	2.62	3.6	0.98	1.8	4.69	77.5	101.194	413.6	0	23.74	0	1	0	0	0	1	1	0	0	0	1
58	1	2.66	1.16	1.27	0.16	175	43.6	47.7	6	137.795	0.913386	7.9375	150.862	159.843	0.146142	25.5748	0.521935	63.3	44.3	19	2.33158	34	0.95	5.67	1.26	3.77	7.06	78	95.9351	305.8	0	23.11	0	0	0	0	1	0	1	0	0	0	0
46	1	5.46	3.21	1.93	0.28	230	58.9	35.3	5.1	119.171	1.66321	6.89286	71.6511	382.539	0.465699	107.111	0.723136	75.2	50.8	24.4	2.08197	50	0.82	5.99	1.47	3.95	6.31	83.3	92.2076	340.8	0	21.45	0	0	0	0	0	0	1	1	0	1	0
48	1	5.94	3.08	2.25	0.48	248	51.8	37.9	8.1	110.222	1.36889	4.6875	80.5195	339.484	0.657067	162.953	0.551971	72.7	43.5	29.2	1.48973	13	2.09	3.66	0.82	2.28	4.3	89	84.3309	328	0	28.52	0	1	0	1	0	0	1	0	0	1	0
43	1	4.8	2.8	1.6	0.27	170	59.2	33.6	5.7	106.25	1.75	5.92593	60.7143	297.5	0.4725	80.325	1.02941	66.5	42.7	23.8	1.79412	25	0.71	4.7	1.38	3.16	6.52	76.5	103.669	379	0	26.66	0	0	0	0	0	1	1	0	0	0	0
23	1	6.37	4.37	1.46	0.45	229	68.5	22.9	7.1	156.849	2.99315	3.24444	52.4027	685.432	1.34692	308.444	1.30705	69.6	44.7	24.9	1.79518	12	1	3.73	1.62	1.83	2.75	63.2	146.772	306.1	0	18.04	0	1	0	0	0	0	0	0	0	0	1
54	1	6.26	3.72	1.99	0.32	259	59.5	31.8	5.1	130.151	1.86935	6.21875	69.6237	484.161	0.598191	154.931	0.721755	70.2	46.9	23.3	2.01288	10	1.7	5.81	1.34	3.73	4.9	91.5	79.7965	482.4	0	24.41	0	0	0	1	0	1	1	0	0	1	0
32	1	5.18	3	1.82	0.27	229	58	35.1	5.2	125.824	1.64835	6.74074	76.3333	377.473	0.445055	101.918	0.719804	78.5	48.8	29.7	1.6431	49	0.94	5.31	1.19	3.75	3.96	87.6	92.4707	463.9	0	22.78	NA	NA	0	0	0	1	1	0	0	1	0
33	1	4.04	2.46	1.24	0.19	188	60.9	30.7	4.7	151.613	1.98387	6.52632	76.4228	372.968	0.376935	70.8639	1.05525	76.3	49.4	26.9	1.83643	14	1.11	5.75	1.79	3.37	4.31	94.1	84.1884	361.6	0	24.21	0	1	0	0	0	1	1	0	0	0	1
48	1	10.18	5.76	3.37	0.69	285	56.6	33.1	6.8	84.5697	1.7092	4.88406	49.4792	487.122	1.17935	336.114	0.599719	68.7	43.4	25.3	1.71542	32	3.52	5.02	1.02	3.03	4.64	78.8	97.9987	529.6	0	22.6	0	1	0	0	0	1	1	0	0	0	0
55	1	6.93	3.61	2.73	0.39	224	52.1	39.4	5.6	82.0513	1.32234	7	62.0499	296.205	0.515714	115.52	0.590332	76.3	49.9	26.4	1.89015	31	3.16	5.56	1.11	3.24	3.8	65.2	120.829	394.2	0	23.19	0	1	0	0	0	1	1	0	0	1	0
57	1	5.77	3.15	2.12	0.37	277	54.7	36.7	6.4	130.66	1.48585	5.72973	87.9365	411.58	0.549764	152.285	0.536408	80.4	45.6	34.8	1.31034	44	1.01	5.06	1.66	3.03	7.06	76.5	98.5681	421.2	0	21.31	0	1	0	0	1	1	0	0	0	1	1
37	1	6.12	3.41	2.15	0.27	207	55.8	35.1	4.4	96.2791	1.58605	7.96296	60.7038	328.312	0.428233	88.6441	0.766206	72.1	47.5	24.6	1.93089	50	1.12	2.79	0.94	1.45	3.89	92.6	84.1337	662.6	0	25.28	0	1	0	1	0	1	1	0	0	1	0
45	1	6.93	4.25	2.26	0.34	199	61.4	32.6	4.9	88.0531	1.88053	6.64706	46.8235	374.226	0.639381	127.237	0.94499	75.5	47.7	27.8	1.71583	18	1.91	4.96	0.9	3.33	3.72	76.6	102.663	414.8	0	23.88	0	1	0	0	1	1	1	0	0	0	1
37	1	6.55	4.29	1.44	0.47	218	65.4	22	7.2	151.389	2.97917	3.06383	50.8159	649.458	1.40021	305.245	1.36659	66.5	45.1	21.4	2.10748	11	1.17	3.77	0.94	2.34	3.1	78.8	102.673	358.4	0	23.67	0	1	0	0	0	1	1	0	0	1	0
36	1	5.89	3.07	2.44	0.18	205	52.2	41.4	3.1	84.0164	1.2582	13.5556	66.7752	257.93	0.226475	46.4275	0.613754	72.8	49.9	22.9	2.17904	47	1.4	2.99	0.93	1.73	3.93	91.4	85.9192	669.6	0	26.47	0	1	0	1	0	1	1	0	0	1	1
43	1	6.03	3.13	2.18	0.53	202	51.9	36.2	8.8	92.6606	1.43578	4.11321	64.5367	290.028	0.760963	153.715	0.710782	74.4	48.5	25.9	1.87259	20	0.71	4.28	1.62	2.34	4.43	89	86.0078	432.7	0	23.82	0	0	0	0	0	1	0	0	0	1	0
41	1	6.69	3.9	1.91	0.34	252	58.2	28.6	5.1	131.937	2.04188	5.61765	64.6154	514.555	0.694241	174.949	0.810272	75.3	49.2	26.1	1.88506	31	1.3	5.15	1.47	3.15	6.18	62.2	134.974	264.1	0	22.77	NA	NA	0	0	0	0	1	0	0	0	0
49	1	6.94	4.31	2.09	0.34	282	62.1	30.1	4.9	134.928	2.0622	6.14706	65.4292	581.541	0.701148	197.724	0.731277	80.3	51	29.3	1.74061	23	2.56	4.17	0.98	2.64	4.27	69.1	114.819	468.7	0	24.67	0	1	0	1	0	1	1	0	0	1	0
35	1	7.72	3.82	3.21	0.59	308	49.5	41.6	7.6	95.9502	1.19003	5.44068	80.6283	366.53	0.702118	216.252	0.386374	71.1	47	24.1	1.95021	13	0.89	4.14	1.37	2.65	6.48	102	75.418	565.2	0	24.87	0	1	0	0	0	1	0	0	0	0	1
52	1	7.1	3.45	2.45	0.58	202	48.5	34.5	8.2	82.449	1.40816	4.22414	58.5507	284.449	0.816735	164.98	0.697111	75.1	47.3	27.8	1.70144	22	1.35	4.67	1.01	3.11	5.83	79.8	95.113	395	0	26.01	0	1	0	0	0	1	1	0	0	1	0
40	1	5.92	3.1	2.12	0.36	166	52.4	35.8	6.1	78.3019	1.46226	5.88889	53.5484	242.736	0.526415	87.3849	0.880882	75.1	49	26.1	1.87739	15	0.75	4.56	1.52	2.75	7.41	85.9	91.0248	389.1	0	23.15	0	1	0	0	0	1	0	0	0	0	1
37	1	6.69	4.18	1.58	0.41	196	62.6	23.6	6.1	124.051	2.64557	3.85366	46.89	518.532	1.08468	212.598	1.34978	70	44.7	25.3	1.7668	35	1.29	4.84	1.59	2.75	6.15	70.9	116.969	304.4	0	24.67	0	0	0	0	0	0	0	0	0	1	0
34	1	5.53	2.9	2.23	0.25	248	52.5	40.3	4.5	111.211	1.30045	8.92	85.5172	322.511	0.325112	80.6278	0.524374	78.2	49.8	28.4	1.75352	25	1.22	4.08	1.35	2.49	2.88	72.4	115.724	382.7	0	24.57	NA	NA	0	0	0	1	0	0	0	0	0
38	1	5.06	2.97	1.67	0.28	142	58.7	33	5.5	85.0299	1.77844	5.96429	47.8114	252.539	0.497964	70.7109	1.25242	78.5	51.7	26.8	1.9291	27	1.52	3.05	0.96	1.64	5.22	80.3	99.8334	398.7	0	21.73	0	1	0	0	0	1	1	0	0	0	1
27	1	5.48	2.52	2.4	0.23	303	45.9	43.8	4.2	126.25	1.05	10.4348	120.238	318.15	0.2415	73.1745	0.346535	80.2	50.2	30	1.67333	20	1.67	4.13	1.93	1.8	3.93	76.8	112.131	318.6	0	18.93	0	1	0	0	0	0	0	0	0	1	0
67	1	5.32	3.41	1.5	0.29	195	64	28.2	5.5	130	2.27333	5.17241	57.1848	443.3	0.659267	128.557	1.16581	71.3	44.9	26.4	1.70076	21	0.99	5.09	1.67	3.01	8.64	92.5	75.7512	383.3	0	22.53	0	1	0	1	0	1	0	0	0	1	0
49	1	7.66	4.5	2.38	0.43	309	58.7	31.1	5.6	129.832	1.89076	5.53488	68.6667	584.244	0.813025	251.225	0.611895	75.1	48.7	26.4	1.8447	87	3.65	5.57	1.13	3.49	4.49	75.1	103.608	359.8	0	27.04	0	1	0	1	0	1	1	0	0	0	1
33	1	4.75	2.8	1.63	0.28	198	59	34.3	5.9	121.472	1.71779	5.82143	70.7143	340.123	0.480982	95.2344	0.867571	76.6	48.9	27.7	1.76534	20	0.88	3.48	1.32	1.95	4.32	86.1	93.9438	322.9	0	21.75	0	0	0	0	0	0	0	0	0	0	1
31	1	5.56	3.52	1.53	0.39	296	63.3	27.5	7	193.464	2.30065	3.92308	84.0909	680.993	0.897255	265.587	0.777248	79.7	51.6	28.1	1.8363	29	1.37	5.35	1.22	3.41	5.88	67.7	127.813	439.6	0	23.45	0	1	0	1	0	1	1	0	0	1	0
36	1	7.89	5.12	2.32	0.33	241	64.8	29.4	4.2	103.879	2.2069	7.0303	47.0703	531.862	0.728276	175.514	0.915725	74.2	49.7	24.5	2.02857	36	1.74	4.04	1.17	2.37	4.8	67.6	124.665	420.9	0	25.71	0	1	0	1	0	1	1	0	0	0	0
40	1	7.56	3.71	3.3	0.41	259	49.1	43.7	5.4	78.4848	1.12424	8.04878	69.8113	291.179	0.460939	119.383	0.43407	74.5	44.5	30	1.48333	31	1.82	5.56	0.91	4.05	6.55	74.9	107.795	471.8	0	26.74	0	1	0	1	0	1	1	0	0	0	1
48	1	5.61	2.95	1.81	0.33	184	52.5	32.3	5.9	101.657	1.62983	5.48485	62.3729	299.89	0.537845	98.9635	0.885779	73.8	46.5	27.3	1.7033	20	0.68	4.64	1.86	2.58	9.44	88.9	84.448	419.6	0	21.66	0	1	0	0	1	1	0	0	0	1	0
40	1	5.52	2.59	2.22	0.23	155	46.9	40.2	4.2	69.8198	1.16667	9.65217	59.8456	180.833	0.268333	41.5917	0.752688	73.5	48.5	25	1.94	17	1.38	4.34	1.52	2.42	8.16	82.9	95.1067	323.7	0	21.01	1	2	0	0	0	0	0	0	0	1	0
42	1	4.73	2.66	1.72	0.29	174	56.3	36.4	6.1	101.163	1.54651	5.93103	65.4135	269.093	0.448488	78.037	0.8888	74.9	50.1	24.8	2.02016	21	2.45	4.35	0.84	2.67	4.41	90.3	84.839	423.4	0	26.25	0	1	0	0	0	1	1	0	0	0	0
36	1	6.3	3.01	2.79	0.36	175	47.7	44.3	5.7	62.724	1.07885	7.75	58.1395	188.799	0.388387	67.9677	0.616487	71.7	45.2	26.5	1.70566	10	0.99	4.44	1.47	2.63	4.44	89.8	87.8122	321.7	0	20.45	0	1	0	0	0	0	0	0	0	0	0
38	1	6.6	4.5	1.7	0.38	272	67.2	25.1	5.8	160	2.64706	4.47368	60.4444	720	1.00588	273.6	0.973183	74.6	46	28.6	1.60839	15	0.87	3.59	1.41	2.01	3.04	71	116.21	397.8	0	24.52	NA	NA	0	0	0	1	0	0	0	0	0
35	1	6.08	3.1	2.61	0.27	265	51.1	42.9	4.4	101.533	1.18774	9.66667	85.4839	314.751	0.32069	84.9828	0.448204	79.4	49.8	29.6	1.68243	24	1.97	6.44	1.25	4.37	5.11	88.8	89.4842	604.2	0	25.92	0	0	0	0	0	1	1	0	0	1	1
63	1	5.13	3.48	1.17	0.28	255	67.8	22.8	5.5	217.949	2.97436	4.17857	73.2759	758.462	0.832821	212.369	1.16642	69.2	46.2	23	2.0087	19	0.96	5.11	1.18	3.24	6.51	68.3	111.357	306.3	0	24.49	1	2	0	1	0	0	1	0	0	1	0
29	1	6.5	3.7	2.1	0.38	223	57.2	31.6	5.9	106.19	1.7619	5.52632	60.2703	392.905	0.669524	149.304	0.790092	70.6	44.3	26.3	1.68441	15	0.9	4	1.41	2.41	5.29	87.8	93.8501	317.1	0	23.38	0	1	0	0	0	0	0	0	0	0	0
37	1	8.94	5.78	2.57	0.48	250	64.7	28.7	5.4	97.2763	2.24903	5.35417	43.2526	562.257	1.07953	269.883	0.899611	75	47	28	1.67857	32	0.74	4.71	1.19	3.12	3.67	82.4	97.1659	386.1	0	26.29	0	0	0	0	0	1	1	0	0	0	0
57	1	7.45	4.48	2.39	0.34	296	60.1	32.1	4.6	123.849	1.87448	7.02941	66.0714	554.845	0.637322	188.647	0.633269	67.3	44.2	23.1	1.91342	20	1.83	5.03	1.24	3.24	3.94	89.4	81.325	439.8	0	27.68	NA	NA	0	1	0	1	1	0	0	1	0
57	1	5.25	2.61	2.29	0.25	161	49.7	43.6	4.8	70.3057	1.13974	9.16	61.6858	183.498	0.284934	45.8745	0.707912	80.2	50.4	29.8	1.69128	22	1.57	4.31	1.17	2.58	4.09	78.2	95.9306	374	0	25.51	0	0	0	0	0	1	1	0	0	1	1
54	1	4.5	2.03	1.89	0.31	213	45.14	42	6.84	112.698	1.07407	6.09677	104.926	228.778	0.332963	70.9211	0.50426	71.9	45.6	26.3	1.73384	65	1.72	4.2	1.1	2.57	4.44	92.1	79.1555	351.8	0	26.16	NA	NA	0	0	0	0	1	0	0	0	0
24	1	4.6	2.06	2.05	0.29	284	44.8	44.6	6.3	138.537	1.00488	7.06897	137.864	285.385	0.291415	82.7618	0.35383	76.3	51.7	24.6	2.10163	17	0.84	4.71	1.11	3.09	3.62	67.3	134.787	364.9	0	24.06	0	0	0	0	0	1	1	0	0	1	0
49	1	7.64	4.41	2.47	0.54	310	57.7	32.3	7.1	125.506	1.78543	4.57407	70.2948	553.482	0.96413	298.88	0.575944	76	46.4	29.6	1.56757	38	1.3	5.58	1.08	3.91	9.08	86.4	87.1511	427.5	0	24.65	0	1	0	1	0	1	1	0	0	0	0
54	1	6.6	3.8	1.74	0.29	184	57.5	26.4	4.4	105.747	2.18391	6	48.4211	401.839	0.633333	116.533	1.18691	81.8	50.6	31.2	1.62179	20	8.19	5.06	0.84	1.76	5.5	88.5	83.1476	487.7	0	22.3	0	1	0	0	0	1	1	0	0	1	0
26	1	4.52	2.39	1.66	0.38	227	52.9	36.7	8.4	136.747	1.43976	4.36842	94.9791	326.825	0.547108	124.194	0.634255	76.1	49	27.1	1.80812	14	0.83	3.98	1.36	2.26	3.35	74.3	117.597	363.5	0	24.82	NA	NA	0	0	0	1	0	0	0	0	0
60	1	6.15	3.51	2.28	0.24	257	57	37.1	3.9	112.719	1.53947	9.5	73.2194	395.645	0.369474	94.9547	0.599017	73.9	48.2	25.7	1.87549	21	2	5.99	1.35	3.86	5.56	79.8	92.7076	501.4	0	23.79	1	2	0	0	0	1	1	0	0	0	1
62	1	6.47	4.52	1.42	0.33	179	69.9	21.9	5.1	126.056	3.1831	4.30303	39.6018	569.775	1.05042	188.026	1.77827	69.4	48.4	21	2.30476	18	2.01	5.16	1.31	3.13	5.35	95.8	73.5585	390.8	0	22.84	0	0	0	0	0	1	1	0	0	1	0
31	1	5.28	2.95	1.96	0.26	286	55.9	37.1	4.9	145.918	1.5051	7.53846	96.9492	430.459	0.391327	111.919	0.526259	75.5	47.3	28.2	1.6773	53	1.09	3.6	1.18	2.09	4.78	75.1	112.456	489.9	0	27.1	0	1	0	1	0	1	1	0	0	0	0
34	1	5.89	3.64	1.79	0.33	222	61.8	30.4	5.6	124.022	2.03352	5.42424	60.989	451.441	0.671061	148.976	0.916	72.7	46.7	26	1.79615	35	2.12	3.94	0.64	2.54	7.54	75	110.794	395.9	0	25.09	0	1	0	0	0	1	1	0	0	0	1
45	1	6.01	3.7	1.88	0.25	143	61.5	31.3	4.2	76.0638	1.96809	7.52	38.6486	281.436	0.492021	70.359	1.37628	71.6	45.2	26.4	1.71212	14	2.97	3.97	0.97	2.3	4.56	87.2	87.489	334.6	0	23.22	0	1	0	0	0	0	1	0	0	1	0
43	1	6.2	3.3	2.2	0.5	174	53.4	35.8	8.1	79.0909	1.5	4.4	52.7273	261	0.75	130.5	0.862069	71.9	50.3	21.6	2.3287	20	9.15	5.67	1.19	1.91	4.33	74.2	107.648	412.9	0	22.27	NA	NA	0	1	0	1	1	0	0	1	0
45	1	5.57	3.54	1.41	0.41	186	63.5	25.3	7.4	131.915	2.51064	3.43902	52.5424	466.979	1.02936	191.461	1.34981	67.7	46.2	21.5	2.14884	30	0.59	3.49	1.63	1.75	5.69	66.7	121.781	329.6	0	25.33	0	0	0	0	0	0	0	0	0	0	0
27	1	10.06	5.92	2.57	0.58	203	58.9	25.5	5.8	78.9883	2.3035	4.43103	34.2905	467.611	1.33603	271.214	1.13473	71.8	46	25.8	1.78295	45	2.53	4.53	0.87	2.8	3.81	94.8	86.473	378.3	0	27.55	0	0	0	0	0	1	1	0	0	0	0
34	1	5.96	3.65	1.78	0.41	217	61.2	29.9	6.9	121.91	2.05056	4.34146	59.4521	444.972	0.84073	182.438	0.944959	72.2	48.2	24	2.00833	36	2.79	4.68	1	2.88	4.22	81.4	100.145	523	0	28.48	NA	NA	0	0	0	1	1	0	0	0	0
59	1	5.72	3.23	2.1	0.3	262	56.6	36.7	5.2	124.762	1.5381	7	81.1146	402.981	0.461429	120.894	0.587059	71.8	45	26.8	1.6791	40	1.55	4.42	1.53	2.51	6.7	62.9	124.726	410.3	0	22.57	0	1	0	1	0	1	0	0	0	0	0
35	1	5.08	2.92	1.47	0.45	274	57.5	28.9	8.9	186.395	1.98639	3.26667	93.8356	544.272	0.893878	244.922	0.724962	71.7	46.2	25.5	1.81176	31	1.84	5.09	0.95	3.52	4.25	98.1	79.1349	388.2	0	26.12	0	1	0	1	0	1	1	0	0	1	0
55	1	3.8	2.2	1.2	0.25	178	56.5	31.9	6.6	148.333	1.83333	4.8	80.9091	326.333	0.458333	81.5833	1.02996	77.6	45.9	31.7	1.44795	22	1.64	5.06	1.22	3.01	4.17	70	110.688	303	0	22.81	0	0	0	0	0	0	1	0	0	0	0
30	1	5.68	2.78	2.49	0.24	175	49	43.8	4.2	70.2811	1.11647	10.375	62.9496	195.382	0.267952	46.8916	0.63798	81.6	49.4	32.2	1.53416	54	1.8	4.92	1.36	2.93	5.28	80.3	104.148	543.7	0	29.49	0	0	0	1	0	1	1	0	0	0	0
32	1	10.47	5.36	4.35	0.55	212	51.3	41.5	5.3	48.7356	1.23218	7.90909	39.5522	261.223	0.677701	143.673	0.581219	67	47.2	19.8	2.38384	24	1.48	4.61	1.22	2.86	3.25	76.8	108.772	460.1	0	22.82	0	1	0	0	0	1	1	0	0	0	1
37	1	6.71	3.69	2.24	0.46	235	54.9	33.4	6.9	104.911	1.64732	4.86957	63.6856	387.121	0.757768	178.075	0.700988	77.5	49.8	27.7	1.79783	25	1.42	4.21	1.06	2.5	4.75	85.2	93.2407	361.9	0	21.81	0	1	0	0	0	1	1	0	0	1	0
42	1	5.27	3.25	1.53	0.35	220	61.7	29	6.6	143.791	2.12418	4.37143	67.6923	467.32	0.743464	163.562	0.965538	80.9	56.7	24.2	2.34298	28	2.58	3.69	0.87	1.88	4.03	77.6	102.288	320.8	0	22.56	0	1	0	0	0	0	1	0	0	0	1
30	1	7.6	3.79	3.41	0.32	255	49.9	44.9	4.2	74.7801	1.11144	10.6562	67.2823	283.416	0.35566	90.6933	0.435858	74	47.3	26.7	1.77154	34	2.79	4.68	1.14	2.78	3.69	73	117.147	355.1	0	27.52	0	1	0	0	0	0	1	0	0	0	0
68	1	7.86	5.08	2.27	0.44	196	64.6	28.9	5.6	86.3436	2.23789	5.15909	38.5827	438.626	0.98467	192.995	1.14178	76.5	49.4	27.1	1.82288	51	2.28	3.92	1.06	1.98	4.47	89.6	78.5794	421.1	0	25.96	0	1	0	0	0	1	1	0	0	1	0
60	1	4.4	2.79	1.22	0.31	169	63.5	27.7	7	138.525	2.28689	3.93548	60.5735	386.484	0.708934	119.81	1.35319	69.5	46	23.5	1.95745	23	0.89	5.08	1.35	3.25	5.91	64.2	121.252	343.8	0	24.55	0	0	0	0	0	0	1	0	0	1	0
31	1	4.7	2.17	2.2	0.22	163	46.2	46.8	4.7	74.0909	0.986364	10	75.1152	160.777	0.217	35.371	0.605131	72.5	48.4	24.1	2.0083	22	1.07	5.29	1.43	3.5	5.01	86.1	95.0011	344.1	0	23.76	0	1	0	0	0	0	1	0	0	0	0
31	1	4.75	2.58	1.74	0.22	225	54.3	36.6	4.6	129.31	1.48276	7.90909	87.2093	333.621	0.326207	73.3966	0.659004	73.4	47.5	25.9	1.83398	13	1.35	5.75	1.69	3.44	5.93	72.9	116.659	375.2	0	20.08	0	1	0	0	0	1	1	0	0	0	0
45	1	8.33	4.58	3.26	0.41	256	55.1	39.1	4.9	78.5276	1.40491	7.95122	55.8952	359.656	0.576012	147.459	0.548792	75.2	48.7	26.5	1.83774	31	2.25	5.39	1.08	3.66	5.93	85.7	89.3825	299.4	0	26.7	0	1	0	1	0	0	1	0	0	1	1
25	1	6.94	4.16	2.25	0.32	271	60	32.4	4.6	120.444	1.84889	7.03125	65.1442	501.049	0.591644	160.336	0.682247	75.2	50.4	24.8	2.03226	48	0.8	2.99	1.05	1.72	5.54	91	92.2121	440.6	0	21.82	0	1	0	0	0	1	1	0	0	1	0
70	1	4.59	2.17	1.67	0.29	133	47.2	36.4	6.3	79.6407	1.2994	5.75862	61.2903	172.82	0.376826	50.1179	0.976993	72.4	46.8	25.6	1.82812	18	1.56	4.16	1.09	2.51	6.93	94.9	72.8211	393.4	0	26.03	1	2	0	1	0	1	1	0	0	0	0
66	1	6.73	4.27	2.02	0.41	174	63.5	30	6.1	86.1386	2.11386	4.92683	40.7494	367.812	0.866683	150.803	1.21486	73	45.2	27.8	1.6259	31	1.24	2.82	0.93	1.35	6.77	106.4	63.9045	285.9	0	23.83	0	1	0	0	0	0	1	0	0	1	0
87	1	3.76	1.36	1.8	0.37	105	36.2	47.9	9.8	58.3333	0.755556	4.86486	77.2059	79.3333	0.279556	29.3533	0.719577	67.9	42.8	25.1	1.70518	16	1.28	4.52	1.74	2.4	6.22	96.2	68.8754	390.8	0	17.85	NA	NA	0	0	0	1	0	0	0	0	1
52	1	5.71	2.72	2.61	0.27	284	47.6	45.7	4.7	108.812	1.04215	9.66667	104.412	295.969	0.281379	79.9117	0.366953	78.4	49.1	29.3	1.67577	21	4.36	4.61	0.97	2.35	5.21	67.4	117.151	428.7	0	26.61	0	1	0	1	0	1	1	0	0	1	1
70	1	8.62	5.06	2.35	0.5	267	58.7	27.3	5.8	113.617	2.15319	4.7	52.7668	574.902	1.0766	287.451	0.806439	81.8	53.3	28.5	1.87018	25	1.59	4.84	1.22	2.98	4.65	90.1	77.6378	280.4	1	21.34	0	1	0	1	1	0	1	0	0	0	0
41	1	6.48	4.14	1.77	0.48	245	63.9	27.3	7.4	138.418	2.33898	3.6875	59.1787	573.051	1.12271	275.064	0.954687	77.1	48.1	29	1.65862	58	2.77	5.68	1.01	3.58	4.7	71.9	112.872	514	1	28.01	0	1	0	1	0	1	1	0	0	1	0
36	1	7.64	5.66	1.57	0.32	222	74.1	20.5	4.2	141.401	3.6051	4.90625	39.2226	800.331	1.15363	256.106	1.62392	75.8	46.1	29.7	1.55219	24	0.99	4.34	1	2.75	3.7	79.3	102.375	355.9	0	25.96	NA	NA	0	1	0	0	1	0	0	1	0
44	1	5.04	2.82	1.77	0.28	297	55.9	35.1	5.6	167.797	1.59322	6.32143	105.319	473.186	0.446102	132.492	0.536438	73.1	50.5	22.6	2.23451	21	1.66	3.97	0.91	2.53	5.34	89.9	84.5977	529.2	0	23.39	1	2	0	1	0	1	1	0	0	1	0
52	1	4.6	3	1	0.38	178	65.8	20.6	8.2	178	3	2.63158	59.3333	534	1.14	202.92	1.68539	75.2	48.2	27	1.78519	20	0.78	5.21	1.42	3.21	5.89	81.3	92.9522	402.9	0	20.96	0	1	0	0	0	1	1	0	0	0	0
48	1	5.27	2.59	2.05	0.4	196	49.21	38.8	7.6	95.6098	1.26341	5.125	75.6757	247.629	0.505366	99.0517	0.644599	68.3	45.9	22.4	2.04911	20	1.55	5.56	1.12	3.51	4.1	81.8	93.5829	383.1	0	27.28	0	1	0	0	0	1	1	0	0	0	0
46	1	10.3	6.29	2.95	0.65	206	61.1	28.6	6.3	69.8305	2.1322	4.53846	32.7504	439.234	1.38593	285.502	1.03505	75.4	48.2	27.2	1.77206	31	2.31	4.51	1.09	2.72	4.09	67.1	120.411	361.5	0	20.42	0	1	0	0	0	1	1	0	0	1	1
30	1	7.53	4.46	2.39	0.63	286	59.3	31.7	8.4	119.665	1.86611	3.79365	64.1256	533.707	1.17565	336.235	0.652486	80.6	50.5	30.1	1.67774	23	1.28	3.95	1.09	2.42	7.38	81.5	102.259	485.2	0	22.28	0	1	0	0	0	1	1	0	0	1	0
32	1	6.2	3.55	2.15	0.3	232	57.3	34.7	4.8	107.907	1.65116	7.16667	65.3521	383.07	0.495349	114.921	0.711708	72.3	47.6	24.7	1.92713	21	2.25	5.03	1.23	3.34	4.35	77.7	107.22	368.3	0	22.7	0	1	0	1	0	1	1	0	0	1	1
30	1	6.61	3.99	2.15	0.37	259	60.4	32.5	5.6	120.465	1.85581	5.81081	64.9123	480.656	0.686651	177.843	0.71653	74	45.4	28.6	1.58741	27	2.75	4.59	0.99	2.9	4.04	88.2	92.7605	380.9	0	25.02	0	1	0	0	0	1	1	0	0	0	0
35	1	5.5	2.98	2.18	0.25	234	54.2	39.6	4.5	107.339	1.36697	8.72	78.5235	319.872	0.341743	79.9679	0.584176	74.6	45.7	28.9	1.58131	30	1.8	3.72	1.09	2.02	4.6	80.3	101.314	254	0	25.88	0	1	0	1	0	0	1	0	0	1	0
40	1	11.3	7.5	2.5	0.79	158	66.7	22	7	63.2	3	3.16456	21.0667	474	2.37	374.46	1.89873	72.1	48.2	23.9	2.01674	58	3.6	3.97	0.86	2.1	3.75	71.2	114.748	483	0	25.43	0	0	0	1	0	1	1	0	0	1	0
56	1	8.5	4.86	2.98	0.37	216	57.1	35.1	4.4	72.4832	1.63087	8.05405	44.4444	352.268	0.603423	130.339	0.755034	77.5	50.5	27	1.87037	29	1.26	3.47	1.18	1.73	4.72	89.4	81.583	371.9	0	27.82	0	0	0	1	0	1	1	0	0	0	1
32	1	5.72	3.88	1.61	0.18	230	67.9	28.1	3.1	142.857	2.40994	8.94444	59.2784	554.286	0.433789	99.7714	1.0478	79.5	49.8	29.7	1.67677	15	1.43	4.43	1.57	2.27	4.12	75.6	110.907	328.9	0	22.49	0	0	0	0	0	0	0	0	0	1	1
49	1	5.2	2.97	1.72	0.38	190	57.1	33.1	7.3	110.465	1.72674	4.52632	63.9731	328.081	0.656163	124.671	0.908813	67.7	48.2	19.5	2.47179	18	0.81	3.56	1.47	1.88	5.62	76.5	101.273	326.5	0	23.14	1	2	0	0	0	0	0	0	0	0	0
39	1	8.38	4.99	2.53	0.52	252	59.5	30.2	6.2	99.6047	1.97233	4.86538	50.501	497.028	1.02561	258.454	0.782671	73.3	46.6	26.7	1.74532	25	2.26	6.04	1.09	4.21	4.66	94.9	80.8591	411	0	25.73	0	1	0	1	0	1	1	0	0	1	1
40	1	4.54	2.24	1.97	0.22	203	49.4	43.4	4.8	103.046	1.13706	8.95455	90.625	230.822	0.250152	50.7809	0.560126	69.5	44.8	24.7	1.81377	14	0.69	4.22	1.85	2.23	3.94	80.4	98.7692	251.5	0	19.12	NA	NA	0	0	0	0	0	0	0	0	0
40	1	6.89	4.11	2.09	0.42	197	59.7	30.3	6.1	94.2584	1.96651	4.97619	47.9319	387.402	0.825933	162.709	0.998227	73.4	45.4	28	1.62143	26	2.18	2.94	0.84	1.58	4.26	79.2	100.619	418.2	0	24.22	0	0	0	1	0	1	1	0	0	1	0
42	1	4.65	2.64	1.55	0.39	214	56.8	33.3	8.4	138.065	1.70323	3.97436	81.0606	364.49	0.664258	142.151	0.7959	72.3	44.5	27.8	1.60072	10	0.84	4.3	1.63	2.39	6.29	79.3	99.589	415.4	0	23.94	0	1	0	0	0	1	0	0	0	0	1
55	1	6.57	4.57	1.45	0.3	160	69.5	22.1	4.6	110.345	3.15172	4.83333	35.0109	504.276	0.945517	151.283	1.96983	76.8	50.2	26.6	1.88722	23	2.53	4.69	0.96	2.94	4.51	73.9	103.525	466.1	0	25.94	0	0	0	1	0	1	1	0	0	1	0
38	1	6.45	4.48	1.52	0.35	276	69.4	23.6	5.4	181.579	2.94737	4.34286	61.6071	813.474	1.03158	284.716	1.06789	83	48.1	34.9	1.37822	55	2.6	4.44	1	2.52	4.03	97.5	78.5711	553	0	31.8	0	0	0	1	0	1	1	0	0	0	0
29	1	5.73	3.47	1.88	0.31	277	60.6	32.8	5.4	147.34	1.84574	6.06452	79.8271	511.271	0.572181	158.494	0.666334	72.1	46.4	25.7	1.80545	12	1.25	5.45	1.7	3.29	5.83	92.9	87.5337	363.2	0	20.54	0	0	0	0	0	1	1	0	0	1	1
41	1	8.02	4.37	2.9	0.34	327	54.5	36.2	4.2	112.759	1.5069	8.52941	74.8284	492.755	0.512345	167.537	0.460825	72.4	46.3	26.1	1.77395	28	2.46	5.9	1.2	3.69	4.89	78.2	101.758	363.4	0	25.13	0	1	0	1	0	1	1	0	0	1	0
41	1	5.14	2.61	2	0.4	160	50.8	38.9	7.8	80	1.305	5	61.3027	208.8	0.522	83.52	0.815625	78.2	45.7	32.5	1.40615	59	1.14	3.42	1.41	1.74	4.44	87.1	89.0852	385.7	0	24	0	0	0	0	0	1	0	0	0	1	0
50	1	3.98	2.12	1.49	0.32	283	53.3	37.4	8	189.933	1.42282	4.65625	133.491	402.658	0.455302	128.85	0.502763	69.9	46.9	23	2.03913	17	0.94	4.05	1.16	2.82	4.8	65.9	121.299	271.4	0	21.92	NA	NA	0	0	0	0	1	0	0	0	1
56	1	4.45	2.65	1.43	0.28	245	59.6	32.1	6.3	171.329	1.85315	5.10714	92.4528	454.021	0.518881	127.126	0.756386	70.6	45.5	25.1	1.81275	15	0.72	4.9	1.74	2.83	5.19	73.8	103.364	326.5	0	22.99	0	1	0	0	0	0	0	0	0	1	0
57	1	7.38	3.89	2.37	0.3	238	52.7	32.1	4.1	100.422	1.64135	7.9	61.1825	390.641	0.492405	117.192	0.689643	70.6	45.7	24.9	1.83534	22	1.19	5.27	1.28	3.4	4.37	80.1	93.1305	421.1	0	23.35	1	2	0	1	0	1	1	0	0	0	0
41	1	6.44	3.82	2.17	0.37	279	59.3	33.7	5.7	128.571	1.76037	5.86486	73.0366	491.143	0.651336	181.723	0.630957	78.6	48.2	30.4	1.58553	40	2.99	4.89	1.15	2.84	5.82	77.3	103.222	579.3	0	27.36	0	1	0	1	0	1	1	0	0	0	1
43	1	5.57	2.23	2.61	0.47	226	40.1	46.9	8.4	86.59	0.854406	5.55319	101.345	193.096	0.401571	90.755	0.378056	72	46.8	25.2	1.85714	14	0.82	4.89	1.49	3.17	5	80.3	97.6486	311.8	0	19.43	0	1	0	0	0	0	1	0	0	1	0
51	1	9.88	5.85	3.24	0.59	250	59.2	32.8	6	77.1605	1.80556	5.49153	42.735	451.389	1.06528	266.319	0.722222	72.1	46.4	25.7	1.80545	34	2.29	4.87	1.06	3.18	6.99	81.5	92.9935	462.6	0	26.45	0	1	0	0	0	1	1	0	0	1	0
29	1	4.39	1.75	2.26	0.32	206	39.9	51.5	7.3	91.1504	0.774336	7.0625	117.714	159.513	0.247788	51.0442	0.375891	72.3	47.7	24.6	1.93902	29	0.9	3.42	1.3	1.92	5.15	75.4	113.248	377.1	0	22.21	0	0	0	0	0	1	0	0	0	0	0
57	1	4.84	2.8	1.64	0.31	193	57.9	33.9	6.4	117.683	1.70732	5.29032	68.9286	329.512	0.529268	102.149	0.88462	70.5	47.1	23.4	2.01282	31	1.04	5.02	1.76	2.81	4.31	79.7	93.7076	338.7	0	21.32	0	1	0	1	0	0	0	0	0	0	0
66	1	4.49	2.37	1.59	0.46	198	52.9	35.4	10.2	124.528	1.49057	3.45652	83.5443	295.132	0.68566	135.761	0.752811	73.7	45.8	27.9	1.64158	15	0.58	5.19	1.75	3.14	5.27	84.6	84.8013	358.5	0	21.18	0	0	0	0	0	1	1	0	0	1	0
54	1	7.69	4.99	2.12	0.47	163	64.8	27.6	6.1	76.8868	2.35377	4.51064	32.6653	383.665	1.10627	180.323	1.44403	78.7	49.5	29.2	1.69521	20	4.67	5.11	0.96	2.48	5.31	72	107.258	409.7	0	24.44	0	1	0	0	0	1	1	0	0	1	0
29	1	6.27	3.55	2.2	0.41	177	56.6	35.1	6.5	80.4545	1.61364	5.36585	49.8592	285.614	0.661591	117.102	0.911659	82.4	53.3	29.1	1.83162	54	0.88	4.18	1.77	2.13	4.32	74.4	115.129	354.1	0	19.31	0	1	0	0	0	0	0	0	0	0	0
34	1	4.44	1.96	2.01	0.13	221	44.1	45.3	2.9	109.95	0.975124	15.4615	112.755	215.502	0.126766	28.0153	0.441233	76.3	53.6	22.7	2.36123	14	1.55	4.5	1.06	2.81	5.62	84	96.3342	465.5	0	26.91	NA	NA	0	0	0	1	1	0	0	0	0
56	1	4.64	2.29	1.78	0.43	173	49.3	38.4	9.3	97.191	1.28652	4.13953	75.5459	222.567	0.553202	95.704	0.743651	75.4	41.9	33.5	1.25075	33	0.7	4.2	1.56	2.37	3.27	77.6	97.1541	401.1	0	20.04	0	1	0	0	0	1	0	0	0	1	0
57	1	5.25	3.13	1.62	0.34	404	59.5	30.9	6.5	249.383	1.9321	4.76471	129.073	780.568	0.656914	265.393	0.478242	71.1	45.8	25.3	1.81028	11	0.91	4.31	0.99	3.04	4.02	63	125.253	347.7	0	22.68	NA	NA	0	0	0	0	1	0	0	1	0
26	1	4.28	1.95	1.98	0.3	268	45.6	46.3	7	135.354	0.984848	6.6	137.436	263.939	0.295455	79.1818	0.367481	81.5	50.1	31.4	1.59554	29	0.73	4.7	1.42	3.01	3.19	69.9	126.798	442.3	0	22.61	0	1	0	0	0	1	0	0	0	0	0
46	1	4.53	2.8	1.23	0.32	248	61.7	27.2	7.1	201.626	2.27642	3.84375	88.5714	564.553	0.728455	180.657	0.917912	70.6	49.1	21.5	2.28372	16	0.83	3.77	1.29	2.07	4.06	80.8	95.7407	402.1	0	22.82	0	1	0	0	0	1	0	0	0	1	0
48	1	7.6	4.28	2.91	0.31	305	56.3	38.3	4.1	104.811	1.47079	9.3871	71.2617	448.591	0.455945	139.063	0.482226	81.1	51.9	29.2	1.7774	44	2.42	5.89	1.43	3.7	4.08	91	82.0497	387.7	0	24.22	0	0	0	1	0	1	1	0	0	0	1
63	1	6.71	3.11	2.99	0.48	239	46.3	44.6	7.2	79.9331	1.04013	6.22917	76.8489	248.592	0.499264	119.324	0.435202	80.7	50	30.7	1.62866	26	2.35	5.42	1.04	3.45	7.01	99.6	69.9104	345.8	0	23.45	0	1	0	1	0	0	1	0	0	1	0
24	1	5.58	2.99	2.21	0.24	233	53.6	39.6	4.3	105.43	1.35294	9.20833	77.9264	315.235	0.324706	75.6565	0.580661	80.8	51	29.8	1.71141	28	0.62	5.27	1.42	3.45	4.43	71.9	124.227	327	0	16.95	0	1	0	0	0	0	1	0	0	0	0
30	1	5.38	2.87	2.08	0.32	223	53.3	38.7	5.9	107.212	1.37981	6.5	77.7003	307.697	0.441538	98.4631	0.618748	78.9	50.7	28.2	1.79787	20	1.42	5.04	1.22	3.33	4.63	92.1	87.9377	446.6	0	20.44	0	1	0	0	0	1	1	0	0	1	0
33	1	7.15	4.29	2.27	0.49	307	60	31.7	6.9	135.242	1.88987	4.63265	71.5618	580.189	0.926035	284.293	0.615592	82.2	50.6	31.6	1.60127	25	1.05	4.55	1.17	2.89	4.41	81.3	100.835	423.6	0	28.33	0	1	0	0	0	1	1	0	0	0	0
31	1	5.23	2.38	2.4	0.37	282	45.5	45.9	7.1	117.5	0.991667	6.48649	118.487	279.65	0.366917	103.471	0.351655	78.7	46.8	31.9	1.46708	11	0.82	4.56	1.4	2.62	3.5	62.7	140.506	314.5	0	23.81	0	0	0	0	0	0	0	0	0	1	0
26	1	6.64	2.96	3.21	0.32	297	44.6	48.3	4.8	92.5234	0.922118	10.0312	100.338	273.869	0.295078	87.6381	0.310478	74.3	48.8	25.5	1.91373	46	1.71	4.57	1.14	2.94	3.43	85.5	98.8894	339.8	0	24.24	0	1	0	0	0	0	1	0	0	0	1
37	1	6.39	3.86	2.13	0.36	215	60.4	33.3	5.6	100.939	1.81221	5.91667	55.6995	389.624	0.652394	140.265	0.842887	77.1	49.1	28	1.75357	14	1.49	5.34	1.42	3.33	3.89	110.9	67.3476	556	0	25.38	0	0	0	0	0	1	1	0	0	0	0
54	1	5.8	3	2.2	0.39	240	51.5	38.3	6.8	109.091	1.36364	5.64103	80	327.273	0.531818	127.636	0.568182	82.5	47.5	35	1.35714	17	2.12	6.22	1.17	4.03	3.6	75.4	101.321	394.8	0	22.53	0	1	0	0	0	1	1	0	0	1	0
50	1	9.56	6.57	2.34	0.55	191	68.7	24.5	5.8	81.6239	2.80769	4.25455	29.0715	536.269	1.54423	294.948	1.47	75.4	44.2	31.2	1.41667	17	0.9	4.02	1.01	2.75	4.75	66.7	119.506	348.4	0	22.83	0	1	0	0	1	0	1	0	0	0	1
25	1	4.98	2.95	1.63	0.26	177	59.3	32.7	5.2	108.589	1.80982	6.26923	60	320.337	0.470552	83.2877	1.02249	77.9	49.5	28.4	1.74296	20	1.64	4.53	0.96	2.97	4.15	82	104.857	431.1	0	23.1	0	0	0	0	0	1	1	0	0	1	0
49	1	4.9	2.53	1.83	0.19	190	51.7	37.3	3.9	103.825	1.38251	9.63158	75.0988	262.678	0.262678	49.9087	0.727639	72.9	47.2	25.7	1.83658	14	1.35	6.23	1.68	3.9	4.34	72.1	108.953	397.2	0	22.23	0	1	0	0	0	1	1	0	0	1	0
41	1	3.99	1.69	1.91	0.3	262	42.3	47.9	7.5	137.173	0.884817	6.36667	155.03	231.822	0.265445	69.5466	0.337716	76.7	50.4	26.3	1.91635	16	0.69	5.64	2.18	3.16	5.29	86.1	90.3637	362.8	0	19.6	0	0	0	0	0	1	1	0	0	0	0
49	1	5.71	2.61	2.69	0.32	249	45.7	47.1	5.6	92.5651	0.97026	8.40625	95.4023	241.595	0.310483	77.3103	0.389663	80.6	48.8	31.8	1.53459	35	0.95	4.89	1.3	3.27	4.64	83.8	90.4998	327.2	0	25.04	0	1	0	0	0	0	1	0	0	0	0
44	1	7.25	2.82	3.75	0.34	262	38.9	51.7	4.7	69.8667	0.752	11.0294	92.9078	197.024	0.25568	66.9882	0.287023	76.7	49.6	27.1	1.83026	16	2.07	5	1.11	3.1	6.47	85.5	90.0019	396.8	0	24.8	0	1	0	0	0	1	1	0	0	1	0
41	1	7.49	5.08	1.88	0.49	243	67.9	25.1	6.5	129.255	2.70213	3.83673	47.8346	656.617	1.32404	321.742	1.11199	78.7	49.6	29.1	1.70447	14	0.96	6.05	1.64	3.78	4.23	90.6	84.8578	382.6	0	21.36	0	1	0	0	0	1	1	0	0	0	0
37	1	6.02	2.96	2.37	0.28	199	49.1	39.4	4.7	83.9662	1.24895	8.46429	67.2297	248.54	0.349705	69.5912	0.627611	71.2	45.5	25.7	1.77043	12	4.15	3.75	1.13	1.06	5.18	87.2	90.6088	575.5	0	28.14	0	0	0	1	0	1	1	0	0	0	0
37	1	5.87	3.36	2.05	0.36	202	57.3	34.9	6.1	98.5366	1.63902	5.69444	60.119	331.083	0.590049	119.19	0.811398	77.4	48.8	28.6	1.70629	18	1	4.5	1.7	2.63	3.76	80.3	100.311	362.1	0	23.21	NA	NA	0	0	0	1	0	0	0	1	0
40	1	4.08	2.27	1.42	0.23	225	55.7	34.8	5.6	158.451	1.59859	6.17391	99.1189	359.683	0.367676	82.7271	0.710485	73.2	46.6	26.6	1.75188	21	2.15	4.95	0.99	3.14	4.06	71.8	113.566	379.9	0	27.94	0	1	0	0	0	1	1	0	0	1	0
27	1	5.41	2.47	2.54	0.28	257	45.6	47	5.2	101.181	0.972441	9.07143	104.049	249.917	0.272283	69.9769	0.378382	80.3	51.7	28.6	1.80769	23	1.52	4.29	1.12	2.61	4.84	97.5	83.5276	362.3	0	21.97	0	1	0	0	0	1	1	0	0	0	1
32	1	7.56	4.5	2.59	0.3	269	59.4	34.3	4	103.861	1.73745	8.63333	59.7778	467.375	0.521236	140.212	0.645893	72.5	46.1	26.4	1.74621	25	1.89	4.13	1.26	2.43	6.55	82.7	99.2779	469.1	0	23.56	0	1	0	0	0	1	1	0	0	1	0
41	1	6.26	3.8	1.94	0.37	261	60.7	31	5.9	134.536	1.95876	5.24324	68.6842	511.237	0.724742	189.158	0.750484	77.5	53.4	24.1	2.21577	20	0.75	5.07	1.95	2.84	4.82	95.4	79.6205	476.6	0	23.36	0	1	0	0	0	1	0	0	0	0	1
42	1	3.81	2.7	0.83	0.22	218	70.8	21.8	5.8	262.651	3.25301	3.77273	80.7407	709.157	0.715663	156.014	1.49221	72.5	46.7	25.8	1.81008	26	0.89	3.17	0.93	1.83	3.39	106.5	69.2094	677.7	0	24.52	0	0	0	1	0	1	1	0	0	1	0
37	1	5.72	2.56	2.76	0.35	200	44.8	48.3	6.1	72.4638	0.927536	7.88571	78.125	185.507	0.324638	64.9275	0.463768	80.7	49.7	31	1.60323	19	0.67	4.25	1.46	2.48	4.46	89	88.3529	517.6	0	23.18	0	1	0	1	0	1	0	0	0	0	0
58	1	8.22	5.51	1.86	0.55	249	67	22.6	6.7	133.871	2.96237	3.38182	45.1906	737.629	1.6293	405.696	1.18971	73.9	45.9	28	1.63929	29	2.16	5.9	1.15	3.78	5.96	76.2	98.7393	468.2	0	25.28	0	1	0	1	1	1	1	0	0	0	0
29	1	4.42	1.92	1.95	0.3	196	43.4	44.1	6.8	100.513	0.984615	6.5	102.083	192.985	0.295385	57.8954	0.502355	79.4	50.7	28.7	1.76655	11	0.81	3.84	1.51	2.08	4.79	86	96.2799	541.3	0	20.38	0	0	0	0	0	1	0	0	0	1	0
31	1	4.36	2.52	1.45	0.24	239	57.7	33.3	5.5	164.828	1.73793	6.04167	94.8413	415.366	0.417103	99.6877	0.727168	69.6	44.4	25.2	1.7619	19	0.59	3.69	1.41	2.08	5.09	74.4	113.763	325.9	0	20.31	0	1	0	0	0	0	0	0	0	1	0
34	1	5.66	3	2.19	0.29	178	53	38.7	5.1	81.2785	1.36986	7.55172	59.3333	243.836	0.39726	70.7123	0.769586	73.6	46.3	27.3	1.69597	16	1.77	4.06	1	2.53	4.55	74.4	111.897	338.2	0	22.75	0	1	0	0	0	0	1	0	0	0	0
29	1	5.24	2.51	2.32	0.33	166	47.9	44.3	6.3	71.5517	1.0819	7.0303	66.1355	179.595	0.357026	59.2663	0.651745	79.5	50.8	28.7	1.77003	27	3.54	6.57	1.45	4.12	4.6	69.6	125.005	315.5	0	21.55	0	1	0	0	0	0	1	0	0	1	0
32	1	7.36	4.33	2.47	0.45	257	58.8	33.6	6.1	104.049	1.75304	5.48889	59.3533	450.53	0.788866	202.739	0.682115	85.2	52.5	32.7	1.6055	21	2.05	3.24	1.02	1.68	4.29	73.4	115.023	444.1	0	25.71	NA	NA	0	1	0	1	1	0	0	0	0
33	1	5.64	3.26	1.73	0.26	248	57.8	30.7	4.6	143.353	1.88439	6.65385	76.0736	467.329	0.489942	121.506	0.759836	77.1	47.3	29.8	1.58725	12	1.23	3.63	1.22	1.98	4.84	74.6	112.125	572	0	20.82	0	1	0	0	0	1	1	0	0	1	1
50	1	4.5	2.58	1.45	0.36	225	57.4	32.2	8	155.172	1.77931	4.02778	87.2093	400.345	0.640552	144.124	0.790805	77.5	48.2	29.3	1.64505	64	1.85	5.8	1.22	3.97	5.6	71.7	109.307	400.8	0	23.01	0	1	0	1	0	1	1	0	0	0	0
34	1	3.9	1.46	2.07	0.26	303	37.4	53.1	6.7	146.377	0.705314	7.96154	207.534	213.71	0.183382	55.5646	0.232777	68.1	46.1	22	2.09545	12	0.97	3.75	1.93	1.66	3.63	64.1	134.486	323.2	0	21.45	0	0	0	0	0	0	0	0	0	0	0
55	1	6.25	3.97	1.82	0.33	201	63.5	29.1	5.3	110.44	2.18132	5.51515	50.6297	438.445	0.719835	144.687	1.08523	83.7	46.7	37	1.26216	26	1.2	4.63	1.35	2.67	4.78	68.4	113.892	371.4	0	19.55	0	1	0	0	0	1	0	0	0	0	1
63	1	4.22	2.3	1.48	0.33	162	54.5	35.1	7.8	109.459	1.55405	4.48485	70.4348	251.757	0.512838	83.0797	0.959293	74	45.9	28.1	1.63345	13	0.71	4.8	1.57	2.69	6.5	67.2	113.611	296.2	0	22.39	0	1	0	0	0	0	0	0	0	0	0
30	1	6.05	3.11	2.38	0.43	201	51.5	39.3	7.1	84.4538	1.30672	5.53488	64.6302	262.651	0.561891	112.94	0.650111	78.1	47.9	30.2	1.58609	68	0.73	4.51	2.36	1.91	5.29	77.9	108.122	357.8	0	21.48	0	1	0	0	0	1	0	0	0	1	0
53	1	5.71	3.77	1.57	0.28	259	66	27.5	4.9	164.968	2.40127	5.60714	68.7003	621.93	0.672357	174.14	0.927133	73.6	47.2	26.4	1.78788	24	0.89	4.79	1.64	2.93	5.18	99.4	72.2863	417.7	0	25.25	0	1	0	1	0	1	0	0	0	1	0
33	1	7.39	4.36	2.24	0.64	232	58.9	30.3	8.7	103.571	1.94643	3.5	53.211	451.571	1.24571	289.006	0.838978	72.3	45.6	26.7	1.70787	31	1.21	3.86	1.38	2.05	4.15	83.4	97.7109	450.6	0	18.6	0	1	0	0	0	1	0	0	0	0	1
43	1	5.2	3.15	1.73	0.24	218	60.5	33.3	4.6	126.012	1.82081	7.20833	69.2063	396.936	0.436994	95.2647	0.835234	71.8	47.6	24.2	1.96694	25	2.59	5.78	1.23	3.58	4.16	92.1	82.4497	491.4	0	27.28	0	1	0	0	0	1	1	0	0	1	0
67	1	8.98	5.83	2.31	0.59	257	64.9	25.7	6.6	111.255	2.52381	3.91525	44.0823	648.619	1.48905	382.685	0.982027	69.7	45.8	23.9	1.91632	53	4.2	4.3	0.77	2.37	3.42	79.8	90.8944	610	0	27.99	0	0	0	1	0	1	1	0	0	1	0
35	1	6.17	3.01	2.65	0.33	367	48.9	42.9	5.3	138.491	1.13585	8.0303	121.927	416.857	0.37483	137.563	0.309496	72	44.9	27.1	1.65683	11	1.23	4.68	1.3	2.83	3.24	75.3	109.679	339.5	0	23.72	0	0	0	0	0	0	0	0	0	0	1
35	1	6.96	3.05	3.15	0.36	303	43.7	45.3	5.2	96.1905	0.968254	8.75	99.3443	293.381	0.348571	105.617	0.319556	79.9	51.8	28.1	1.84342	41	1.97	5.77	0.96	4.04	5.84	81.3	99.7783	537.3	0	32.56	0	1	0	1	0	1	1	0	0	1	0
64	1	8.53	5.17	1.61	0.41	187	60.6	18.9	4.8	116.149	3.21118	3.92683	36.1702	600.491	1.31658	246.201	1.71721	75.1	50.5	24.6	2.05285	19	1.9	3.73	0.92	2.05	6.44	75	98.9337	416.7	0	25.07	1	2	0	0	0	1	1	0	0	0	0
54	1	6.13	4	1.67	0.41	192	65.3	27.2	6.7	114.97	2.39521	4.07317	48	459.88	0.982036	188.551	1.2475	77.2	50.3	26.9	1.86989	29	1.46	5.9	1.26	4.08	7.1	76.8	99.0471	353.7	0	22.13	0	1	0	1	0	0	1	0	0	0	0
41	1	3.76	1.84	1.66	0.2	191	49	44.1	5.3	115.06	1.10843	8.3	103.804	211.711	0.221687	42.3422	0.580332	79.8	49.9	29.9	1.6689	27	1.38	3.33	0.64	2.08	4.04	88.7	87.1064	446.1	0	21.9	0	1	0	0	0	1	1	0	0	1	0
25	1	6.02	2.95	2.25	0.47	245	49	37.4	7.8	108.889	1.31111	4.78723	83.0508	321.222	0.616222	150.974	0.535147	75.9	52.3	23.6	2.2161	16	0.34	2.85	1.5	1.29	4.89	91.2	91.9626	352.3	0	23.29	0	0	0	0	0	0	0	0	0	1	0
31	1	7.11	3.96	2.59	0.4	364	55.7	36.4	5.6	140.541	1.52896	6.475	91.9192	556.541	0.611583	222.616	0.420043	79.5	51.1	28.4	1.7993	22	1.58	4.69	1.06	2.94	3.88	81.1	102.28	528.5	0	30.83	0	1	0	1	0	1	1	0	0	0	1
47	1	7.61	4.14	2.89	0.36	297	54.4	38	4.7	102.768	1.43253	8.02778	71.7391	425.46	0.515709	153.166	0.482332	78.4	45.6	32.8	1.39024	32	3.33	5.65	0.98	3.54	5.79	68.1	117.779	467.3	0	31.12	0	1	0	1	0	1	1	0	0	0	0
36	1	4.92	2.3	2.07	0.37	156	46.8	42.1	7.5	75.3623	1.11111	5.59459	67.8261	173.333	0.411111	64.1333	0.712251	76.3	53.8	22.5	2.39111	39	1.9	3.58	1.01	2.2	4.3	92	85.2283	562.2	0	23.36	0	1	0	0	0	1	1	0	0	0	0
26	1	6.1	3.62	1.89	0.37	245	59.2	31	6.1	129.63	1.91534	5.10811	67.6796	469.259	0.708677	173.626	0.781773	71.1	46.6	24.5	1.90204	23	1.49	4.06	1.19	2.19	4.9	77.3	111.991	400.5	0	23.02	0	1	0	0	0	1	1	0	0	1	0
31	1	5.5	2.6	2.53	0.23	161	47.2	46	4.2	63.6364	1.02767	11	61.9231	165.455	0.236364	38.0545	0.638303	76.2	48.9	27.3	1.79121	19	1.08	4.59	1.61	2.69	4.09	70.5	121.579	371	0	22.16	0	0	0	0	0	1	0	0	0	1	0
46	1	5.94	3.78	1.57	0.45	252	63.72	26.4	7.63	160.51	2.40764	3.48889	66.6667	606.726	1.08344	273.027	0.955414	75.7	48.5	27.2	1.78309	23	1.43	5.72	1.73	3.39	5.5	78.3	99.5269	368.9	0	26.12	0	0	0	0	0	1	1	0	0	1	0
30	1	9.68	5.96	2.64	0.6	221	61.5	27.3	6.2	83.7121	2.25758	4.4	37.0805	498.924	1.35455	299.355	1.02153	72.3	47.7	24.6	1.93902	54	1.93	4.9	1.14	3.07	3.47	84.2	98.2282	468.5	0	27.53	0	1	0	1	0	1	1	0	0	0	0
52	1	5	2.6	1.7	0.47	182	51.4	34.7	9.3	107.059	1.52941	3.61702	70	278.353	0.718824	130.826	0.840336	72.5	47.6	24.9	1.91165	40	3.51	4.01	0.96	1.98	4.73	83.1	90.474	386.9	0	27.3	0	1	0	1	0	1	1	0	0	0	1
37	1	5.29	3.08	1.6	0.46	180	58.2	30.2	8.7	112.5	1.925	3.47826	58.4416	346.5	0.8855	159.39	1.06944	72	48.7	23.3	2.09013	37	0.99	4.66	1.32	2.94	6.35	72.7	113.406	343.8	0	23.92	0	1	0	0	0	0	0	0	0	1	0
42	1	5.88	3.01	2.24	0.48	194	51.2	38.1	8.2	86.6071	1.34375	4.66667	64.4518	260.688	0.645	125.13	0.692655	72.6	44.4	28.2	1.57447	33	1.35	5.4	1.13	3.76	4.7	69.8	116.573	333	0	24.2	0	1	0	0	0	0	1	0	0	0	0
45	1	5.44	3.3	1.83	0.27	301	60.7	33.6	5	164.481	1.80328	6.77778	91.2121	542.787	0.486885	146.552	0.599096	69.5	45.6	23.9	1.90795	17	0.64	4.57	2.01	2.32	5.15	65.3	125.011	421.1	0	23.06	0	1	0	0	0	1	0	0	0	1	1
29	1	4.77	2.35	2.02	0.2	196	49.3	42.3	4.2	97.0297	1.16337	10.1	83.4043	228.02	0.232673	45.604	0.593554	76.2	50.9	25.3	2.01186	22	1.2	3.76	1.25	2.15	4.52	87	94.9161	402.8	0	23.84	NA	NA	0	0	0	1	1	0	0	0	0
32	1	6.27	3.22	2.53	0.44	284	51.3	40.4	7	112.253	1.27273	5.75	88.1988	361.455	0.56	159.04	0.448143	77.5	49.3	28.2	1.74823	66	1.33	3.79	1.38	2.11	4.88	83.1	98.6885	460	0	27.08	NA	NA	0	1	0	1	0	0	0	1	0
48	1	5.49	3.04	1.94	0.38	215	55.5	35.3	6.9	110.825	1.56701	5.10526	70.7237	336.907	0.595464	128.025	0.728842	80.1	50.9	29.2	1.74315	27	1.3	3.61	0.86	2.25	6.07	88.2	85.2758	434.4	0	28.28	0	0	0	0	0	1	1	0	0	0	0
48	1	6.24	3.17	2.37	0.47	176	50.8	38	7.5	74.2616	1.33755	5.04255	55.5205	235.409	0.62865	110.642	0.759973	70.5	41.7	28.8	1.44792	44	1.02	3.7	1.33	1.96	4.86	66.6	120.605	645.5	0	21.11	1	2	0	0	0	1	0	0	0	1	0
37	1	5	2.7	1.8	0.29	196	54.7	36.1	5.8	108.889	1.5	6.2069	72.5926	294	0.435	85.26	0.765306	72.2	52.6	19.6	2.68367	23	0.97	5.27	1.28	3.55	5.73	87.3	90.4808	345.5	0	24.91	NA	NA	0	1	0	0	1	0	0	1	0
43	1	8.79	6.34	1.88	0.3	277	72.2	21.4	3.4	147.34	3.37234	6.26667	43.6909	934.138	1.0117	280.241	1.21745	68.4	42	26.4	1.59091	13	0.92	4.99	1.27	3.23	5.46	67.8	120.323	314.7	0	20.38	0	1	0	0	0	0	1	0	0	0	0
68	1	6.58	3.16	2.55	0.65	166	47.9	38.8	9.9	65.098	1.23922	3.92308	52.5316	205.71	0.80549	133.711	0.746515	72	43	29	1.48276	24	1.37	4.38	1.24	2.67	5.95	70.3	106.002	347.1	0	21.22	0	1	0	0	0	0	1	0	0	0	0
24	1	6.65	3.61	2.27	0.42	211	54.3	34.1	6.3	92.9515	1.59031	5.40476	58.4488	335.555	0.66793	140.933	0.753701	76.2	48.1	28.1	1.71174	9	1.14	4.03	1.14	2.49	5.98	87.6	97.3572	548.7	0	21.38	0	0	0	0	0	1	1	0	0	1	0
62	1	6.52	3.71	2.32	0.34	199	56.9	35.6	5.2	85.7759	1.59914	6.82353	53.6388	318.228	0.543707	108.198	0.803587	72.8	42.6	30.2	1.4106	26	1.49	5.12	1.36	3.15	5.11	73.3	102.353	409.7	0	27.97	0	0	0	0	0	1	1	0	0	0	1
60	1	6.4	3.56	2.22	0.54	226	55.6	34.7	8.4	101.802	1.6036	4.11111	63.4831	362.414	0.865946	195.704	0.709559	75.9	49.7	26.2	1.89695	15	0.6	2.54	1.11	1.3	5.22	71.3	106.531	388.3	0	22.95	0	1	0	0	0	1	1	0	0	1	0
30	1	5.45	2.71	2.32	0.36	214	49.6	42.6	6.6	92.2414	1.1681	6.44444	78.9668	249.974	0.420517	89.9907	0.545843	72.6	49.4	23.2	2.12931	47	1.19	5.5	1.35	3.39	5.47	77.3	109.159	434.1	0	27.51	0	1	0	1	0	1	1	0	0	0	1
28	1	5.63	3.83	1.22	0.39	210	68	21.7	6.9	172.131	3.13934	3.12821	54.8303	659.262	1.22434	257.112	1.49493	71.1	46.3	24.8	1.86694	40	0.84	6.01	1.18	4.19	5.3	75.8	113.22	400	0	26.19	0	1	0	1	0	1	1	0	0	0	0
52	1	3.89	2.54	1.08	0.22	139	65.2	27.8	5.7	128.704	2.35185	4.90909	54.7244	326.907	0.517407	71.9196	1.69198	72.8	45.1	27.7	1.62816	21	1.34	4.85	1.37	2.97	4.44	78.1	97.6743	304.5	0	22.41	0	1	0	0	0	0	0	0	0	1	1
41	1	5.57	3.26	1.64	0.29	307	58.6	29.4	5.2	187.195	1.9878	5.65517	94.1718	610.256	0.576463	176.974	0.647493	77.8	44.6	33.2	1.34337	13	0.74	4.54	1.51	2.86	5.96	73.6	109.663	389.7	0	22.06	0	1	0	0	0	1	0	0	0	1	0
45	1	6.25	3.5	2.38	0.27	228	56	38.1	4.3	95.7983	1.47059	8.81481	65.1429	335.294	0.397059	90.5294	0.644995	71.5	47.9	23.6	2.02966	30	2.7	6.46	1.2	4.25	4.75	72	110.816	466.6	0	26.79	0	1	0	0	0	1	1	0	0	0	0
27	1	6.41	3.53	2.23	0.47	293	55	34.8	7.3	131.39	1.58296	4.74468	83.0028	463.807	0.743991	217.989	0.540259	69.5	46.8	22.7	2.06167	29	4.83	5.52	0.88	3.06	3.25	60.4	150.821	310.7	0	25.82	0	1	0	0	0	0	1	0	0	0	0
31	1	6.38	3.28	2.54	0.35	235	51.4	39.8	5.5	92.5197	1.29134	7.25714	71.6463	303.465	0.451969	106.213	0.549506	81.2	49.7	31.5	1.57778	12	1.05	4.88	1.59	2.92	4.58	81.8	101.201	406.4	0	22.05	NA	NA	0	0	0	1	0	0	0	1	0
42	1	7.94	3.96	3.29	0.4	314	50	41.4	5	95.4407	1.20365	8.225	79.2929	377.945	0.481459	151.178	0.383327	72.8	47.7	25.1	1.9004	28	2.05	4.01	1.03	2.35	3.18	75.2	106.331	481.4	0	24.84	0	0	0	0	0	1	1	0	0	0	0
44	1	3.94	2	1.69	0.19	136	50.7	42.9	4.8	80.4734	1.18343	8.89474	68	160.947	0.224852	30.5799	0.870171	74.4	42.7	31.7	1.347	22	1.17	4.45	1.27	2.74	5.46	88.6	86.1321	425.5	0	25.91	0	0	0	0	0	1	1	0	0	1	0
59	1	8.84	5.05	2.95	0.41	184	57.1	33.4	4.6	62.3729	1.71186	7.19512	36.4356	314.983	0.701864	129.143	0.930361	80.2	44.8	35.4	1.26554	30	0.67	3.39	1.23	1.96	4.33	81.3	90.8745	411.2	0	23.32	1	2	0	1	0	1	1	0	0	1	0
51	1	8.23	5.55	1.88	0.55	254	67.5	22.8	6.7	135.106	2.95213	3.41818	45.7658	749.84	1.62367	412.412	1.16225	73.7	46.3	27.4	1.68978	34	7.73	4.31	0.99	1.13	4.5	92.5	79.543	556.3	0	33.18	0	1	0	1	0	1	1	0	0	1	0
39	1	6.52	3.45	2.66	0.27	220	52.9	40.8	4.1	82.7068	1.29699	9.85185	63.7681	285.338	0.350188	77.0414	0.589542	77.1	47.3	29.8	1.58725	51	2.09	3.86	0.75	2.36	6.37	80.1	99.6765	538.8	0	28.52	0	1	0	1	0	1	1	0	0	0	0
76	1	5.55	2.63	1.94	0.35	268	47.4	35	6.3	138.144	1.35567	5.54286	101.901	363.32	0.474485	127.162	0.505847	77.2	47.2	30	1.57333	18	3.07	5.9	1.18	3.22	5.2	85.8	81.2619	305.9	0	24.39	0	1	0	0	0	0	1	0	0	1	1
55	1	9.21	6.81	1.84	0.4	286	74	20	4.3	155.435	3.70109	4.6	41.9971	1058.51	1.48043	423.404	1.29409	72.2	48.6	23.6	2.05932	17	2.33	5.98	1	3.92	6.63	90.1	81.0626	423.9	0	24.73	0	1	0	1	0	1	1	0	0	1	1
55	1	6.24	3.64	2.07	0.27	332	58.4	33.2	4.3	160.386	1.75845	7.66667	91.2088	583.807	0.474783	157.628	0.529655	78.3	50.1	28.2	1.7766	26	1.12	5.38	1.89	3.03	4.42	70.2	110.299	291.4	0	19.68	1	2	0	0	0	0	1	0	0	0	0
34	1	6.35	2.75	3.08	0.37	318	43.4	48.5	5.8	103.247	0.892857	8.32432	115.636	283.929	0.330357	105.054	0.280773	78.2	50.8	27.4	1.85401	27	0.86	6.12	1.27	4.4	6.28	95.7	82.0155	400.3	0	25	0	1	0	0	0	1	1	0	0	0	0
27	1	5.63	3.2	2.15	0.16	206	56.9	38.2	2.8	95.814	1.48837	13.4375	64.375	306.605	0.23814	49.0567	0.722511	76	49.5	26.5	1.86792	17	0.98	5.77	1.62	3.6	2.74	66.1	134.938	271.5	0	22.46	0	0	0	0	0	0	1	0	0	1	1
68	1	7.22	5.05	1.72	0.39	184	69.9	23.8	5.4	106.977	2.93605	4.41026	36.4356	540.233	1.14506	210.691	1.59568	82.5	49.2	33.3	1.47748	25	0.66	4.48	1.46	2.65	7.01	67	112.481	284.5	0	25.86	0	1	0	0	0	0	0	0	0	1	0
66	1	6.3	3.5	2.34	0.31	218	55.7	37.1	4.9	93.1624	1.49573	7.54839	62.2857	326.068	0.463675	101.081	0.686113	74	47.5	26.5	1.79245	26	2.01	4.06	1.36	2.29	6.03	88.2	80.5507	281.6	0	20.34	1	2	0	0	0	0	1	0	0	0	0
54	1	8.87	5.32	2.88	0.56	169	60	32.5	6.3	58.6806	1.84722	5.14286	31.7669	312.181	1.03444	174.821	1.09303	73.5	49.7	23.8	2.08824	19	1.92	4.56	0.93	3.03	4.56	78.4	96.5587	292.2	1	27.16	0	1	0	1	0	0	1	0	0	0	0
30	1	7.56	3.67	3.08	0.65	270	48.6	40.7	8.6	87.6623	1.19156	4.73846	73.5695	321.721	0.774513	209.119	0.441318	74.4	50.5	23.9	2.11297	21	0.69	4.12	1.33	2.48	5.97	93.5	86.3157	414.9	0	24.22	0	0	0	0	0	1	0	0	0	1	0
36	1	4.84	1.99	2.55	0.24	321	41.1	52.7	5	125.882	0.780392	10.625	161.307	250.506	0.187294	60.1214	0.243113	78	43.8	34.2	1.2807	22	1.25	4.54	1.31	2.81	4.89	83.6	95.917	327.5	0	22.89	0	1	0	0	0	0	0	0	0	0	1
41	1	4.94	2.44	1.99	0.37	187	49.4	40.3	7.5	93.9698	1.22613	5.37838	76.6393	229.286	0.453668	84.836	0.655685	72.1	45.1	27	1.67037	12	1.22	4.85	1.22	3.17	4.83	86.1	90.3637	364.9	0	20.59	0	1	0	0	0	1	1	0	0	0	0
46	1	8.45	4.77	3.09	0.41	233	56.4	36.6	4.9	75.4045	1.54369	7.53659	48.847	359.68	0.632913	147.469	0.662528	73	45.4	27.6	1.64493	62	2.5	6.03	1	4.03	3.62	81.5	94.727	539	0	27.19	0	0	0	1	0	1	1	0	0	1	0
35	1	13.96	8.43	4.69	0.7	286	60.4	33.6	5	60.9808	1.79744	6.7	33.9265	514.068	1.25821	359.848	0.628476	78.8	47.7	31.1	1.53376	33	5.06	5.13	1.03	2.57	3.93	80.2	101.47	295	0	24.72	0	1	0	0	0	0	1	0	0	0	1
43	1	6.99	3.39	3.14	0.36	147	48.5	44.9	5.2	46.8153	1.07962	8.72222	43.3628	158.704	0.388662	57.1334	0.734434	70.5	46.4	24.1	1.92531	30	2.85	3.37	0.77	1.72	8.06	87.6	87.7072	440.2	0	24.04	0	1	0	0	0	1	1	0	0	0	1
56	1	5.77	3.31	1.9	0.42	206	57.4	32.9	7.3	108.421	1.74211	4.52381	62.2356	358.874	0.731684	150.727	0.845682	76.7	47.3	29.4	1.60884	16	2.51	5.66	1.43	3.24	4.33	89.7	81.2465	434.1	0	23.82	0	1	0	0	0	1	1	0	0	1	0
31	1	4.17	1.97	1.93	0.23	217	47.3	46.3	5.5	112.435	1.02073	8.3913	110.152	221.497	0.234767	50.9444	0.47038	75.9	47.7	28.2	1.69149	32	1.13	4.03	1.38	2.31	4.32	81.7	101.354	463.9	0	25.69	NA	NA	0	1	0	1	0	0	0	1	0
36	1	5.26	2.97	1.65	0.32	241	56.4	31.4	6.1	146.061	1.8	5.15625	81.1448	433.8	0.576	138.816	0.746888	64.3	46.1	18.2	2.53297	23	2.63	4.81	0.96	3	3.9	74	111.498	427.5	0	25.31	0	1	0	1	0	1	1	0	0	0	0
48	1	5.41	3.23	1.62	0.31	219	59.8	29.9	5.7	135.185	1.99383	5.22581	67.8019	436.648	0.618086	135.361	0.910423	71.6	48.2	23.4	2.05983	15	0.95	4.67	1.49	2.83	5.91	85.1	89.1253	346.5	0	21.55	NA	NA	0	0	0	0	0	0	0	0	0
37	1	6.19	3.74	2.06	0.25	273	60.4	33.3	4	132.524	1.81553	8.24	72.9947	495.641	0.453883	123.91	0.665031	79.4	53.4	26	2.05385	5	0.74	4.76	1.37	3.05	5.58	71	116.766	364.4	0	22.95	0	0	0	0	0	1	0	0	0	1	0
46	1	3.89	1.54	1.8	0.28	221	39.6	46.3	7.2	122.778	0.855556	6.42857	143.506	189.078	0.239556	52.9418	0.387129	68.7	44.6	24.1	1.85062	27	0.99	4.36	1.53	2.4	3.53	79.8	97.2234	356.3	0	24.49	0	1	0	0	0	0	0	0	0	0	1
37	1	6.41	4.1	1.66	0.3	242	63.9	25.9	4.7	145.783	2.46988	5.53333	59.0244	597.711	0.740964	179.313	1.02061	70.9	46.9	24	1.95417	37	1.12	4.01	1.04	2.56	5.8	93.3	83.3555	319.2	0	25.68	0	1	0	0	0	0	1	0	0	1	0
52	1	5.42	2.43	2.33	0.29	176	44.7	43	5.4	75.5365	1.04292	8.03448	72.428	183.554	0.302446	53.2306	0.592567	74.2	46.8	27.4	1.70803	14	0.68	5.2	1.97	2.93	7.72	87	85.4958	380.6	0	20.8	1	2	0	0	0	1	1	0	0	0	0
53	1	3.89	1.66	1.94	0.22	171	42.6	49.9	5.7	88.1443	0.85567	8.81818	103.012	146.32	0.188247	32.1903	0.500392	73.6	45.7	27.9	1.63799	15	1.12	5.97	1.26	4.12	3.06	76.4	100.022	361.8	0	25.01	0	1	0	0	0	1	1	0	0	1	1
47	1	7	4.37	2.2	0.34	195	62.4	31.4	4.9	88.6364	1.98636	6.47059	44.6224	387.341	0.675364	131.696	1.01865	68.2	45.6	22.6	2.0177	34	1.25	4.24	1.37	2.4	5.38	85.4	89.0741	541.5	0	25.15	0	0	0	0	0	1	0	0	0	0	0
28	1	5.61	3.05	2.02	0.34	224	54.3	36	6.1	110.891	1.5099	5.94118	73.4426	338.218	0.513366	114.994	0.674063	77.4	51.6	25.8	2	15	0.92	4.45	1.19	2.84	3.3	71.3	122.102	290.7	0	24.33	0	1	0	1	0	0	1	0	0	1	0
38	1	5.78	2.79	2.18	0.43	369	48.4	37.7	7.4	169.266	1.27982	5.06977	132.258	472.252	0.550321	203.068	0.346834	76.5	45.1	31.4	1.43631	48	1.36	5.24	1.05	3.6	4.35	70.6	117.023	339.4	0	22.13	0	1	0	1	0	0	1	0	0	0	0
45	1	5.36	2.82	2.06	0.38	247	52.6	38.4	7.1	119.903	1.36893	5.42105	87.5887	338.126	0.520194	128.488	0.554223	81.4	47.5	33.9	1.40118	28	1.19	5.13	1.74	3.02	5.77	68.6	117.632	215.6	0	24.22	NA	NA	0	0	0	0	0	0	0	1	1
47	1	5.31	3.21	1.83	0.18	311	60.4	34.5	3.4	169.945	1.7541	10.1667	96.8847	545.525	0.315738	98.1944	0.564019	77.7	46.3	31.4	1.47452	14	1.74	6.75	1.45	4.48	4.42	70	113.846	351.4	0	23.41	0	0	0	0	0	0	1	0	0	0	0
34	1	6	2.8	2.6	0.35	241	46.6	43.3	5.8	92.6923	1.07692	7.42857	86.0714	259.538	0.376923	90.8385	0.446856	74.6	50.9	23.7	2.14768	36	0.54	4.51	1.75	2.61	4.49	89.6	88.9597	335.7	0	25.38	NA	NA	0	0	0	0	0	0	0	1	0
40	1	6.8	3.32	2.88	0.32	205	48.8	42.4	4.7	71.1806	1.15278	9	61.747	236.319	0.368889	75.6222	0.562331	73.4	46.7	26.7	1.74906	14	0.89	4.49	1.89	2.47	4.3	87.1	89.4798	316.8	0	21.94	NA	NA	0	0	0	0	0	0	0	1	0
41	1	4.3	2.14	1.59	0.25	181	49.7	37	5.8	113.836	1.34591	6.36	84.5794	243.61	0.336478	60.9025	0.743598	73.6	48.3	25.3	1.90909	43	2.36	7.16	1.7	4.59	3.86	72.8	111.152	387.2	0	22.88	NA	NA	0	0	0	1	1	0	0	0	0
36	1	5.92	2.93	2.45	0.43	255	49.5	41.4	7.3	104.082	1.19592	5.69767	87.0307	304.959	0.514245	131.132	0.468988	77.2	50	27.2	1.83824	18	1.4	4.12	1.19	2.44	4.33	83.4	96.2009	326.8	0	17.86	1	2	0	0	0	0	1	0	0	0	0
43	1	5.74	3.5	1.61	0.38	301	61	28	6.6	186.957	2.17391	4.23684	86	654.348	0.826087	248.652	0.72223	77.4	50.1	27.3	1.83516	22	1.83	5.13	1.23	3.2	5.32	76.7	103.335	374.9	0	20.52	0	1	0	0	0	1	1	0	0	1	0
38	1	4.7	2.7	1.5	0.37	159	57.7	32.5	7.9	106	1.8	4.05405	58.8889	286.2	0.666	105.894	1.13208	69.3	47.9	21.4	2.23832	17	0.59	4.01	1.66	2.14	6.4	81.9	97.4322	293.1	0	19.71	NA	NA	0	0	0	0	0	0	0	0	0
58	1	6.43	3.8	1.78	0.53	167	59.1	27.7	8.2	93.8202	2.13483	3.35849	43.9474	356.517	1.13146	188.954	1.27834	71.5	43.5	28	1.55357	11	1.5	3.95	1.02	2.59	5.36	91.2	79.1022	343.7	0	21.52	1	2	0	0	0	0	1	0	0	1	0
50	1	7.62	4.44	2.45	0.44	291	58.2	32.2	5.8	118.776	1.81224	5.56818	65.5405	527.363	0.797388	232.04	0.622765	70.4	49.4	21	2.35238	17	1.27	5.91	1.6	3.76	4.22	72.9	107.091	297	0	22.05	0	1	0	1	0	0	1	0	0	1	1
30	1	6.85	4.82	1.54	0.29	217	70.4	22.5	4.2	140.909	3.12987	5.31034	45.0207	679.182	0.907662	196.963	1.44234	75.4	50	25.4	1.9685	20	0.56	4.13	1.62	2.34	3.73	80.6	103.67	373.6	0	19.76	0	1	0	0	0	1	0	0	0	0	0
53	1	3.54	1.93	1.18	0.22	206	54.6	33.3	6.2	174.576	1.63559	5.36364	106.736	336.932	0.359831	74.1251	0.793977	70.1	48.1	22	2.18636	60	1.05	3.97	1.57	2.13	4.88	69.5	112.414	269.4	0	21.81	0	1	0	0	0	0	0	0	0	0	1
43	1	4.42	2.28	1.67	0.23	220	51.5	37.8	5.2	131.737	1.36527	7.26087	96.4912	300.359	0.314012	69.0826	0.620577	69.3	41.7	27.6	1.51087	15	0.73	3.7	1.5	2.05	4.07	93.3	81.143	400.6	0	24.77	0	0	0	0	0	1	0	0	0	0	1
35	1	5.78	2.93	2.51	0.3	247	50.7	43.4	5.2	98.4064	1.16733	8.36667	84.3003	288.331	0.350199	86.4992	0.472604	73	47.2	25.8	1.82946	43	2.04	5.76	1.14	3.74	5.19	79.3	102.893	402.3	0	24.43	0	1	0	1	0	1	1	0	0	1	0
35	1	7.03	4.25	2.28	0.39	209	60.6	32.4	5.5	91.6667	1.86404	5.84615	49.1765	389.583	0.726974	151.938	0.891883	79	53.7	25.3	2.12253	55	4.05	4.76	1.06	2.66	4.64	76.1	108.258	471.8	0	25.06	NA	NA	0	1	0	1	1	0	0	1	0
33	1	5.47	2.83	2.33	0.22	245	51.7	42.6	4	105.15	1.21459	10.5909	86.5724	297.575	0.26721	65.4665	0.495752	77.2	46.4	30.8	1.50649	19	0.97	3.9	0.98	2.55	4.99	57.5	154.608	359.1	0	23.49	0	0	0	0	0	1	1	0	0	0	0
50	1	5.74	3.33	2.05	0.28	222	58	35.7	4.9	108.293	1.62439	7.32143	66.6667	360.615	0.454829	100.972	0.731707	79.1	46.9	32.2	1.45652	69	3.2	4.82	1.15	2.75	3.06	72.8	107.273	458.6	0	25.79	0	1	0	1	0	1	1	0	0	0	0
55	1	7.64	5.04	2.15	0.37	210	66.1	28.1	4.8	97.6744	2.34419	5.81081	41.6667	492.279	0.867349	182.143	1.11628	74.2	45.5	28.7	1.58537	22	0.98	3.91	1.17	2.55	5.17	78.2	96.5459	374.9	0	26.67	0	1	0	0	0	1	1	0	0	1	0
50	1	7.83	3.33	3.51	0.45	228	42.6	44.8	5.7	64.9573	0.948718	7.8	68.4685	216.308	0.426923	97.3385	0.416104	73.7	45.9	27.8	1.65108	26	2.12	5	1.23	3.06	3.46	72.9	107.091	367.6	0	24.39	0	0	0	0	0	1	1	0	0	0	0
29	1	5.06	2.11	2.33	0.47	178	41.7	46	9.3	76.3948	0.905579	4.95745	84.3602	161.193	0.425622	75.7608	0.508752	79	50.7	28.3	1.79152	32	0.97	5.11	1.09	3.49	4.59	85.4	97.1153	377.1	0	23.45	0	0	0	0	0	1	1	0	0	1	1
56	1	5.35	3.05	1.99	0.19	254	56.9	37.2	3.6	127.638	1.53266	10.4737	83.2787	389.296	0.291206	73.9663	0.603411	71.1	44.3	26.8	1.65299	29	0.68	5.02	1.39	3.15	4.37	80.4	92.996	352.3	0	31.6	0	1	0	0	0	0	1	0	0	0	0
31	1	5.62	3.02	2.11	0.36	202	53.67	37.6	6.43	95.7346	1.43128	5.86111	66.8874	289.118	0.515261	104.083	0.708554	73.4	49.5	23.9	2.07113	18	0.7	3.96	1.52	1.94	4.3	74.3	113.952	349.8	0	23.03	0	0	0	0	0	0	0	0	0	1	1
54	1	4.96	2.59	1.96	0.3	203	52.3	39.5	6	103.571	1.32143	6.53333	78.3784	268.25	0.396429	80.475	0.65095	72.8	43.6	29.2	1.49315	32	4.08	4.96	1.09	2.46	4.99	92	79.2617	467.5	0	25.95	0	1	0	1	0	1	1	0	0	0	0
30	1	4.89	3.17	1.48	0.16	116	64.8	30.3	3.3	78.3784	2.14189	9.25	36.5931	248.459	0.342703	39.7535	1.84646	73.1	48.2	24.9	1.93574	35	2.09	4.37	1.09	2.84	5.38	82.9	100.133	291.1	0	22	0	0	0	0	0	0	1	0	0	1	0
59	1	7.74	4.46	2.44	0.29	194	57.7	31.5	3.7	79.5082	1.82787	8.41379	43.4978	354.607	0.530082	102.836	0.9422	77.3	46.2	31.1	1.48553	37	15.36	7.16	1.01	1.39	6.48	56	143.956	303.2	0	23.37	0	0	0	1	1	0	1	0	0	0	0
56	1	6.2	3.58	1.82	0.26	192	57.7	29.4	4.2	105.495	1.96703	7	53.6313	377.67	0.511429	98.1943	1.0245	69	44.5	24.5	1.81633	24	0.76	4.77	1.4	2.84	6.74	70.4	109.558	332.3	0	26.03	0	1	0	0	0	0	0	0	0	1	1
34	1	6.11	3.45	2.15	0.38	211	56.5	35.2	6.2	98.1395	1.60465	5.65789	61.1594	338.581	0.609767	128.661	0.760498	71.6	51.2	20.4	2.5098	38	3.47	4.74	1.13	2.38	5.21	67.1	127.106	374.1	0	26.21	NA	NA	0	1	0	1	1	0	0	0	0
53	1	6.49	3.35	2.51	0.3	185	51.6	38.7	4.6	73.7052	1.33466	8.36667	55.2239	246.912	0.400398	74.0737	0.721439	79.4	48.5	30.9	1.56958	36	1.57	5.79	1.31	3.65	4.54	71.6	108.36	450	0	26.4	0	1	0	1	0	1	1	0	0	0	1
44	1	5.56	3.03	2.1	0.34	221	54.5	37.8	6.1	105.238	1.44286	6.17647	72.9373	318.871	0.490571	108.416	0.652877	83.6	51.9	31.7	1.63722	57	2.23	5.12	0.9	3.41	4.26	77.3	101.926	452.9	0	24.98	0	1	0	1	1	1	1	0	0	1	0
39	1	6.67	2.94	3.33	0.32	196	44.2	49.9	4.8	58.8589	0.882883	10.4062	66.6667	173.045	0.282523	55.3744	0.45045	68.8	47.2	21.6	2.18519	26	1.36	4.07	1.31	2.41	5.15	73.3	111.208	304.7	0	25.73	0	0	0	0	0	0	0	0	0	1	1
44	1	7.89	3.5	3.6	0.62	332	44.6	45.9	7.9	92.2222	0.972222	5.80645	94.8571	322.778	0.602778	200.122	0.292838	77.7	49.3	28.4	1.73592	64	0.79	3.86	1.29	2.37	3.22	84.4	91.4516	406.9	0	26.49	0	1	0	0	0	1	0	1	0	0	0
30	1	5.77	3	2	0.58	227	52.6	34.5	10	113.5	1.5	3.44828	75.6667	340.5	0.87	197.49	0.660793	76.4	51.3	25.1	2.04382	14	0.96	3.21	1.3	1.64	6.74	81.3	102.57	382.5	0	21.11	0	0	0	0	0	1	0	0	0	1	0
64	1	5.63	2.81	2.38	0.34	217	49.9	42.3	6	91.1765	1.18067	7	77.2242	256.206	0.401429	87.11	0.544089	74.1	48.2	25.9	1.861	20	1.5	5.4	1.26	3.41	7.84	93.5	75.3682	395.8	0	22.23	0	1	0	0	0	1	1	0	0	0	1
48	1	5.31	3.03	1.85	0.28	217	57.1	34.8	5.3	117.297	1.63784	6.60714	71.6172	355.411	0.458595	99.515	0.754764	74.5	48	26.5	1.81132	33	3.41	6.81	1.08	4.36	4.41	77.8	99.5555	488.6	0	24.72	0	1	0	1	0	1	1	0	0	0	0
38	1	4.97	2.71	1.91	0.26	210	54.6	38.4	5.2	109.948	1.41885	7.34615	77.4908	297.958	0.368901	77.4691	0.675642	73.3	47.1	26.2	1.79771	20	0.99	4.79	1.57	2.9	3.39	67.4	123.916	344.1	0	20.48	0	1	0	0	0	0	0	0	0	1	0
33	1	4.62	2.44	1.84	0.26	278	52.9	39.8	5.6	151.087	1.32609	7.07692	113.934	368.652	0.344783	95.8496	0.47701	78.5	49	29.5	1.66102	22	0.87	6.18	1.78	3.84	4.21	86	94.0786	470.9	0	20.79	0	1	0	0	0	1	1	0	0	0	1
36	1	5.27	3.13	1.74	0.27	203	59.4	33	5.1	116.667	1.79885	6.44444	64.8562	365.167	0.48569	98.595	0.886133	77.6	53	24.6	2.15447	37	0.77	5.63	1.36	3.66	7.52	77.2	105.823	280.2	0	25.69	0	1	0	1	0	0	1	0	0	1	0
40	1	7.52	4.08	2.71	0.44	292	54.2	36	5.9	107.749	1.50554	6.15909	71.5686	439.616	0.662435	193.431	0.515594	73.6	49.6	24	2.06667	15	0.97	3.52	1.26	1.95	5.77	64.9	128.646	391.3	0	20.96	0	1	0	0	0	1	1	0	0	0	0
45	1	6.33	3.75	2.29	0.19	243	59.2	36.2	3	106.114	1.63755	12.0526	64.8	397.926	0.311135	75.6059	0.673891	79.2	50.2	29	1.73103	37	7.86	5.75	1.04	1.72	3.08	71.5	111.773	413	0	21.21	0	1	0	0	0	1	1	0	0	1	0
26	1	7.24	4.32	2.46	0.41	257	59.6	34	5.7	104.472	1.7561	6	59.4907	451.317	0.72	185.04	0.683306	83.3	51.2	32.1	1.59502	59	5.8	5.37	1.02	2.47	6.3	70	126.574	478.2	0	26.22	0	0	0	1	0	1	1	0	0	0	0
45	1	5.79	2.47	2.66	0.49	269	42.6	45.9	8.5	101.128	0.928571	5.42857	108.907	249.786	0.455	122.395	0.345194	74.5	45.5	29	1.56897	15	0.96	4.96	1.2	3.25	5.58	104.6	69.8955	361	0	23.62	0	1	0	1	0	1	1	0	0	1	1
35	1	5.84	3.46	2.05	0.22	200	59.3	35.1	3.8	97.561	1.6878	9.31818	57.8035	337.561	0.371317	74.2634	0.843902	83	54.3	28.7	1.89199	22	0.43	4.59	1.97	2.5	3.96	70.1	119.804	398.3	0	22.99	0	0	0	0	0	1	0	0	0	1	0
40	1	5.16	2.89	1.83	0.21	205	55.9	35.5	4.1	112.022	1.57923	8.71429	70.9343	323.743	0.331639	67.9861	0.770359	74.1	46.8	27.3	1.71429	50	1.65	4.93	0.92	3.2	6.43	67.4	122.784	464.3	0	32.08	0	1	0	1	0	1	1	0	0	0	0
62	1	5.41	2.33	2.5	0.42	226	43	46.2	7.8	90.4	0.932	5.95238	96.9957	210.632	0.39144	88.4654	0.412389	73.6	46.9	26.7	1.75655	33	1.86	6.39	1.24	4.36	5.32	91.6	77.7426	410	0	26.4	0	1	0	0	0	1	1	0	0	0	1
36	1	7.49	4.29	2.74	0.26	229	57.3	36.6	3.5	83.5766	1.56569	10.5385	53.38	358.544	0.40708	93.2214	0.683709	75.4	49.8	25.6	1.94531	13	2.09	5.09	1.24	3.03	5.14	83.9	95.4939	416.7	0	19.48	0	0	0	0	0	1	1	0	0	1	0
60	1	6.84	3.51	2.55	0.34	311	51.3	37.3	5	121.961	1.37647	7.5	88.604	428.082	0.468	145.548	0.442595	67	43.5	23.5	1.85106	14	1.22	3.06	1.46	1.24	4.83	68	112.946	297	0	20.07	0	1	0	0	0	0	0	0	0	1	0
72	1	5.94	3.55	1.79	0.42	207	59.8	30.1	7.1	115.642	1.98324	4.2619	58.3099	410.531	0.832961	172.423	0.958087	73.7	47.7	26	1.83462	22	0.74	4.17	1.13	2.73	6.04	64.5	116.685	327.1	0	21.88	0	1	0	0	0	0	1	0	0	1	1
55	1	6.11	4.05	1.56	0.41	204	66.3	25.5	6.7	130.769	2.59615	3.80488	50.3704	529.615	1.06442	217.142	1.27262	70.5	48.2	22.3	2.16143	13	0.54	3.74	1.59	2	4.92	62.6	127.051	326.7	0	23.72	0	1	0	0	0	0	0	0	0	1	0
54	1	6.96	4.27	2.29	0.32	229	61.4	32.9	4.6	100	1.86463	7.15625	53.63	427	0.596681	136.64	0.814248	78.7	47.6	31.1	1.53055	26	8.74	3.86	0.54	0.97	6.17	85.2	87.1395	475.3	0	27.89	0	1	0	1	0	1	1	0	0	0	0
25	1	6.41	2.45	3.21	0.52	190	38.2	50.1	8.1	59.19	0.76324	6.17308	77.551	145.016	0.396885	75.4081	0.401705	73.5	48.5	25	1.94	16	0.92	3.49	1.29	1.88	3.57	75.1	116.871	367.1	0	25.25	0	0	0	0	0	1	0	0	0	0	0
30	1	4.01	1.98	1.8	0.2	180	49.4	44.9	5	100	1.1	9	90.9091	198	0.22	39.6	0.611111	71.1	48.5	22.6	2.14602	22	2.14	3.91	1.56	1.84	4.18	79.8	104.954	352.8	0	19.25	0	1	0	0	0	0	1	0	0	1	0
29	1	8.1	4.3	3	0.57	225	53.1	37.1	7	75	1.43333	5.26316	52.3256	322.5	0.817	183.825	0.637037	73.5	46.3	27.2	1.70221	91	1.47	6	1.25	4.05	5.17	77.6	109.299	529	0	26.55	0	1	0	1	0	1	1	0	0	0	0
51	1	6.34	3.87	2.07	0.27	276	61	32.6	4.3	133.333	1.86957	7.66667	71.3178	516	0.504783	139.32	0.677379	73	41.6	31.4	1.32484	8	1.74	4.22	1.32	2.43	4.61	70.4	111.408	318.7	0	23.81	NA	NA	0	0	0	0	1	0	0	1	0
36	1	5.9	3.08	2.25	0.39	257	52.3	38.1	6.6	114.222	1.36889	5.76923	83.4416	351.804	0.533867	137.204	0.532642	78.7	47.2	31.5	1.49841	33	1.87	7.64	1.15	5.64	5.02	102.9	74.2296	573.4	0	27.84	0	0	0	1	0	1	1	0	0	1	1
34	1	6.43	3.77	2.09	0.3	218	58.6	32.5	4.7	104.306	1.80383	6.96667	57.8249	393.234	0.541148	117.97	0.827444	78.6	50.5	28.1	1.79715	31	3.19	5.09	1.2	2.88	3.86	74.8	111.16	395.7	0	26.01	0	1	0	1	0	1	1	0	0	1	0
61	1	6.17	3.7	2.05	0.29	209	60	33.2	4.7	101.951	1.80488	7.06897	56.4865	377.22	0.523415	109.394	0.863578	81.6	50.1	31.5	1.59048	26	0.58	4.84	1.65	2.99	5.97	63.5	122.54	472.2	0	23.82	0	0	0	0	0	1	0	0	0	0	1
46	1	4.74	2.96	1.39	0.31	205	62.5	29.3	6.5	147.482	2.1295	4.48387	69.2568	436.547	0.660144	135.329	1.03878	73.8	48.5	25.3	1.917	17	1.41	5.03	1.64	2.85	4.31	82.6	93.1728	327.6	0	26.73	0	0	0	0	0	0	0	0	0	1	0
32	1	7.2	4.03	2.61	0.37	246	56	36.3	5.1	94.2529	1.54406	7.05405	61.0422	379.839	0.571303	140.54	0.627667	77.3	50	27.3	1.8315	25	1.05	3.72	1.17	2.15	8.31	70.7	120.468	390.8	0	27.08	0	0	0	1	0	1	1	0	0	0	1
61	1	5.55	3.99	1.2	0.25	168	71.9	21.6	4.5	140	3.325	4.8	42.1053	558.6	0.83125	139.65	1.97917	69	46.3	22.7	2.03965	5	1.93	5.37	1.39	3.51	5.29	69.4	109.816	261.6	0	24.11	0	0	0	0	1	0	1	0	0	0	0
26	1	6.61	3.29	2.15	0.3	198	49.8	32.5	4.5	92.093	1.53023	7.16667	60.1824	302.986	0.45907	90.8958	0.772845	78.2	48.9	29.3	1.66894	26	0.9	3.77	1.26	2.23	3.74	88	95.4342	518.4	0	24.95	NA	NA	0	0	0	1	1	0	0	0	0
26	1	7.53	4.08	2.52	0.29	297	54.1	33.5	3.9	117.857	1.61905	8.68966	72.7941	480.857	0.469524	139.449	0.545134	80	51.7	28.3	1.82686	73	2.03	5	1.13	2.99	4.68	96.8	84.8449	428.7	0	23.54	0	0	0	1	0	1	1	0	0	1	0
27	1	4.49	2.75	1.28	0.2	148	61.2	28.5	4.5	115.625	2.14844	6.4	53.8182	317.969	0.429688	63.5938	1.45165	71.1	47.6	23.5	2.02553	29	1.46	3.54	1.03	2.22	6.11	102.5	78.5288	773.8	0	24.13	0	1	0	0	0	1	1	0	0	1	1
41	1	5.73	2.9	2.41	0.28	204	50.6	42.1	4.9	84.6473	1.20332	8.60714	70.3448	245.477	0.336929	68.7336	0.589863	76.5	49.1	27.4	1.79197	17	0.86	4.7	1.1	3.16	4.08	68.9	118.967	426.2	0	21.89	0	1	0	0	0	1	1	0	0	0	0
30	1	6.9	3.76	2.45	0.54	209	54.5	35.5	7.8	85.3061	1.53469	4.53704	55.5851	320.751	0.828735	173.206	0.734303	75.5	52	23.5	2.21277	38	1.46	5.13	1.07	3.43	4.26	78	107.951	417.9	0	23.59	0	1	0	0	0	1	1	0	0	0	0
76	1	5.85	3.47	1.94	0.38	235	59.3	33.2	6.5	121.134	1.78866	5.10526	67.7233	420.335	0.679691	159.727	0.761132	73.2	42.6	30.6	1.39216	18	0.82	4.04	1.45	2.43	3.9	69.3	105.766	385.2	0	22.41	1	2	0	0	0	1	0	0	0	1	1
54	1	6.19	3.19	2.53	0.33	242	51.5	40.9	5.3	95.6522	1.26087	7.66667	75.8621	305.13	0.416087	100.693	0.52102	73.9	50	23.9	2.09205	20	2.43	4.76	1.01	3.03	4.87	79.4	95.0603	317.3	0	24.68	0	1	0	0	0	0	1	0	0	1	0
49	1	5.18	2.9	2	0.25	173	56	38.6	4.8	86.5	1.45	8	59.6552	250.85	0.3625	62.7125	0.83815	71.4	45.9	25.5	1.8	31	0.84	4.19	1.52	2.4	4.49	85.5	88.2846	476.5	0	25.33	0	0	0	0	0	1	0	0	0	1	0
64	1	4.57	2.67	1.58	0.25	145	58.4	34.6	5.5	91.7722	1.68987	6.32	54.3071	245.032	0.422468	61.2579	1.16543	71.9	46.9	25	1.876	15	1.25	4.38	1.02	2.83	5.41	72.7	102.81	367.8	0	22.15	0	1	0	0	0	1	1	0	0	1	0
29	1	8.31	4.59	3.23	0.34	249	55.2	38.9	4.1	77.0898	1.42105	9.5	54.2484	353.842	0.483158	120.306	0.570704	77.1	46.8	30.3	1.54455	47	2.82	5.62	1.15	3.56	3.38	73.3	117.265	483.5	0	32.82	NA	NA	0	1	0	1	1	0	0	1	1
34	1	6.3	3.81	2.17	0.29	215	60.5	34.4	4.6	99.0783	1.75576	7.48276	56.4304	377.488	0.509171	109.472	0.816633	77.2	52.3	24.9	2.1004	28	3.3	5.15	1.21	2.93	6.09	75	110.794	403.7	0	27.76	0	1	0	1	0	1	1	0	0	0	0
32	1	5.26	3.49	1.44	0.24	223	66.3	27.4	4.6	154.861	2.42361	6	63.8968	540.465	0.581667	129.712	1.08682	75.1	47	28.1	1.6726	23	1.66	4.6	0.97	3.01	4.7	73.3	115.217	286.3	0	24.88	0	0	0	0	0	0	1	0	0	1	0
80	1	7.05	4.58	1.95	0.45	289	64.9	27.7	6.4	148.205	2.34872	4.33333	63.1004	678.779	1.05692	305.451	0.812705	82.4	44.2	38.2	1.15707	13	0.61	4.12	1.58	2.24	5.33	68.7	105.93	344.7	0	17.13	0	1	0	0	0	0	0	0	0	0	0
45	1	6.82	3.91	2.19	0.61	173	57.4	32.1	8.9	78.9954	1.78539	3.59016	44.2455	308.872	1.08909	188.412	1.03202	75.2	45.9	29.3	1.56655	21	2.25	5.09	0.92	3.51	3.8	76.5	102.828	539.7	0	24.83	0	0	0	1	0	1	1	0	0	1	0
38	1	5.07	2.44	2.24	0.3	197	48.1	44.2	5.9	87.9464	1.08929	7.46667	80.7377	214.589	0.326786	64.3768	0.552937	79.5	53.3	26.2	2.03435	26	2.05	6.58	1.44	4.21	4.18	82.8	96.127	412.7	0	24.8	1	2	0	0	0	1	1	0	0	1	0
32	1	6.7	3.67	2.56	0.4	172	54.8	38.2	6	67.1875	1.43359	6.4	46.8665	246.578	0.573438	98.6312	0.833485	83.2	51.2	32	1.6	26	3.15	4.94	0.97	2.94	3.69	91.2	87.9874	566.8	0	22.28	0	0	0	0	0	1	1	0	0	1	1
32	1	7.17	4.31	2.42	0.3	165	60	33.8	4.2	68.1818	1.78099	8.06667	38.2831	293.864	0.534298	88.1591	1.07939	73.7	48	25.7	1.8677	21	1.03	4.07	1.59	2.14	4.73	90.4	88.9493	462.8	0	22.78	0	1	0	0	0	1	0	0	0	0	0
59	1	7.06	3.36	3.01	0.53	287	47.56	42.7	7.47	95.3488	1.11628	5.67925	85.4167	320.372	0.591628	169.797	0.388947	68.1	43.8	24.3	1.80247	46	2.06	4.94	1.55	2.75	5.31	61.2	129.016	395.7	1	23.02	NA	NA	0	0	0	1	1	0	0	0	0
41	1	8.77	3.76	4.12	0.64	271	42.8	47	7.3	65.7767	0.912621	6.4375	72.0745	247.32	0.584078	158.285	0.336761	74.2	47.3	26.9	1.75836	72	1.61	4.19	1.05	2.54	3.38	78.1	101.919	407.8	1	24.54	NA	NA	0	0	0	1	1	0	0	0	0
36	1	6.09	2.85	2.8	0.3	282	46.8	46	4.9	100.714	1.01786	9.33333	98.9474	287.036	0.305357	86.1107	0.360942	74.2	45.4	28.8	1.57639	41	1.86	5.36	1.53	3.14	4.53	77.4	105.485	472.2	1	26.05	0	0	0	1	0	1	1	0	0	1	0
62	1	5.86	3.53	1.96	0.29	168	60.4	33.4	4.9	85.7143	1.80102	6.75862	47.5921	302.571	0.522296	87.7457	1.07204	75.7	46.6	29.1	1.60137	18	1.11	3.78	1.15	2.31	8.72	69.8	108.723	224.7	1	21.98	0	1	0	0	0	0	1	0	0	1	0
67	1	8.26	5.6	1.74	0.42	166	67.8	21.1	5.1	95.4023	3.21839	4.14286	29.6429	534.253	1.35172	224.386	1.93879	72.5	45.1	27.4	1.64599	25	1.74	5.07	1.63	2.91	3.83	63.9	119.57	405.6	1	28.67	0	1	0	1	0	1	1	0	0	0	0
69	1	4.9	3	1.3	0.46	131	61.2	26	9.3	100.769	2.30769	2.82609	43.6667	302.308	1.06154	139.062	1.7616	72	41.4	30.6	1.35294	19	1.76	6.13	1.21	4.28	7.31	101.7	67.0329	358.5	1	20.97	1	2	0	0	0	1	1	0	0	1	0
91	1	7.48	4.61	2.22	0.44	332	61.6	29.7	5.9	149.55	2.07658	5.04545	72.0174	689.423	0.913694	303.346	0.625475	85.9	42.9	43	0.997674	15	0.8	3.71	1.23	2.01	6	85	79.5985	203.9	1	27.46	0	1	0	0	1	0	1	0	0	1	1
39	1	4.1	2.1	1.7	0.23	223	51.8	39.9	5.7	131.176	1.23529	7.3913	106.19	275.471	0.284118	63.3582	0.553944	72.6	48	24.6	1.95122	14	0.7	4.38	1.84	2.34	3.69	81.2	98.0129	219.2	0	18.58	NA	NA	0	0	0	0	0	0	0	1	0
34	1	6.24	3.71	2.06	0.34	249	59.6	33	5.4	120.874	1.80097	6.05882	67.1159	448.442	0.61233	152.47	0.723281	78.5	50	28.5	1.75439	50	0.86	3.19	1.18	1.73	3.65	82.7	98.2063	377	0	27.61	0	1	0	1	0	1	1	0	0	0	1
24	1	6.05	3.42	2.12	0.35	259	56.5	35	5.76	122.17	1.61321	6.05714	75.731	417.821	0.564623	146.237	0.62286	68.5	47.9	20.6	2.32524	11	0.51	4.94	1.65	2.83	3.2	70.9	126.392	355.8	0	22.89	0	1	0	0	0	0	0	0	0	1	0
33	1	5.23	1.98	2.65	0.5	236	37.8	50.7	9.6	89.0566	0.74717	5.3	119.192	176.332	0.373585	88.166	0.316597	79.9	47.9	32	1.49687	30	1.55	5.72	2.05	2.71	6.1	85.3	95.0322	449.1	0	24.77	0	1	0	0	0	1	1	0	0	0	0
38	1	5.53	2.72	2.23	0.31	196	49.2	40.3	5.6	87.8924	1.21973	7.19355	72.0588	239.067	0.378117	74.1109	0.622312	80.4	50.9	29.5	1.72542	58	1.24	4.55	1.18	2.85	4.54	85.2	92.7967	410.6	0	24.38	0	1	0	1	0	1	1	0	0	1	0
37	1	7.31	3.71	3.29	0.22	227	50.8	45	3	68.997	1.12766	14.9545	61.186	255.979	0.248085	56.3153	0.496766	79.8	51.1	28.7	1.78049	23	1.85	4.31	0.96	2.73	4.39	80	100.775	378.9	0	22.48	0	1	0	0	0	1	1	0	0	0	1
52	1	5.29	3.3	1.4	0.47	255	63	26.4	8.8	182.143	2.35714	2.97872	77.2727	601.071	1.10786	282.504	0.92437	76.7	46.9	29.8	1.57383	17	0.99	3	1.16	1.51	3.74	75.2	102.343	430.1	0	23.84	1	2	0	0	0	1	1	0	0	1	0
29	1	5.81	3.1	2.18	0.37	203	53.4	37.5	6.4	93.1193	1.42202	5.89189	65.4839	288.67	0.526147	106.808	0.700502	73.7	48.5	25.2	1.9246	27	1.42	3.28	1.09	1.78	4.02	79.4	106.25	478.7	0	24.39	0	0	0	0	0	1	1	0	0	1	1
37	1	5.44	2.88	1.94	0.35	247	53	35.7	6.4	127.32	1.48454	5.54286	85.7639	366.68	0.519588	128.338	0.601027	82.7	49.1	33.6	1.46131	25	0.96	2.62	1.27	1.16	3.77	70	118.828	457.9	0	17.99	0	1	0	0	0	1	1	0	0	0	0
48	1	8.2	4.63	3.06	0.36	229	56.5	37.3	4.4	74.8366	1.51307	8.5	49.46	346.493	0.544706	124.738	0.66073	72.5	45.7	26.8	1.70522	17	1.71	5.63	1.18	3.76	5.28	74.6	104.851	377.7	0	23.42	0	0	0	0	0	1	1	0	0	1	1
31	1	6.32	4.19	1.66	0.4	248	66.3	26.3	6.3	149.398	2.5241	4.15	59.1885	625.976	1.00964	250.39	1.01778	80.9	55.1	25.8	2.13566	18	0.96	3.93	1.5	2.12	4.56	87.2	93.5244	413	0	17.99	0	0	0	0	0	1	0	0	0	0	0
36	1	8.84	4.85	3.19	0.53	246	54.9	36.1	6	77.116	1.52038	6.01887	50.7216	374.013	0.805799	198.227	0.618039	77.6	50.1	27.5	1.82182	41	1.49	4.49	1.12	2.82	6.44	80.8	100.035	270.6	0	24.51	0	1	0	1	0	0	1	0	0	0	0
31	1	4.97	2.73	1.91	0.22	253	55	38.4	4.4	132.461	1.42932	8.68182	92.674	361.618	0.31445	79.5559	0.564948	78.8	50.7	28.1	1.80427	16	0.82	4.03	1.45	2.35	5.54	79.9	104.179	329.1	0	23.04	0	0	0	0	0	0	0	0	0	1	0
29	1	4.78	2.01	2.4	0.25	203	42.1	50.2	5.2	84.5833	0.8375	9.6	100.995	170.012	0.209375	42.5031	0.412562	77.7	52.8	24.9	2.12048	20	1.24	4.25	1.52	2.19	3.42	106.8	73.697	395.4	0	21.6	0	0	0	0	0	1	0	0	0	1	0
37	1	6.31	4.2	1.6	0.38	211	66.7	25.4	6.1	131.875	2.625	4.21053	50.2381	553.875	0.9975	210.472	1.24408	70.1	47.2	22.9	2.06114	25	1.61	3.37	1.06	1.93	4.77	66.6	126.357	326.8	0	25.26	0	0	0	0	0	0	1	0	0	0	0
58	1	6.21	3.29	2.36	0.33	163	53	38	5.3	69.0678	1.39407	7.15152	49.5441	227.233	0.460042	74.9869	0.855256	69.4	45.4	24	1.89167	19	1.54	5.62	1.55	3.48	4.04	77.2	97.1634	276.4	0	24.74	0	0	0	0	0	0	1	0	0	1	1
31	1	7.56	4.83	2.12	0.46	188	63.9	28	6.1	88.6792	2.2783	4.6087	38.9234	428.321	1.04802	197.028	1.21186	71	48.4	22.6	2.14159	13	1.36	4.04	1.65	2.07	3.91	91.5	88.131	355.4	0	20.93	0	0	0	0	0	0	0	0	0	0	0
31	1	5.99	3.04	2.36	0.39	176	50.8	39.4	6.5	74.5763	1.28814	6.05128	57.8947	226.712	0.502373	88.4176	0.731895	70.7	43.2	27.5	1.57091	24	0.91	3.59	1.47	1.9	4.53	84.1	97.7967	364.5	0	20.44	0	0	0	0	0	1	0	0	0	1	0
31	1	5.01	2.43	2.22	0.27	346	48.5	44.3	5.4	155.856	1.09459	8.22222	142.387	378.73	0.295541	102.257	0.316357	85.7	51.9	33.8	1.5355	10	0.85	4.22	1.42	2.45	5.9	74.3	113.952	385.3	0	21.89	0	1	0	0	0	1	0	0	0	1	0
54	1	5.96	4.38	1.15	0.31	222	73.5	19.3	5.2	193.043	3.8087	3.70968	50.6849	845.53	1.1807	262.114	1.71563	71.7	49.4	22.3	2.21525	10	0.9	4.27	1.99	2.14	3.37	83.4	89.4661	276.7	0	18.06	NA	NA	0	0	0	0	0	0	0	0	1
48	1	5.43	2.91	2.08	0.24	267	53.6	38.3	4.4	128.365	1.39904	8.66667	91.7526	373.543	0.335769	89.6504	0.523984	70.9	42.6	28.3	1.5053	15	1.01	5.53	1.41	3.59	4.09	70.2	113.02	315.3	0	22.49	0	0	0	0	0	0	1	0	0	0	0
40	1	8.1	4.71	2.83	0.4	135	58.3	34.9	4.9	47.7032	1.66431	7.075	28.6624	224.682	0.665724	89.8728	1.23282	65.1	44.9	20.2	2.22277	14	1.52	4.17	0.95	2.76	5.36	91.2	84.5422	223.3	0	22.89	0	1	0	0	0	0	1	0	0	1	0
52	1	7.69	4.32	2.79	0.51	235	56.1	36.3	6.6	84.2294	1.54839	5.47059	54.3981	363.871	0.789677	185.574	0.658888	70.7	47.7	23	2.07391	12	1.65	4.95	1.02	2.98	6.03	80	94.8197	290.6	0	27.3	0	1	0	0	0	0	1	0	0	1	0
49	1	5.48	2.64	2.4	0.33	202	48.2	43.8	6	84.1667	1.1	7.27273	76.5152	222.2	0.363	73.326	0.544554	76	48.1	27.9	1.72401	28	1.48	5.99	1.42	3.87	4.73	73.5	106.398	317.9	0	21.33	NA	NA	0	0	0	0	1	0	0	0	0
29	1	4.68	3.01	1.33	0.18	220	64.4	28.4	3.8	165.414	2.26316	7.38889	73.0897	497.895	0.407368	89.6211	1.02871	75.1	47.8	27.3	1.75092	31	0.97	3.96	1.09	2.58	6.73	92.8	87.6501	565.3	0	24.41	0	0	0	0	0	1	1	0	0	1	1
54	1	7.46	4.75	1.95	0.45	205	63.7	26.1	6	105.128	2.4359	4.33333	43.1579	499.359	1.09615	224.712	1.18824	70.6	45.7	24.9	1.83534	17	1.42	5.24	1.22	3.27	4.3	62.9	126.719	306.7	0	23.24	0	1	0	0	0	0	1	0	0	1	0
52	1	6.95	4.7	1.86	0.34	158	67.6	26.8	4.9	84.9462	2.52688	5.47059	33.617	399.247	0.85914	135.744	1.59929	72.2	46.1	26.1	1.76628	16	1.86	4.81	1.27	3.04	4.5	68.3	115.249	536.5	0	24.49	0	1	0	1	0	1	1	0	0	0	0
55	1	5.5	2.9	1.9	0.35	191	53.2	34.8	6.4	100.526	1.52632	5.42857	65.8621	291.526	0.534211	102.034	0.799118	76.2	46.3	29.9	1.54849	18	1.36	4.83	1	3.25	4.9	72.8	105.458	285.9	0	24.81	0	1	0	0	1	0	1	0	0	1	1
51	1	5.7	3.34	1.95	0.32	205	58.6	34.2	5.6	105.128	1.71282	6.09375	61.3772	351.128	0.548103	112.361	0.835522	70.5	43.3	27.2	1.59191	18	1.05	4.11	1.28	2.46	5.52	85	88.2913	330.1	0	23.04	0	1	0	1	0	0	1	0	0	0	1
30	1	7.52	3.37	3.41	0.52	288	44.9	45.3	6.9	84.4575	0.98827	6.55769	85.4599	284.622	0.5139	148.003	0.343149	78.5	52.1	26.4	1.97348	19	1.53	4.94	1.13	3.22	4.48	68	127.866	328.2	0	20.93	0	1	0	0	0	0	1	0	0	1	0
33	1	5.15	1.85	2.64	0.4	196	35.8	51.3	7.8	74.2424	0.700758	6.6	105.946	137.348	0.280303	54.9394	0.357529	74.9	50	24.9	2.00803	18	1.28	4.55	1.42	2.61	4.6	81.7	100.226	417.1	0	19.36	0	1	0	0	0	1	0	0	0	0	1
53	1	6.7	4.7	1.4	0.45	191	71.2	20.4	6.7	136.429	3.35714	3.11111	40.6383	641.214	1.51071	288.546	1.75767	66.6	46.1	20.5	2.24878	17	0.57	3.49	1.41	2.01	4.96	67.4	116.752	339.6	0	24.1	NA	NA	0	0	0	0	0	0	0	0	0
37	1	7.56	4.37	2.27	0.52	181	57.8	30	6.9	79.7357	1.92511	4.36538	41.4188	348.445	1.00106	181.191	1.0636	62.3	44.4	17.9	2.48045	20	1.04	3.78	0.95	2.56	4.61	73.1	112.64	313.4	0	21.4	0	0	0	1	0	0	1	0	0	1	0
60	1	8.36	3.71	3.93	0.51	228	44.4	47	6.1	58.0153	0.94402	7.70588	61.4555	215.237	0.48145	109.771	0.414044	69.4	43.8	25.6	1.71094	24	1.03	3.31	1.33	1.68	7.68	97.4	72.4945	257.6	0	23.12	1	2	0	0	1	0	0	0	0	1	1
54	1	7.43	3.72	2.64	0.6	249	50	35.5	8.1	94.3182	1.40909	4.4	66.9355	350.864	0.845455	210.518	0.5659	74	46.9	27.1	1.73063	43	1.2	4.62	1.45	2.61	5.37	81.8	91.6305	358.1	0	22.68	0	1	0	0	0	1	0	0	0	0	0
32	1	7.13	4.26	2.06	0.52	184	59.7	28.9	7.3	89.3204	2.06796	3.96154	43.1925	380.505	1.07534	197.863	1.12389	73.6	47.9	25.7	1.86381	50	1.15	4.91	1.72	2.74	4.09	77.4	107.733	318.6	0	23.72	0	1	0	0	0	0	0	0	0	1	1
24	1	4.35	2.3	1.72	0.22	201	52.9	39.5	5.1	116.86	1.33721	7.81818	87.3913	268.779	0.294186	59.1314	0.665278	76.4	48.4	28	1.72857	14	0.5	3.78	1.62	1.98	5.48	76.9	114.337	369.8	0	20.68	0	0	0	0	0	1	0	0	0	0	0
55	1	4.85	2.11	2.23	0.31	274	43.5	46	6.4	122.87	0.946188	7.19355	129.858	259.256	0.293318	80.3692	0.345324	72	47	25	1.88	28	1.14	5.82	0.96	4.27	4.92	80.1	93.7278	449.7	0	23.43	0	0	0	0	0	1	1	0	0	1	0
38	1	6.53	3.42	2.61	0.41	205	52.3	40	6.3	78.5441	1.31034	6.36585	59.9415	268.621	0.537241	110.134	0.639193	74.6	45.4	29.2	1.55479	13	1.56	5.28	0.98	3.79	4.49	85.7	92.129	415.4	0	24.61	1	2	0	0	0	1	1	0	0	0	0
32	1	6.37	4.07	1.94	0.3	234	63.9	30.5	4.7	120.619	2.09794	6.46667	57.4939	490.918	0.629381	147.275	0.896555	83.9	52.6	31.3	1.68051	42	1.96	5.82	1.05	4.22	4.97	92.7	86.2339	476.4	0	28.16	0	0	0	1	0	1	1	0	0	0	1
28	1	5.93	2.95	2.54	0.22	198	49.8	42.8	3.7	77.9528	1.16142	11.5455	67.1186	229.961	0.255512	50.5913	0.586574	81.5	50.7	30.8	1.6461	33	1.22	4.42	1.63	2.38	3.41	68.7	127.829	366.8	0	20.69	NA	NA	0	0	0	1	0	0	0	1	0
58	1	6.81	4.3	1.62	0.37	261	63.2	23.8	5.4	161.111	2.65432	4.37838	60.6977	692.778	0.982099	256.328	1.01698	69.9	48	21.9	2.19178	20	0.9	4.5	1.75	2.21	4.54	74.4	101.695	340.4	0	22.31	1	2	0	0	0	0	0	0	0	0	1
30	1	5.66	3.19	2	0.35	333	56.4	35.3	6.2	166.5	1.595	5.71429	104.389	531.135	0.55825	185.897	0.478979	78.3	49	29.3	1.67235	17	1.26	5.9	1.29	3.89	3.99	84.7	97.5132	470.5	0	27.9	0	0	0	0	0	1	1	0	0	0	0
29	1	4.83	2.53	2.02	0.2	247	52.5	41.8	4.1	122.277	1.25248	10.1	97.6285	309.361	0.250495	61.8723	0.507075	81.4	49.6	31.8	1.55975	28	1.2	3.71	1.23	2.04	4.24	76.1	111.964	336.8	0	23.89	0	1	0	0	0	0	1	0	0	0	0
75	1	6.59	4.94	1.01	0.51	288	75	15.3	7.7	285.149	4.89109	1.98039	58.2996	1408.63	2.49446	718.403	1.69829	71.3	40.3	31	1.3	9	0.89	4.95	1.27	3.31	4.2	75.5	95.3792	290.3	0	22.58	1	2	0	0	0	0	1	0	0	1	0
32	1	6.98	4.23	2.23	0.38	317	60.7	31.9	5.4	142.152	1.89686	5.86842	74.9409	601.305	0.720807	228.496	0.598379	72.3	47.6	24.7	1.92713	19	0.94	4.16	1.42	2.49	4.06	81.6	100.932	407.4	0	22.68	0	1	0	0	0	1	0	0	0	0	0
37	1	5.15	3.45	1.48	0.16	201	67	28.7	3.1	135.811	2.33108	9.25	58.2609	468.547	0.372973	74.9676	1.15974	72	47.5	24.5	1.93878	23	1.19	3.75	1.04	2.24	5.36	88.1	89.468	498.6	0	24.65	0	0	0	0	0	1	1	0	0	0	0
56	1	4.69	2.69	1.74	0.19	182	57.3	37.1	4.1	104.598	1.54598	9.15789	67.658	281.368	0.293736	53.4599	0.849438	77.1	49.6	27.5	1.80364	19	1.42	4.17	1.27	2.58	5.06	71.3	107.854	390	0	24.22	0	1	0	1	0	1	1	0	0	1	1
50	1	3.99	2.47	1.21	0.27	210	61.8	30.3	6.8	173.554	2.04132	4.48148	85.0202	428.678	0.551157	115.743	0.972058	68.7	45.7	23	1.98696	18	2.88	5.33	1.18	3.19	6.48	50.9	166.829	219.5	0	28.33	0	0	0	1	1	0	1	0	0	0	0
48	1	6.17	4.1	1.67	0.35	249	66.4	27.1	5.7	149.102	2.45509	4.77143	60.7317	611.317	0.859281	213.961	0.98598	77.4	48.6	28.8	1.6875	24	1.77	4.55	0.92	3.01	5.75	95.4	77.4054	419.1	0	24.38	0	1	0	1	0	1	1	0	0	1	0
53	1	5.15	2.95	1.83	0.31	227	57.3	35.5	6	124.044	1.61202	5.90323	76.9492	365.929	0.499727	113.438	0.710142	67.3	46.8	20.5	2.28293	25	1.16	4.49	1.12	2.89	8.62	82.2	91.3858	375.9	0	24.8	0	1	0	0	0	1	1	0	0	0	0
47	1	5.79	2.95	2.22	0.48	257	51	38.3	8.3	115.766	1.32883	4.625	87.1186	341.509	0.637838	163.924	0.517054	76.3	48.6	27.7	1.75451	40	1.32	4.84	1.1	3.37	5.3	85.8	88.562	349.9	0	26.35	NA	NA	0	0	0	0	1	0	0	1	0
30	1	7.22	4.02	2.43	0.56	291	55.6	33.7	7.8	119.753	1.65432	4.33929	72.3881	481.407	0.92642	269.588	0.568495	79.8	49.3	30.5	1.61639	63	3.15	5.87	1.24	3.68	5.66	72.8	117.544	400.3	0	25.53	0	1	0	1	0	1	1	0	0	0	0
35	1	6.49	4.15	1.6	0.52	174	63.9	24.7	8	108.75	2.59375	3.07692	41.9277	451.312	1.34875	234.683	1.49066	78.5	50.3	28.2	1.78369	107	1.17	5.3	1.28	3.53	4.62	93.6	83.8559	434.7	0	24.46	0	0	0	1	0	1	1	1	0	1	0
50	1	8.35	6	1.8	0.48	272	71.9	21.3	5.7	151.111	3.33333	3.75	45.3333	906.667	1.6	435.2	1.22549	81.3	51.7	29.6	1.74662	30	1.68	4.87	1.36	2.97	3.79	62.6	129.237	514.2	0	24.4	1	2	0	0	0	1	0	0	0	0	0
30	1	8.17	4.41	3.2	0.45	206	53.9	39.2	5.5	64.375	1.37813	7.11111	46.712	283.894	0.620156	127.752	0.668993	76.2	48.5	27.7	1.7509	28	0.74	3.81	1.54	2.07	5.92	91.3	88.8895	485.2	0	23.26	0	0	0	0	0	1	0	0	0	0	0
37	1	6.93	3.59	2.79	0.37	265	51.8	40.3	5.3	94.9821	1.28674	7.54054	73.8162	340.986	0.476093	126.165	0.485562	75.9	50.4	25.5	1.97647	25	2.75	6.15	1.17	4.06	3.89	71.3	116.16	423.8	0	29.06	0	0	0	1	0	1	1	0	0	0	1
45	1	3.75	2.41	1.14	0.16	144	64.2	30.4	4.3	126.316	2.11404	7.125	59.751	304.421	0.338246	48.7074	1.46808	71	45.4	25.6	1.77344	10	0.42	3.63	1.55	1.9	4.67	74.5	106.245	395.5	0	19.04	0	1	0	0	0	1	0	0	0	1	0
61	1	3.86	1.96	1.45	0.27	177	50.8	37.6	7	122.069	1.35172	5.37037	90.3061	239.255	0.364966	64.5989	0.763686	59.1	40.6	18.5	2.19459	29	0.74	4.76	1.52	2.95	5.78	91.7	77.8643	393.8	0	23.75	0	1	0	0	0	1	0	0	0	0	1
36	1	5.46	3.36	1.34	0.5	265	61.5	24.5	9.2	197.761	2.50746	2.68	78.869	664.478	1.25373	332.239	0.946212	71.1	45.2	25.9	1.74517	20	2.84	4.92	1.06	2.83	3.71	89.3	88.4193	384.6	0	25.54	0	1	0	1	0	1	1	0	0	0	0
31	1	7.04	4.03	2.14	0.29	226	57.3	30.4	4.1	105.607	1.88318	7.37931	56.0794	425.598	0.546121	123.423	0.833264	80.6	46.5	34.1	1.36364	29	4.14	5.2	1.16	2.88	4.14	88.6	91.7042	553.6	0	22.68	0	1	0	1	0	1	1	0	0	0	1
60	1	6.23	2.98	2.81	0.3	215	47.9	45.1	4.8	76.5125	1.0605	9.36667	72.1477	228.007	0.318149	68.4021	0.493255	74	47.1	26.9	1.75093	13	1	5.17	1.47	3.3	4.81	67.5	113.979	306.8	0	26.3	0	1	0	1	0	0	1	0	0	1	0
31	1	5.22	2.99	1.58	0.26	239	57.2	30.3	5	151.266	1.89241	6.07692	79.9331	452.285	0.492025	117.594	0.791801	72.3	47.9	24.4	1.96311	12	0.68	3.66	1.01	2.35	6.2	82.7	99.8437	421.2	0	24.82	0	1	0	0	0	1	1	0	0	0	0
50	1	7.94	4.5	2.72	0.54	226	56.6	34.3	6.8	83.0882	1.65441	5.03704	50.2222	373.897	0.893382	201.904	0.732041	73.5	48.8	24.7	1.97571	21	2.31	3.72	0.89	2.21	4.43	71	110.639	437.2	0	25.93	0	1	0	1	0	1	1	0	0	0	0
47	1	7.92	3.97	2.73	0.54	252	50.1	34.5	6.8	92.3077	1.45421	5.05556	63.4761	366.462	0.785275	197.889	0.577068	76.5	45.1	31.4	1.43631	32	1.65	5.99	1.52	3.82	5.08	69.7	114.451	424.9	0	20.38	0	1	0	0	0	1	1	0	0	1	0
50	1	5.94	3.78	1.59	0.44	196	63.6	26.8	7.4	123.27	2.37736	3.61364	51.8519	465.962	1.04604	205.023	1.21294	76.7	45.9	30.8	1.49026	99	2.07	4.62	1.09	2.75	4.32	83.7	90.3061	367.1	0	24.53	0	1	0	0	0	1	1	0	0	0	0
35	1	5.8	2.79	2.55	0.21	232	48.1	44	3.6	90.9804	1.09412	12.1429	83.1541	253.835	0.229765	53.3054	0.471602	71.7	46.9	24.8	1.89113	49	0.81	4.59	1.63	2.64	4.49	86.1	92.9595	363.1	0	25.82	NA	NA	0	1	0	1	0	0	0	1	1
39	1	6.88	3.94	1.99	0.54	298	57.4	28.9	7.8	149.749	1.9799	3.68519	75.6345	590.01	1.06915	318.605	0.664396	74.9	47	27.9	1.68459	45	3.94	5.81	1.19	3.55	3.5	66.6	125.172	344.3	0	27.75	0	1	0	1	0	0	1	0	0	1	0
53	1	5.72	3.3	1.74	0.33	248	57.7	30.4	5.8	142.529	1.89655	5.27273	75.1515	470.345	0.625862	155.214	0.764739	68.5	46.2	22.3	2.07175	49	1.79	6.34	1.64	4.06	6.29	85.3	87.3051	451.5	0	25.34	0	1	0	1	0	1	1	0	0	1	0
57	1	7.27	4.61	2.18	0.34	201	63.4	30	4.7	92.2018	2.11468	6.41176	43.6009	425.05	0.718991	144.517	1.05208	72.4	45.2	27.2	1.66176	19	1.43	3.6	0.97	2.11	6.3	84.3	87.4386	428.1	0	26.7	0	1	0	1	0	1	1	0	0	0	1
49	1	4.08	2.1	1.62	0.31	194	51.5	39.7	7.6	119.753	1.2963	5.22581	92.381	251.481	0.401852	77.9593	0.668194	73.5	48.5	25	1.94	15	2	4.39	1.14	2.48	4.5	75	103.778	389.5	0	21.82	NA	NA	0	0	0	1	1	0	0	0	0
68	1	3.67	2.16	1.21	0.19	147	58.8	33	5.2	121.488	1.78512	6.36842	68.0556	262.413	0.339174	49.8585	1.21437	72.8	47.9	24.9	1.92369	30	2.24	4.3	0.97	2.55	4.36	76.3	95.8124	410	0	26.9	0	1	0	1	0	1	1	0	0	1	0
29	1	8.77	5.09	3.15	0.37	250	58.1	35.9	4.2	79.3651	1.61587	8.51351	49.1159	403.968	0.597873	149.468	0.646349	80.5	50.3	30.2	1.66556	42	0.92	3.85	1.25	2.25	3.75	81.4	103.038	553.9	0	29.76	1	2	0	1	0	1	1	0	0	1	0
46	1	4.69	2.46	1.84	0.29	265	52.5	39.2	6.2	144.022	1.33696	6.34483	107.724	354.293	0.387717	102.745	0.504512	72.7	45.6	27.1	1.68266	23	0.91	5.34	1.33	3.47	3.94	59.8	138.801	255.2	0	24.22	1	2	0	0	0	0	1	0	0	0	1
58	1	5.26	3.37	1.18	0.55	228	64.12	22.5	10.37	193.22	2.85593	2.14545	67.6558	651.153	1.57076	358.134	1.2526	68.6	45.2	23.4	1.93162	35	1.64	5.22	1.59	2.88	6.3	68.8	112.005	370.3	0	26.43	0	1	0	0	0	1	1	0	0	1	0
44	1	6.08	3.98	1.63	0.38	173	65.4	26.8	6.3	106.135	2.44172	4.28947	43.4673	422.417	0.927853	160.519	1.4114	69.5	47.9	21.6	2.21759	14	0.73	3.92	1.66	2.16	5.01	79.3	98.7631	276.1	0	24.28	0	1	0	0	0	0	0	0	0	1	0
31	1	6.11	3.6	2.11	0.35	226	59	34.5	5.7	107.109	1.70616	6.02857	62.7778	385.592	0.597156	134.957	0.754939	86.5	53.7	32.8	1.6372	14	1.95	5.85	1.9	3.16	4.58	86.1	95.0011	531.8	0	21.19	0	0	0	0	0	1	1	0	0	0	0
49	1	5.32	3.11	1.83	0.28	184	58.4	34.4	5.3	100.546	1.69945	6.53571	59.164	312.699	0.475847	87.5558	0.923616	73.1	47.6	25.5	1.86667	35	2.9	5.18	1.13	2.51	3.2	79.5	96.5779	415.8	0	25.74	NA	NA	0	0	0	1	1	0	0	0	0
33	1	6	3.14	2.39	0.34	220	52.3	39.8	5.7	92.0502	1.31381	7.02941	70.0637	289.038	0.446695	98.2728	0.597185	71.8	47.7	24.1	1.97925	21	1.25	3.74	1.31	2.02	6.54	112.6	67.4627	435.4	0	24.59	0	0	0	0	0	1	0	0	0	1	1
36	1	6.12	2.8	2.84	0.31	230	45.7	46.4	5.1	80.9859	0.985915	9.16129	82.1429	226.761	0.305634	70.2958	0.428659	80.1	49.8	30.3	1.64356	30	2.6	5.72	1.2	3.7	6.28	79.5	102.057	462	0	25.46	0	0	0	0	0	1	1	0	0	0	0
32	1	6.45	3.58	2.16	0.45	242	55.4	33.5	7	112.037	1.65741	4.8	67.5978	401.093	0.745833	180.492	0.684879	76.7	51	25.7	1.98444	21	0.99	4.05	1.65	2.09	4.68	87.5	92.6011	408.3	0	20.66	0	0	0	0	0	1	0	0	0	1	0
28	1	6.21	2.92	2.74	0.38	320	47.1	44.1	6.1	116.788	1.06569	7.21053	109.589	341.022	0.404964	129.588	0.333029	80.1	45.6	34.5	1.32174	41	1.68	5.67	1.22	3.79	4.61	85.6	97.4456	641.7	0	27.04	0	0	0	0	0	1	1	0	0	0	1
40	1	5.23	2.46	2.28	0.28	192	47	43.6	5.4	84.2105	1.07895	8.14286	78.0488	207.158	0.302105	58.0042	0.561952	74.5	47	27.5	1.70909	10	1.82	4.39	1.06	2.87	4	78.5	101.727	387	0	26.82	0	1	0	1	0	1	1	0	0	1	1
39	1	6.89	4.11	2.29	0.35	223	59.6	33.2	5.1	97.3799	1.79476	6.54286	54.2579	400.231	0.628166	140.081	0.804825	77.2	48.5	28.7	1.6899	41	2.11	3.75	0.75	2.51	5.28	81.5	97.5679	493.1	0	27.54	0	1	0	1	0	1	1	0	0	1	0
26	1	7.6	4.4	2.5	0.48	236	58	33.3	6.3	94.4	1.76	5.20833	53.6364	415.36	0.8448	199.373	0.745763	73.5	51.6	21.9	2.35616	30	0.74	4.45	1.55	2.5	5.95	95	86.833	458.5	0	28.97	NA	NA	0	0	0	1	0	0	0	1	0
61	1	7.62	4.32	2.86	0.26	219	56.8	37.5	3.4	76.5734	1.51049	11	50.6944	330.797	0.392727	86.0073	0.689721	78.2	46.8	31.4	1.49045	16	1.95	6.47	1.41	4.19	4.24	71.8	105.304	339	0	26.45	0	1	0	0	0	0	1	0	0	0	0
67	1	4.3	2.53	1.44	0.26	189	58.9	33.5	6	131.25	1.75694	5.53846	74.7036	332.062	0.456806	86.3363	0.9296	66.6	41.6	25	1.664	18	0.66	4.08	1.8	2.13	5.74	94.1	74.165	233.1	0	21.85	NA	NA	0	0	0	0	0	0	0	0	0
49	1	5.54	2.73	2.25	0.41	171	49.3	40.6	7.4	76	1.21333	5.4878	62.6374	207.48	0.497467	85.0668	0.709552	66.4	44	22.4	1.96429	21	0.69	2.9	1.04	1.64	4.89	83.2	91.3059	310	0	20.18	0	1	0	0	0	0	1	0	0	1	0
33	1	8.01	2.91	4.19	0.6	255	36.3	52.3	7.5	60.8592	0.694511	6.98333	87.6289	177.1	0.416706	106.26	0.272357	86.4	51.5	34.9	1.47564	20	1.66	6.24	1.37	4.17	6.33	94.7	83.5307	555.8	0	31.06	0	0	0	1	0	1	1	0	0	1	0
31	1	5.92	2.83	2.73	0.19	259	47.8	46.1	3.2	94.8718	1.03663	14.3684	91.5194	268.487	0.19696	51.0126	0.400243	74.6	49.4	25.2	1.96032	31	3.8	4.13	0.99	2.25	3.53	68.2	126.658	451.8	0	26.7	0	0	0	1	0	1	1	0	0	0	0
60	1	6.26	3.93	1.71	0.31	260	62.7	27.3	5	152.047	2.29825	5.51613	66.1578	597.544	0.712456	185.239	0.883941	73.8	50.2	23.6	2.12712	38	1.24	3.27	1.37	1.46	3.68	95.9	73.8963	365.9	0	22.25	0	1	0	1	0	1	0	0	0	0	0
33	1	8.62	5.55	2.42	0.49	250	64.4	28.1	5.7	103.306	2.29339	4.93878	45.045	573.347	1.12376	280.94	0.917355	75.8	47.9	27.9	1.71685	60	1.11	4.79	1.38	3.09	5.37	101.6	76.587	582.8	0	25.49	0	0	0	0	0	1	0	0	0	1	1
43	1	4.51	2.61	1.43	0.3	293	57.9	31.7	6.7	204.895	1.82517	4.76667	112.261	534.776	0.547552	160.433	0.622927	78.3	49.5	28.8	1.71875	28	1.63	5.01	1.16	3.3	4.99	82.3	94.7288	460.9	0	22.28	0	1	0	0	0	1	1	0	0	1	0
29	1	6.07	3.69	1.81	0.42	256	60.8	29.8	6.9	141.436	2.03867	4.30952	69.3767	521.901	0.856243	219.198	0.796357	74.4	45.9	28.5	1.61053	36	1.3	4.05	1.14	2.61	2.98	76.6	111.063	384.9	0	22.52	0	1	0	0	0	1	1	0	0	0	1
51	1	6.98	4.06	2.6	0.26	304	58.3	37.2	3.7	116.923	1.56154	10	74.8768	474.708	0.406	123.424	0.513664	83.7	48.6	35.1	1.38462	24	3.52	4.95	1.26	2.52	3.76	62.3	129.546	365.8	0	24.74	1	2	0	0	0	1	1	0	0	1	1
31	1	6.63	3.82	2.27	0.43	295	57.6	34.2	6.5	129.956	1.68282	5.27907	77.2251	496.432	0.723612	213.466	0.570447	78.1	47.9	30.2	1.58609	53	3.76	5.79	1.09	3.65	4.86	84	97.9404	381.8	0	23.46	0	1	0	1	0	1	1	0	0	0	0
51	1	7.95	5.21	2.25	0.32	273	65.5	28.3	4	121.333	2.31556	7.03125	52.3992	632.147	0.740978	202.287	0.848189	82.9	49.1	33.8	1.45266	41	1.41	4.6	0.93	3.14	3.99	90.5	81.7178	474.4	0	30.71	0	1	0	1	0	1	1	0	0	1	0
47	1	6.65	2.94	2.69	0.39	241	44.1	40.5	5.9	89.5911	1.09294	6.89744	81.9728	263.398	0.426245	102.725	0.453501	72.4	51.2	21.2	2.41509	32	3.3	4.36	1.04	2.24	4.56	72.4	109.208	342.8	0	26.41	0	0	0	1	1	0	1	0	0	1	0
61	1	7.82	5.24	1.83	0.51	237	67	23.4	6.5	129.508	2.86339	3.58824	45.229	678.623	1.46033	346.098	1.20818	75.1	47.5	27.6	1.72101	23	1.36	4.03	1.05	2.57	4.76	80.4	91.5833	384.8	0	20.14	0	1	0	1	0	1	1	0	0	1	0
32	1	4.19	2.25	1.59	0.26	187	53.8	37.9	6.2	117.61	1.41509	6.11538	83.1111	264.623	0.367925	68.8019	0.756735	75.9	52	23.9	2.17573	18	0.95	4.51	1.45	2.55	4.41	87	93.2583	337.4	0	20.86	0	0	0	0	0	0	0	0	0	1	0
53	1	6.13	3.83	1.76	0.33	244	62.4	28.7	5.4	138.636	2.17614	5.33333	63.7076	530.977	0.718125	175.222	0.891859	71.5	45.5	26	1.75	32	4.49	5.84	1.05	3.43	6.28	107.2	65.8522	553.3	0	28.14	0	0	0	1	1	1	1	0	0	0	0
30	1	4.2	1.94	1.79	0.2	222	46.2	42.6	4.8	124.022	1.0838	8.95	114.433	240.603	0.21676	48.1207	0.488198	76.1	48.8	27.3	1.78755	17	0.9	3.79	1.56	1.92	3.94	85.6	96.2496	373	0	19.91	0	1	0	0	0	1	0	0	0	0	1
31	1	4.71	2.48	1.84	0.31	225	52.6	39.1	6.6	122.283	1.34783	5.93548	90.7258	303.261	0.417826	94.0109	0.599034	74.9	47.4	27.5	1.72364	17	1.58	3.9	1.26	2.17	4.36	87.4	93.2604	321.6	0	21.79	0	0	0	0	0	0	1	0	0	1	0
54	1	6.44	4.09	1.49	0.46	242	63.6	23.1	7.1	162.416	2.74497	3.23913	59.1687	664.282	1.26268	305.57	1.13428	75.5	47.7	27.8	1.71583	23	1.54	6.01	1.55	3.87	5.82	73.1	105.27	550.9	0	27.93	0	1	0	1	0	1	1	0	0	0	0
61	1	4.58	2.36	1.89	0.23	155	51.5	41.3	5	82.0106	1.24868	8.21739	65.678	193.545	0.287196	44.5153	0.805598	70.1	49.8	20.3	2.4532	42	1.9	4.89	1.08	3.27	6.54	70.9	106.956	355.8	0	25.18	NA	NA	0	0	0	0	1	0	0	1	0
33	1	4.66	1.83	2.5	0.26	228	39.3	53.6	5.6	91.2	0.732	9.61538	124.59	166.896	0.19032	43.393	0.321053	79.9	49.4	30.5	1.61967	21	0.55	4.49	1.39	2.66	4.4	80.4	102.229	520	0	24.49	0	0	0	0	0	1	0	0	0	0	1
32	1	5.54	3.34	1.59	0.27	200	60.2	28.7	4.9	125.786	2.10063	5.88889	59.8802	420.126	0.56717	113.434	1.05031	78.5	51.8	26.7	1.94007	31	1.23	4.42	1.4	2.59	6.91	78.4	106.04	413.1	0	20.86	0	1	0	0	0	1	0	0	0	1	0
45	1	5.29	2.91	1.9	0.25	137	55	35.9	4.7	72.1053	1.53158	7.6	47.079	209.826	0.382895	52.4566	1.11794	71.4	47.3	24.1	1.96266	17	3.36	3.65	0.9	1.79	4.68	85.5	89.6406	379.3	0	23.99	0	1	0	0	0	1	1	0	0	0	1
38	1	6.21	4.4	1.49	0.27	215	70.9	24	4.3	144.295	2.95302	5.51852	48.8636	634.899	0.797315	171.423	1.3735	74.4	49	25.4	1.92913	16	2.56	2.94	0.83	1.4	4.23	75.4	107.899	361.7	0	24.99	0	1	0	1	0	1	1	0	0	0	0
34	1	7.27	3.78	3.03	0.34	279	52	41.7	4.7	92.0792	1.24752	8.91176	73.8095	348.059	0.424158	118.34	0.447141	83.1	52.1	31	1.68065	15	0.94	4.64	1.57	2.72	7.06	93.2	84.7388	390.4	0	25.06	NA	NA	0	0	0	1	0	0	0	1	0
34	1	5.83	3.26	2.17	0.32	146	55.99	37.2	5.54	67.2811	1.5023	6.78125	44.7853	219.336	0.480737	70.1876	1.02898	72	48.9	23.1	2.11688	24	0.68	3.92	1.31	2.32	3.1	76.7	107.771	272.7	0	21.11	0	1	0	0	0	0	0	0	0	0	1
33	1	5.78	2.83	2.44	0.38	232	49	42.2	6.6	95.082	1.15984	6.42105	81.9788	269.082	0.440738	102.251	0.499929	71.7	44.6	27.1	1.64576	24	1.24	4.17	1.55	2.15	5.77	97.8	80.2757	493.2	0	25.96	0	0	0	0	0	1	0	0	0	0	0
63	1	5.74	2.61	2.68	0.33	218	45.6	46.7	5.7	81.3433	0.973881	8.12121	83.5249	212.306	0.321381	70.061	0.446734	78.5	49.1	29.4	1.67007	21	1.27	3.94	0.9	2.69	4.4	86	83.7959	299.7	0	25.99	0	1	0	1	0	0	1	0	0	1	0
24	1	7.62	4.63	2.37	0.44	264	60.7	31.1	5.8	111.392	1.95359	5.38636	57.0194	515.747	0.859578	226.929	0.739995	76.9	48.9	28	1.74643	36	0.99	3.46	1.3	2	3.34	76.7	114.705	501.4	1	27.62	NA	NA	0	0	0	1	0	0	0	0	1
89	1	6	3.21	2.25	0.41	159	53.5	37.5	6.8	70.6667	1.42667	5.4878	49.5327	226.84	0.584933	93.0044	0.897275	67.5	42.4	25.1	1.68924	15	1.23	4.42	1.48	2.04	5.3	84.1	80.9724	381.4	1	23.95	1	2	0	0	0	1	0	0	0	1	0
83	1	6.45	4.44	1.53	0.39	240	68.9	23.7	6	156.863	2.90196	3.92308	54.0541	696.471	1.13176	271.624	1.20915	72.6	46.8	25.8	1.81395	13	0.96	3.99	0.98	2.66	7.34	73.9	96.1732	399.6	1	27.39	1	2	0	0	0	1	1	0	0	1	1
34	1	4.85	3.14	1.31	0.33	242	64.8	27	6.8	184.733	2.39695	3.9697	77.0701	580.061	0.790992	191.42	0.990474	72.6	47.4	25.2	1.88095	96	0.89	4.32	1.48	2.63	5.42	88.2	90.7054	318.3	1	25.01	0	1	0	1	0	0	0	0	0	0	0
63	1	5.09	2.93	1.89	0.25	197	57.6	37.1	4.9	104.233	1.55026	7.56	67.2355	305.402	0.387566	76.3505	0.786936	78	49.1	28.9	1.69896	27	1.26	6.32	1.63	3.96	4.57	72.9	102.752	387.8	1	23.18	0	1	0	0	0	1	1	0	0	1	1
53	1	8.12	5.2	2.35	0.37	174	64	28.9	4.6	74.0426	2.21277	6.35135	33.4615	385.021	0.818723	142.458	1.2717	73.6	46.3	27.3	1.69597	25	1.76	4.43	1.22	2.33	6	82.3	91.2488	393.5	0	25.1	0	1	0	0	0	1	1	0	0	1	0
48	1	4.93	2.95	1.31	0.51	238	59.89	26.5	10.31	181.679	2.25191	2.56863	80.678	535.954	1.14847	273.337	0.94618	74	49.9	24.1	2.07054	49	1.2	4.98	1.31	3.07	7.1	91.6	81.387	605.3	0	23.53	NA	NA	0	0	0	1	0	0	0	0	0
57	1	7.15	3.99	2.46	0.37	215	55.8	34.4	5.2	87.3984	1.62195	6.64865	53.8847	348.72	0.600122	129.026	0.754396	80.8	51.4	29.4	1.7483	17	1.05	5.08	1.77	3.17	7.1	89.3	81.4374	391	0	19.69	1	2	0	0	0	1	1	0	0	0	1
65	1	3.91	1.89	1.52	0.33	238	48.3	38.9	8.4	156.579	1.24342	4.60606	125.926	295.934	0.410329	97.6583	0.522446	65.3	43.7	21.6	2.02315	9	1.99	5.33	1.99	2.61	4.7	83.8	86.0362	255.1	0	21.16	1	2	0	0	0	0	1	0	0	1	0
52	1	6.44	3.88	1.86	0.42	153	60.18	28.9	6.47	82.2581	2.08602	4.42857	39.433	319.161	0.876129	134.048	1.36341	71.5	44.8	26.7	1.6779	22	1.16	4.62	1.31	2.51	5.2	75.9	101.18	386.7	0	22.79	0	1	0	1	0	1	0	0	0	1	0
50	1	4.04	2.14	1.39	0.24	244	53	34.4	5.9	175.54	1.53957	5.79167	114.019	375.655	0.369496	90.1571	0.630971	77.2	50.7	26.5	1.91321	69	0.66	4.6	1.45	2.81	3.71	71.7	109.307	303.6	0	20.07	0	1	0	0	0	0	0	0	0	0	0
26	1	7.37	4.38	2.49	0.33	223	59.39	33.8	4.51	89.5582	1.75904	7.54545	50.9132	392.265	0.580482	129.447	0.788805	72.2	47.6	24.6	1.93496	24	0.86	7.7	1.71	4.69	4.2	81.2	105.391	327.1	0	25.27	0	0	0	0	0	0	1	0	0	1	0
30	1	4.66	2	2.14	0.29	180	42.9	46	6.33	84.1121	0.934579	7.37931	90	168.224	0.271028	48.785	0.519211	72.3	47.6	24.7	1.92713	11	0.68	4.54	1.95	2.3	6.1	92.6	87.3521	383.6	0	21.42	0	0	0	0	0	1	0	0	0	1	0
35	1	4.51	2.54	1.53	0.29	156	56.4	33.9	6.4	101.961	1.66013	5.27586	61.4173	258.98	0.481438	75.1043	1.06419	76.9	50.9	26	1.95769	8	1.08	4.43	1.36	2.68	3.89	93.9	83.5254	254.9	0	24.98	0	1	0	0	0	0	0	0	0	0	1
51	1	5.63	2.55	2.51	0.44	189	45.34	44.6	7.81	75.2988	1.01594	5.70455	74.1176	192.012	0.447012	84.4853	0.537532	71.1	44.9	26.2	1.71374	16	2.07	5.13	1.23	2.79	4.4	86.6	86.2827	408.2	0	23.05	0	1	0	1	0	1	1	0	0	1	0
48	1	5.16	3.55	1.33	0.21	208	68.7	25.8	4.1	156.391	2.66917	6.33333	58.5915	555.188	0.560526	116.589	1.28326	75.6	52.5	23.1	2.27273	24	2.8	4.29	1.06	2.4	7.3	97.5	75.3533	390.9	0	29.06	0	0	0	1	0	1	1	0	0	1	1
30	1	8.36	5.37	1.88	0.58	199	64.3	22.5	6.9	105.851	2.85638	3.24138	37.0577	568.42	1.6567	329.684	1.43537	72.1	46.8	25.3	1.8498	28	1.07	4.38	1.22	2.75	4.6	78	107.951	393.7	0	25.71	0	0	0	1	0	1	1	0	0	1	1
34	1	6.54	2.61	3.28	0.43	215	39.8	50.2	6.6	65.5488	0.795732	7.62791	82.3755	171.082	0.342165	73.5654	0.370108	76.8	45	31.8	1.41509	27	1.16	4.29	1.43	2.35	3.9	74	112.644	404.8	0	24	0	1	0	0	0	1	0	0	0	1	0
37	1	6.88	3.23	2.86	0.48	214	46.9	41.6	7	74.8252	1.12937	5.95833	66.2539	241.685	0.542098	116.009	0.527743	76.5	50.8	25.7	1.97665	14	1.45	4.21	1.42	2.62	6.4	78.2	103.646	422.2	0	21.87	0	1	0	0	0	1	0	0	0	0	1
57	1	7.53	3.43	3.3	0.64	196	45.53	43.8	8.5	59.3939	1.03939	5.15625	57.1429	203.721	0.665212	130.382	0.530303	73.4	44.9	28.5	1.57544	18	1.21	5.11	1.13	3.57	5.3	65.2	120.059	370.1	0	22.25	0	1	0	1	1	1	1	0	0	1	0
62	1	5.39	2.87	2.16	0.29	166	53.2	40.1	5.4	76.8519	1.3287	7.44828	57.8397	220.565	0.385324	63.9638	0.800424	75	47.3	27.7	1.70758	20	2.82	4.22	0.99	2.4	4.94	65	118.714	400.3	0	22.99	0	1	0	1	0	1	1	0	0	0	0
57	1	7.34	4.7	1.93	0.42	212	64	26.3	5.7	109.845	2.43523	4.59524	45.1064	516.269	1.0228	216.833	1.14869	81.3	51.2	30.1	1.701	20	2.14	5.42	1.1	3.55	6.4	79.5	93.9986	502.7	0	26.26	0	0	0	1	0	1	1	0	0	1	1
52	1	9.9	6.3	2.1	0.84	209	64.2	21.1	8.5	99.5238	3	2.5	33.1746	627	2.52	526.68	1.43541	73.7	51.1	22.6	2.26106	33	2.28	3.26	1.01	1.54	5.85	95.2	76.5021	381	0	25	0	1	0	1	1	1	1	0	0	0	0
47	1	7.09	3.87	2.13	0.58	207	54.6	30	8.2	97.1831	1.8169	3.67241	53.4884	376.099	1.0538	218.137	0.87773	76.6	47.8	28.8	1.65972	45	2.11	4.81	0.95	3.1	3.94	93.5	79.6506	439.8	0	26.23	1	2	0	1	0	1	1	0	0	0	0
32	1	6.71	3.61	2.4	0.46	210	53.8	35.8	6.9	87.5	1.50417	5.21739	58.1717	315.875	0.691917	145.303	0.71627	72.1	45.2	26.9	1.6803	184	1.96	5.68	1.43	3.45	3.44	82.8	99.1299	513.1	0	28.38	0	0	0	1	0	1	1	1	0	1	0
27	1	9.33	6.42	2.3	0.52	254	68.7	24.7	5.6	110.435	2.7913	4.42308	39.5639	708.991	1.45148	368.675	1.09894	76.7	50.7	26	1.95	17	1.32	3.97	1.38	2.16	5.58	88.9	93.6089	427.5	0	25.54	1	2	0	0	0	1	0	0	0	0	1
41	1	5.83	3.94	1.5	0.36	154	67.6	25.7	6.2	102.667	2.62667	4.16667	39.0863	404.507	0.9456	145.622	1.70563	68.7	46.7	22	2.12273	28	1.19	5.39	1.53	3.21	7.21	82.4	95.3967	304	0	23.29	0	0	0	0	0	0	1	0	0	0	0
46	1	6.71	3.86	2.14	0.31	206	57.6	31.9	4.6	96.2617	1.80374	6.90323	53.3679	371.57	0.559159	115.187	0.875601	82.8	50	32.8	1.52439	14	0.82	3.59	1.58	1.89	5.42	68.5	117.382	337.7	0	22.06	1	2	0	0	0	0	0	0	0	1	1
49	1	6.72	3.75	2.57	0.33	190	55.9	38.2	4.9	73.93	1.45914	7.78788	50.6667	277.237	0.481518	91.4883	0.767971	72.7	44.9	27.8	1.61511	27	1.27	4.45	1.06	2.86	6.19	77.5	99.6627	469.2	0	27.68	0	0	0	0	0	1	1	0	0	1	0
49	1	6.69	4.2	2	0.43	159	62.9	29.9	6.4	79.5	2.1	4.65116	37.8571	333.9	0.903	143.577	1.32075	72.1	47	25.1	1.87251	15	1.37	5.05	1.53	2.98	7.53	87.2	86.1655	592.5	0	25.67	0	1	0	0	0	1	0	0	0	1	1
38	1	7.21	4.6	2.12	0.4	223	63.9	29.4	5.5	105.189	2.16981	5.3	48.4783	483.868	0.867925	193.547	0.97301	75.6	46.1	29.5	1.56271	44	6.09	5.83	0.98	2.85	4.06	83.1	95.6989	479.3	0	27.1	NA	NA	0	1	0	1	1	0	0	0	0
43	1	5.54	3.5	1.64	0.3	176	63.2	29.6	5.4	107.317	2.13415	5.46667	50.2857	375.61	0.640244	112.683	1.21258	71.3	45.6	25.7	1.77432	16	0.51	4.12	1.74	2.11	4.4	74	108.007	439.2	0	24.42	0	1	0	0	0	1	0	0	0	0	0
27	1	7.28	3.87	2.82	0.46	240	53.2	38.7	6.3	85.1064	1.37234	6.13043	62.0155	329.362	0.631277	151.506	0.571809	77	50.7	26.3	1.92776	9	1.23	4.07	1.49	2.18	3.4	62	146.033	302.7	0	19.1	0	1	0	0	0	0	0	0	0	1	1
38	1	8.71	5.96	1.86	0.75	239	68.4	21.4	8.6	128.495	3.2043	2.48	40.1007	765.828	2.40323	574.371	1.34071	73.2	46.2	27	1.71111	39	1.93	5.01	1.82	2.5	5.25	71.3	115.607	304.1	0	23.26	0	0	0	0	0	0	1	0	0	0	1
25	1	5.28	2.92	1.9	0.3	178	55.2	36	5.7	93.6842	1.53684	6.33333	60.9589	273.558	0.461053	82.0674	0.863394	80.3	50.5	29.8	1.69463	20	1.17	4.8	1.27	3.28	4.2	78	111.532	398.5	0	22.14	0	0	0	0	0	1	1	0	0	0	0
36	1	6.12	3.65	1.77	0.46	175	59.7	28.9	7.5	98.8701	2.06215	3.84783	47.9452	360.876	0.948588	166.003	1.17837	74.9	49.3	25.6	1.92578	16	0.88	4.17	2.42	1.2	5.1	69.3	120.902	326.5	0	18.01	0	1	0	0	0	0	0	0	0	1	0
40	1	4.42	2.42	1.65	0.25	259	54.85	37.3	5.64	156.97	1.46667	6.6	107.025	379.867	0.366667	94.9667	0.566281	70.8	47.2	23.6	2	26	0.95	5.27	1.54	2.82	4	67	123.689	363.8	0	20.28	NA	NA	0	0	0	1	1	0	0	0	0
54	1	4.19	2.19	1.62	0.27	163	52.3	38.7	6.4	100.617	1.35185	6	74.4292	220.352	0.365	59.495	0.829357	71.6	46.6	25	1.864	19	1.44	4.05	1.01	2.55	4.2	72.7	105.985	307.1	0	23.51	0	1	0	0	0	0	1	0	0	1	0
30	1	6.39	3.57	2.07	0.4	219	55.8	32.4	6.3	105.797	1.72464	5.175	61.3445	377.696	0.689855	151.078	0.787506	75.9	49.4	26.5	1.86415	39	1.1	5.57	1.1	3.84	4.6	70.1	123.156	364.7	0	25.06	0	0	0	0	0	1	1	0	0	0	0
43	1	9.25	5.75	2.83	0.51	287	62.2	30.6	5.5	101.413	2.0318	5.54902	49.913	583.127	1.03622	297.395	0.707945	80.4	48.1	32.3	1.48916	25	1.34	5.21	1.24	3.24	4.2	92.4	82.1194	396.7	0	22.78	0	0	0	0	0	1	1	0	0	1	0
48	1	9.27	5.41	2.88	0.62	343	58.4	31.1	6.7	119.097	1.87847	4.64516	63.4011	644.316	1.16465	399.476	0.54766	76.5	49.2	27.3	1.8022	18	1.86	4.05	1.2	2.22	5.9	86	87.9757	619.9	0	26.96	0	1	0	1	0	1	1	0	0	1	0
54	1	4.61	2.39	1.81	0.26	242	51.9	39.3	5.6	133.702	1.32044	6.96154	101.255	319.547	0.343315	83.0822	0.545637	80.9	51.1	29.8	1.71477	31	2.97	6.04	1.38	3.73	6.5	82.3	90.944	343.7	0	25.54	0	1	0	1	0	0	1	0	0	0	0
51	1	3.38	1.48	1.54	0.25	208	43.7	45.6	7.4	135.065	0.961039	6.16	140.541	199.896	0.24026	49.974	0.462038	82.5	49.6	32.9	1.5076	68	1.7	5.98	1.42	3.85	5.22	74.9	103.207	370.5	0	23.24	0	1	0	1	0	1	1	0	0	0	1
74	1	6.83	4.55	1.63	0.49	254	66.67	23.9	7.19	155.828	2.79141	3.32653	55.8242	709.018	1.36779	347.419	1.09898	73.9	44	29.9	1.47157	14	1.06	3.75	1.36	1.88	5.6	92.7	74.2176	357.2	0	22.56	0	1	0	0	0	1	0	0	0	1	0
55	1	5.7	3.42	1.6	0.4	146	59.9	28.1	7	91.25	2.1375	4	42.6901	312.075	0.855	124.83	1.46404	64.7	45.9	18.8	2.44149	22	1.14	4.14	1.67	2.19	3.03	91.8	79.2142	449.6	0	25.23	0	0	0	0	0	1	0	0	0	1	0
59	1	6.39	4.33	1.44	0.35	162	67.69	22.6	5.51	112.5	3.00694	4.11429	37.4134	487.125	1.05243	170.494	1.85614	67.1	46.4	20.7	2.24155	26	1.81	4.75	1.28	2.64	5.6	93.2	76.7776	410.8	0	22.66	0	0	0	0	0	1	1	0	0	0	0
47	1	8.31	5.82	1.48	0.62	381	70.1	17.8	7.5	257.432	3.93243	2.3871	65.4639	1498.26	2.43811	928.919	1.03213	76.7	48.2	28.5	1.69123	24	1.87	5.7	1.1	3.21	2.7	72.7	108.652	370.5	0	26.22	0	1	0	0	0	1	1	0	0	1	0
51	1	6.29	3.08	2.66	0.31	199	49	42.3	4.9	74.812	1.15789	8.58065	64.6104	230.421	0.358947	71.4305	0.581857	83.7	49.6	34.1	1.45455	105	1.18	6.47	1.43	4.53	4.34	57.9	141.8	472.2	0	27.92	0	1	0	1	1	1	1	1	0	0	1
35	1	8.49	4.59	3.09	0.47	269	54.1	36.4	5.5	87.055	1.48544	6.57447	58.6057	399.583	0.698155	187.804	0.552207	74.9	46.5	28.4	1.63732	24	1.29	2.74	0.97	1.39	3.06	73.1	113.766	411.9	0	28.1	0	0	0	1	0	1	1	0	0	1	0
39	1	6.14	3.3	2.31	0.42	275	53.8	37.6	6.8	119.048	1.42857	5.5	83.3333	392.857	0.6	165	0.519481	74.8	48.4	26.4	1.83333	28	1.69	5.96	1.12	4.03	4.62	74	109.912	384.7	0	23.25	NA	NA	0	0	0	1	1	0	0	0	0
35	1	4.8	2.55	1.99	0.21	222	53.1	41.5	4.4	111.558	1.28141	9.47619	87.0588	284.472	0.269095	59.7392	0.57721	76.2	49.3	26.9	1.83271	18	0.85	4.3	1.16	2.87	5.14	68	124.386	346	0	21.18	0	1	0	0	0	0	1	0	0	1	0
57	1	6	3.95	1.55	0.38	191	65.9	25.8	6.3	123.226	2.54839	4.07895	48.3544	486.742	0.968387	184.962	1.33423	71.5	46.8	24.7	1.89474	27	1.52	5.01	1.33	2.96	5.34	83.8	88.0828	539.9	0	22.59	0	1	0	0	1	1	0	0	0	0	1
30	1	9.07	5.02	2.95	0.67	234	55.3	32.5	7.4	79.322	1.70169	4.40299	46.6135	398.197	1.14014	266.792	0.72722	76.4	48.9	27.5	1.77818	33	1.26	3.91	1.14	2.22	4.11	90.7	89.6157	357.1	0	27.56	0	1	0	0	0	1	1	0	0	0	0
40	1	5.97	2.62	2.67	0.41	257	43.8	44.7	6.9	96.2547	0.981273	6.5122	98.0916	252.187	0.402322	103.397	0.381818	71.7	47.7	24	1.9875	15	0.99	4.24	1.36	2.51	4.68	86.7	89.9895	406.6	0	18.61	1	2	0	0	0	1	0	0	0	1	0
30	1	9.52	4.87	2.9	0.34	283	51.1	30.5	3.6	97.5862	1.67931	8.52941	58.1109	475.245	0.570966	161.583	0.593396	79.2	48.3	30.9	1.56311	11	0.58	2.84	1.07	1.52	4.55	74.6	114.054	334.9	0	22.38	0	1	0	0	0	0	1	0	0	0	0
26	1	7.86	4.93	2.5	0.35	272	62.6	31.8	4.5	108.8	1.972	7.14286	55.1724	536.384	0.6902	187.734	0.725	70.5	45.2	25.3	1.78656	16	1.2	6.08	1.18	4.23	4.18	86.7	97.2031	455.6	0	19.83	0	1	0	0	0	1	1	0	0	0	1
28	1	5.16	3.49	1.35	0.27	199	67.6	26.2	5.2	147.407	2.58519	5	57.0201	514.452	0.698	138.902	1.29909	66.5	47.1	19.4	2.42784	27	0.97	3.51	0.97	2.25	3.59	87.3	95.1093	589.8	0	23.52	0	1	0	0	0	1	1	0	0	0	0
34	1	6.3	2.87	2.77	0.25	202	45.5	44	4	72.9242	1.0361	11.08	70.3833	209.292	0.259025	52.3231	0.512921	79.7	47.3	32.4	1.45988	41	1.03	4.44	1.22	2.86	4.59	72.7	115.135	410.7	0	24.26	0	0	0	0	0	1	1	0	0	1	0
29	1	8.22	5.5	2.06	0.59	282	66.88	25	7.17	136.893	2.6699	3.49153	51.2727	752.913	1.57524	444.218	0.946774	74.7	51.3	23.4	2.19231	20	0.56	3.5	1.33	1.72	4	70.1	123.906	335.8	0	19.43	0	0	0	0	0	0	0	0	0	0	1
37	1	6.46	3.73	2.27	0.3	237	57.8	35.1	4.6	104.405	1.64317	7.56667	63.5389	389.432	0.492952	116.83	0.693321	75.7	48	27.7	1.73285	31	3.13	4.59	0.85	2.86	4.28	83.2	96.0143	496.7	0	26.01	0	1	0	1	0	1	1	0	0	1	0
53	1	5.86	3.56	1.81	0.36	150	60.8	30.9	6.1	82.8729	1.96685	5.02778	42.1348	295.028	0.708066	106.21	1.31123	76.2	46.7	29.5	1.58305	36	1.38	4.54	1.36	2.58	6.2	98.1	73.4702	540.7	0	26.81	0	0	0	0	0	1	0	0	0	1	1
37	1	6.92	4.56	1.82	0.42	271	65.9	26.3	6.1	148.901	2.50549	4.33333	59.4298	678.989	1.05231	285.175	0.924537	71.3	46.7	24.6	1.89837	65	1.57	4.35	1.02	2.87	3.7	81	99.2424	454.3	0	25.34	0	0	0	0	0	1	1	0	0	0	0
60	1	4.29	2.2	1.57	0.28	155	51.3	36.6	6.5	98.7261	1.40127	5.60714	70.4545	217.197	0.392357	60.8153	0.904048	71.2	45	26.2	1.71756	18	1.3	5.37	1.53	3.33	6.28	80.2	92.1374	286.9	0	23.84	0	1	0	0	0	0	1	0	0	0	0
58	1	6.22	3.43	2.36	0.25	217	55.2	37.9	4	91.9492	1.45339	9.44	63.2653	315.386	0.363347	78.8464	0.669765	69.5	49.7	19.8	2.5101	56	3.27	5.24	1.29	2.7	4.4	76	99.06	473.7	0	26.7	0	1	0	1	0	1	1	0	0	1	0
26	1	5.19	3.08	1.83	0.23	246	59.3	35.3	4.4	134.426	1.68306	7.95652	79.8701	414.033	0.387104	95.2275	0.684171	76.2	48.6	27.6	1.76087	25	0.77	3.97	1.56	2.16	4.8	68	131.184	373.6	0	21.3	0	1	0	0	0	1	0	0	0	1	1
38	1	8.2	4.67	2.74	0.46	229	56.95	33.5	5.67	83.5766	1.70438	5.95652	49.0364	390.303	0.784015	179.539	0.744271	67.3	46.2	21.1	2.18957	19	1.84	4.71	1.19	2.62	5.1	62.8	135.211	304.9	0	22.59	0	1	0	0	0	0	1	0	0	0	0
37	1	5.82	3.94	1.58	0.22	257	67.7	27.1	3.8	162.658	2.49367	7.18182	65.2284	640.873	0.548608	140.992	0.9703	73.8	48.4	25.4	1.90551	50	1.74	5.21	1.27	3.35	3.82	96.5	79.9579	398.8	0	25.26	0	0	0	0	0	1	1	0	0	0	0
30	1	4.62	2.46	1.74	0.39	188	53.3	37.7	8.4	108.046	1.41379	4.46154	76.4228	265.793	0.551379	103.659	0.752018	76.4	50.4	26	1.93846	10	1.32	4.42	1.31	2.72	4.72	80.6	103.67	303.7	0	21.63	0	1	0	0	0	0	0	0	0	1	0
56	1	6.25	3.01	2.51	0.34	212	48.1	40.2	5.4	84.4622	1.1992	7.38235	70.4319	254.231	0.407729	86.4386	0.565662	78.2	47.9	30.3	1.58086	22	1.49	4.47	1.24	2.81	5.38	118.9	57.382	531.3	0	21.89	0	1	0	0	0	1	1	0	1	0	1
35	1	4.1	2.1	1.6	0.27	187	51.5	38.9	6.7	116.875	1.3125	5.92593	89.0476	245.438	0.354375	66.2681	0.701872	71.1	46.2	24.9	1.85542	17	1.2	5.39	1.31	3.8	5.09	82.5	97.9904	259	0	20.69	0	0	0	0	0	0	1	0	0	0	0
37	1	5.14	2.83	1.81	0.33	165	55.1	35.2	6.4	91.1602	1.56354	5.48485	58.3039	257.983	0.515967	85.1345	0.947598	74.6	47.4	27.2	1.74265	21	0.65	4.12	1.59	2.3	4.77	83.1	96.1569	429.5	0	24.16	0	0	0	0	0	1	0	0	0	1	0
35	1	8.18	3.21	4.18	0.41	233	39.2	51.1	5	55.7416	0.767943	10.1951	72.5857	178.931	0.314856	73.3616	0.329589	77.4	46.7	30.7	1.52117	85	2.45	5.9	1.38	3.69	5.94	80.6	100.849	392.2	0	25.4	0	0	0	0	0	1	1	0	0	0	0
35	1	5.74	3.19	2.06	0.3	234	55.6	35.9	5.2	113.592	1.54854	6.86667	73.3542	362.359	0.464563	108.708	0.661771	73.8	48.9	24.9	1.96386	29	1.11	4.39	1.15	2.72	4.69	84.4	95.2755	337	0	24.56	0	0	0	0	0	0	1	0	0	1	1
39	1	7.04	4.43	1.88	0.3	217	62.9	26.7	4.3	115.426	2.35638	6.26667	48.9842	511.335	0.706915	153.401	1.08589	69.2	44.2	25	1.768	18	1.16	4.91	1.34	3.04	3.48	75.6	107.048	446.7	0	22.46	NA	NA	0	0	0	1	0	0	0	0	0
32	1	6.07	3.1	2.42	0.4	311	51.1	39.9	6.6	128.512	1.28099	6.05	100.323	398.388	0.512397	159.355	0.411894	73	45	28	1.60714	73	1.82	3.53	0.96	2.11	3.67	67.9	126.627	537.2	0	28.41	0	0	0	0	0	1	1	0	0	1	0
50	1	4.99	2.97	1.48	0.31	199	59.5	29.7	6.2	134.459	2.00676	4.77419	67.0034	399.345	0.622095	123.797	1.00842	70.4	49.7	20.7	2.40097	23	1	5.05	1.23	3.44	7.22	81.8	92.9015	468.7	0	27.44	0	1	0	0	0	1	1	0	0	1	1
32	1	7.17	4.15	2.27	0.51	322	57.8	31.7	7.1	141.85	1.82819	4.45098	77.5904	588.678	0.932379	300.226	0.567762	77.4	52.7	24.7	2.1336	21	0.76	3.6	1.07	2.19	5.21	77	108.424	376.8	0	21.88	0	1	0	0	0	1	1	0	0	0	0
43	1	6.06	3.02	2.43	0.27	231	49.7	40.1	4.5	95.0617	1.2428	9	76.4901	287.086	0.335556	77.5133	0.538008	75.4	49.1	26.3	1.86692	34	0.92	5.5	1.98	3.1	3.19	72.5	110.772	326.4	0	25.26	NA	NA	0	0	0	0	1	0	0	1	0
37	1	5.74	3.44	1.65	0.47	223	59.9	28.7	8.2	135.152	2.08485	3.51064	64.8256	464.921	0.979879	218.513	0.93491	77.3	52.5	24.8	2.11694	24	1.39	4.37	1.09	2.73	6.07	80.2	100.465	319.7	0	23.99	0	1	0	1	0	0	1	0	0	0	1
54	1	5	2.9	1.5	0.41	193	58.7	30.1	8.2	128.667	1.93333	3.65854	66.5517	373.133	0.792667	152.985	1.00173	71.5	49.3	22.2	2.22072	22	0.59	4.09	1.32	2.49	5.38	76.2	100.01	357.9	0	26.56	NA	NA	0	0	0	1	0	0	0	0	0
38	1	5.1	2.86	1.94	0.22	244	56.1	38	4.3	125.773	1.47423	8.81818	85.3147	359.711	0.32433	79.1365	0.604191	73.9	44.6	29.3	1.52218	21	3.48	4.63	0.94	2.56	4.02	86.4	91.2088	396.1	0	30.46	0	1	0	1	0	1	1	0	0	1	0
41	1	7.41	4.2	2.54	0.48	240	56.6	34.3	6.5	94.4882	1.65354	5.29167	57.1429	396.85	0.793701	190.488	0.688976	76.8	48.1	28.7	1.67596	41	2.22	6.03	1.37	3.84	5.19	82.9	94.6872	443.9	0	25.34	0	1	0	1	0	1	1	0	0	0	0
29	1	7.39	4.19	2.77	0.32	270	56.7	37.5	4.3	97.4729	1.51264	8.65625	64.4391	408.412	0.484043	130.692	0.560235	85.4	49.2	36.2	1.35912	33	10.66	6.14	0.81	2.31	3.37	63.7	139.444	393.3	0	26.12	0	1	0	1	0	1	1	0	0	1	0
30	1	6.02	3.19	2.39	0.36	228	53	39.7	6	95.3975	1.33473	6.63889	71.4734	304.318	0.480502	109.554	0.585407	75	46.6	28.4	1.64085	22	0.67	4.2	1.45	2.45	3.8	75.6	112.196	370.9	0	20.05	1	2	0	0	0	1	0	0	0	1	0
51	1	5.89	2.84	2.59	0.37	195	48.2	44	6.3	75.2896	1.09653	7	68.662	213.822	0.405714	79.1143	0.562321	71.9	43.8	28.1	1.55872	23	1.62	5.57	1.57	3.53	4.65	74.8	103.378	323.5	0	20.62	NA	NA	0	0	0	0	1	0	0	0	0
26	1	5.72	2.82	2.29	0.44	183	49.3	40	7.7	79.9127	1.23144	5.20455	64.8936	225.354	0.541834	99.1556	0.672919	76.7	48	28.7	1.67247	18	0.58	4.17	1.42	2.47	4.62	78.3	110.228	394.7	0	21.82	0	0	0	0	0	1	0	0	0	0	0
38	1	4.44	2.46	1.55	0.33	208	55.5	34.9	7.4	134.194	1.5871	4.69697	84.5528	330.116	0.523742	108.938	0.763027	76.5	48.8	27.7	1.76173	68	0.7	4.44	1.32	2.65	5.75	72	114.221	330.7	0	26.33	0	0	0	0	0	0	0	0	0	1	0
41	1	6.83	4.3	1.74	0.31	307	63	25.5	4.5	176.437	2.47126	5.6129	71.3953	758.678	0.766092	235.19	0.804972	74.7	48.4	26.3	1.8403	31	1.5	4.7	1.18	2.96	5	95.6	79.415	422.7	0	25.66	0	0	0	0	0	1	1	0	0	0	0
40	1	7.27	3.7	2.77	0.6	238	50.9	38.1	8.3	85.9206	1.33574	4.61667	64.3243	317.906	0.801444	190.744	0.561235	71.9	42.8	29.1	1.47079	20	0.85	4.72	1.1	3.4	5	83.7	93.9862	334	0	24.57	1	2	0	0	0	0	1	0	0	1	0
56	1	6.49	3.76	2.1	0.42	285	57.8	32.4	6.5	135.714	1.79048	5	75.7979	510.286	0.752	214.32	0.628237	80.4	50.3	30.1	1.6711	32	2.55	5.41	1.37	3.31	4.68	88.6	82.493	453.7	0	24.25	0	0	0	0	0	1	1	0	0	1	0
24	1	6.28	3.01	2.35	0.52	184	47.9	37.4	8.3	78.2979	1.28085	4.51923	61.1296	235.677	0.666043	122.552	0.696115	80.3	50	30.3	1.65017	20	1.67	4.54	1.48	2.26	6	87.2	97.9086	372.8	0	23.46	0	1	0	0	0	1	0	0	0	0	0
34	1	5.93	3.76	1.59	0.37	195	63.5	26.8	6.2	122.642	2.36478	4.2973	51.8617	461.132	0.874969	170.619	1.21271	80	53.8	26.2	2.05344	12	1.76	4.71	1.71	2.5	5.8	79.9	102.47	365.2	0	23.53	0	1	0	0	0	1	1	0	0	1	1
36	1	9.72	7.07	2.14	0.45	282	72.8	22	4.6	131.776	3.30374	4.75556	39.8868	931.654	1.48668	419.244	1.17154	76.4	48.7	27.7	1.75812	32	1.8	4.84	1.27	2.91	3.9	73.9	111.684	431.9	0	20.42	1	2	0	1	0	1	1	0	0	1	0
44	1	5.11	2.34	2.21	0.33	188	45.8	43.2	6.5	85.0679	1.05882	6.69697	80.3419	199.059	0.349412	65.6894	0.563204	74.5	47	27.5	1.70909	32	3.21	5.82	1.14	3.34	5.9	88	86.8573	487	0	24.78	1	2	0	0	0	1	1	0	0	0	1
34	1	7.49	4.13	2.87	0.38	269	55.1	38.3	5.1	93.7282	1.43902	7.55263	65.1332	387.098	0.546829	147.097	0.534953	83.6	48.5	35.1	1.38177	36	3.1	3.48	1.01	1.84	4.49	85.2	94.6627	365.8	0	25.93	NA	NA	0	0	0	1	1	0	0	0	0
41	1	5.38	2.56	2.4	0.29	262	47.5	44.6	5.4	109.167	1.06667	8.27586	102.344	279.467	0.309333	81.0453	0.407125	75.3	48	27.3	1.75824	17	1.2	5.35	1.75	3.01	4.1	67	123.143	315.4	0	26.87	0	1	0	0	0	0	1	0	0	1	1
63	1	5.63	3.35	1.79	0.43	317	59.6	31.8	7.6	177.095	1.87151	4.16279	94.6269	593.268	0.804749	255.105	0.590381	69.7	46.5	23.2	2.00431	41	1.68	4.01	1.18	2.04	3.1	88	81.4521	413.3	0	23.46	NA	NA	0	0	0	1	1	0	0	1	0
35	1	6.73	4.02	2.1	0.38	221	59.8	31.2	5.6	105.238	1.91429	5.52632	54.9751	423.057	0.727429	160.762	0.866193	70.3	46.8	23.5	1.99149	35	0.67	4.48	1.57	2.58	5.06	87	91.7743	332.5	0	23.24	0	0	0	0	0	0	0	0	0	0	0
51	1	4.7	2.69	1.49	0.32	165	57.2	31.7	6.8	110.738	1.80537	4.65625	61.3383	297.886	0.577718	95.3235	1.09416	77.4	46.3	31.1	1.48875	35	5.75	4.73	1.17	1.36	4.8	68.5	115.234	404.4	0	22.79	0	1	0	0	0	1	1	0	0	0	1
57	1	3.2	1.81	1.1	0.24	125	56.5	34.4	7.5	113.636	1.64545	4.58333	69.0608	205.682	0.394909	49.3636	1.31636	71.6	49.6	22	2.25455	23	1.39	4.79	1.17	2.97	5.11	68	113.988	305.3	0	24.6	0	1	0	1	0	0	1	0	0	1	0
52	1	5.11	2.8	1.8	0.36	223	54.5	35.7	7.1	123.889	1.55556	5	79.6429	346.889	0.56	124.88	0.697559	70.5	45.2	25.3	1.78656	16	0.91	4.83	1.64	2.65	4.8	83.7	89.6744	337.9	0	23.69	1	2	0	0	0	0	0	0	0	1	1
31	1	5.46	2.98	2.06	0.34	330	54.6	37.7	6.2	160.194	1.4466	6.05882	110.738	477.379	0.491845	162.309	0.438364	77.8	50.6	27.2	1.86029	12	1.49	4.87	1.8	2.68	2.78	77.1	108.867	352	0	21.17	0	1	0	0	0	0	0	0	0	0	0
45	1	4.97	3.03	1.68	0.22	274	61	33.8	4.4	163.095	1.80357	7.63636	90.429	494.179	0.396786	108.719	0.658238	73.2	46.8	26.4	1.77273	23	1.53	5.06	1.33	3.12	3.89	73.4	108.214	298.6	0	23.52	0	0	0	0	0	0	1	0	0	1	0
57	1	7.16	4.19	2.48	0.4	240	58.6	34.6	5.6	96.7742	1.68952	6.2	57.2792	405.484	0.675806	162.194	0.703965	74.6	48.4	26.2	1.84733	14	1.3	5.02	1.64	2.86	5.77	87	84.1023	376.3	0	25.27	0	1	0	1	0	1	0	0	0	0	0
51	1	5.39	2.92	1.78	0.4	244	54.2	33	7.4	137.079	1.64045	4.45	83.5616	400.27	0.65618	160.108	0.672315	75.7	45.7	30	1.52333	17	1.44	4.15	1.04	2.64	2.99	71.3	109.675	390.2	0	18.55	0	1	0	0	0	1	1	0	0	0	0
65	1	5	3.16	1.46	0.27	178	63.2	29.2	5.4	121.918	2.16438	5.40741	56.3291	385.26	0.584384	104.02	1.21595	67.3	43	24.3	1.76955	16	1.18	4.9	1.22	3.37	7.31	78.7	92.9676	489.7	0	24.58	NA	NA	0	1	0	1	1	0	0	1	0
24	1	7.98	4.36	2.76	0.73	231	54.7	34.6	9.1	83.6957	1.57971	3.78082	52.9817	364.913	1.15319	266.387	0.683857	77	48.5	28.5	1.70175	23	2.69	5.04	0.99	3.07	3.82	67.1	135.283	473.8	0	22.32	0	1	0	1	0	1	1	0	0	1	0
42	1	3.25	1.81	1.2	0.18	194	55.8	36.9	5.5	161.667	1.50833	6.66667	107.182	292.617	0.2715	52.671	0.777491	74.3	49.9	24.4	2.04508	24	0.98	4.38	1.32	2.58	4	70.8	114.544	381.9	0	26.1	0	0	0	1	0	1	0	0	0	0	0
45	1	6.73	3.38	2.21	0.64	218	50.3	32.8	9.5	98.6425	1.52941	3.45312	64.497	333.412	0.978824	213.384	0.701565	70	45.6	24.4	1.86885	23	1.74	4.97	1.6	2.71	4.33	80.6	96.4126	313.1	0	21.48	0	0	0	0	0	0	1	0	0	1	1
37	1	7.92	3.73	3.26	0.45	264	47	41.2	5.7	80.9816	1.14417	7.24444	70.7775	302.061	0.514877	135.928	0.433398	83	51.1	31.9	1.60188	140	3.97	5.08	0.91	2.95	4.64	64.5	131.453	424.2	0	27.02	0	0	0	1	1	1	1	1	0	0	0
24	1	4.52	2.18	2.01	0.26	265	48.1	44.5	5.8	131.841	1.08458	7.73077	121.56	287.413	0.28199	74.7274	0.409274	76.2	47.4	28.8	1.64583	15	0.66	3.16	1.53	1.56	3.58	73.8	120.292	293.2	0	20.84	NA	NA	0	0	0	0	0	0	0	1	1
35	1	7.3	3.76	2.98	0.31	208	51.6	40.8	4.2	69.7987	1.26174	9.6129	55.3191	262.443	0.391141	81.3573	0.606608	74.5	47	27.5	1.70909	14	3.14	4.9	0.95	3.11	4.26	80.4	101.158	389.3	0	23.21	0	1	0	1	0	1	1	0	0	0	0
32	1	7.72	3.33	3.34	0.62	217	43.2	43.3	8	64.9701	0.997006	5.3871	65.1652	216.35	0.618144	134.137	0.45945	80.7	49.3	31.4	1.57006	13	1.4	6.16	1.71	3.64	5.93	89.4	90.1786	333.6	0	21.51	0	0	0	0	0	0	1	0	0	1	0
44	1	5.24	2.7	2	0.43	218	51	37.6	8.3	109	1.35	4.65116	80.7407	294.3	0.5805	126.549	0.619266	74.5	47.9	26.6	1.80075	18	1.93	4.15	1.03	2.53	2.97	62.4	132.752	561.2	0	28.83	0	1	0	1	0	1	1	0	0	0	0
54	1	4.42	2.06	1.84	0.37	262	46.5	41.6	8.47	142.391	1.11957	4.97297	127.184	293.326	0.414239	108.531	0.427315	71.3	46.3	25	1.852	26	1.73	4.4	1.23	2.48	6.9	67.7	115.726	388.8	0	26.99	0	1	0	1	0	1	1	0	0	1	0
82	1	5.16	2.25	2.4	0.28	170	43.6	46.5	5.4	70.8333	0.9375	8.57143	75.5556	159.375	0.2625	44.625	0.551471	72.8	43.1	29.7	1.45118	6	1.91	4.97	1.22	2.71	6.9	86.4	79.4777	371.3	0	25.75	NA	NA	0	0	0	1	1	0	0	0	0
57	1	6.88	4.12	2.25	0.41	285	59.8	32.7	6	126.667	1.83111	5.4878	69.1748	521.867	0.750756	213.965	0.642495	71.3	47.5	23.8	1.9958	17	1.79	4.37	1.04	2.83	5.46	103.8	67.6374	454.6	0	25.02	0	1	0	1	1	1	1	0	0	1	0
38	1	5.48	3.13	1.86	0.31	239	57.2	33.9	5.7	128.495	1.6828	6	76.3578	402.188	0.521667	124.678	0.704099	71.7	46.1	25.6	1.80078	40	1.14	4.85	1.21	3.16	3.3	71.1	116.008	339.5	0	27.14	0	0	0	0	0	0	1	0	0	1	0
52	1	8.67	5.32	2.54	0.54	211	61.4	29.3	6.2	83.0709	2.09449	4.7037	39.6617	441.937	1.13102	238.646	0.992648	71.8	48.5	23.3	2.08155	18	1.35	4.86	1.11	3.18	4.42	85.3	87.6033	384.7	0	26.13	0	0	0	1	0	1	1	0	0	0	1
61	1	4.92	2.59	1.97	0.28	195	52.7	40	5.7	98.9848	1.31472	7.03571	75.2896	256.371	0.368122	71.7838	0.674216	72.8	47.4	25.4	1.86614	33	1.29	5.21	1.49	3.17	5.08	73.9	101.624	263	0	22.09	0	1	0	0	0	0	1	0	0	1	0
36	1	5.72	2.84	2.26	0.36	177	49.7	39.5	6.3	78.3186	1.25664	6.27778	62.3239	222.425	0.452389	80.0729	0.709965	71.2	44.5	26.7	1.66667	20	1.11	3.65	1.2	2.2	5	85.4	93.4284	443.8	0	28.01	NA	NA	0	1	0	1	1	0	0	0	0
40	1	6.36	3.53	2.14	0.45	233	55.5	33.6	7.1	108.879	1.64953	4.75556	66.0057	384.341	0.74229	172.954	0.707954	79.6	48.8	30.8	1.58442	20	1.5	5.43	1.57	3.08	5.34	83.9	93.7098	346.6	0	21.78	0	0	0	0	0	0	1	0	0	1	0
25	1	5.88	3.64	1.73	0.36	213	62	29.4	6.1	123.121	2.10405	4.80556	58.5165	448.162	0.757457	161.338	0.987815	74.3	49.1	25.2	1.94841	14	2.17	4.01	1.16	2.25	3.7	80.6	107.109	441.9	0	25.31	0	0	0	0	0	1	1	0	0	1	0
31	1	5.94	3.33	2.22	0.29	201	56.1	37.4	4.9	90.5405	1.5	7.65517	60.3604	301.5	0.435	87.435	0.746269	72.9	45.6	27.3	1.67033	18	1.14	4.08	1.35	2.44	3.68	72.4	117.654	315.1	0	23.83	0	0	0	0	0	0	0	0	0	0	0
63	1	6.62	3.35	2.57	0.39	276	50.6	38.8	5.9	107.393	1.3035	6.58974	82.3881	359.767	0.508366	140.309	0.472283	69.8	46.1	23.7	1.94515	22	1.99	4.67	1.14	2.87	4.28	79.5	92.3296	449	0	25.51	0	0	0	0	0	1	1	0	0	0	1
30	1	7.3	3.5	3.1	0.53	276	48.4	42.5	7.3	89.0323	1.12903	5.84906	78.8571	311.613	0.598387	165.155	0.40907	81	46.5	34.5	1.34783	45	1.47	5.79	1.05	4.07	6	87.2	94.075	377.9	0	30.2	0	0	0	1	0	1	1	0	0	1	0
35	1	6.3	2.5	2.6	0.48	236	39.3	41.7	7.6	90.7692	0.961538	5.41667	94.4	226.923	0.461538	108.923	0.407432	75	46.9	28.1	1.66904	13	0.77	3.94	1.18	2.43	6.59	80.6	100.849	361.1	0	24.31	0	1	0	0	0	1	1	0	0	0	1
43	1	5.43	2.44	2.49	0.37	222	44.9	45.9	6.8	89.1566	0.97992	6.72973	90.9836	217.542	0.36257	80.4906	0.441405	69.5	46.4	23.1	2.00866	25	1.32	3.66	1.04	2.17	5.83	84.5	91.6947	386.2	0	27.55	0	1	0	1	0	1	1	0	0	1	0
36	1	5.62	3.13	1.97	0.44	220	55.7	35.1	7.8	111.675	1.58883	4.47727	70.2875	349.543	0.699086	153.799	0.722197	76.9	50.6	26.3	1.92395	20	1.25	3.81	1.1	2.37	5.38	76.4	107.192	451.9	0	26.5	0	0	0	1	0	1	1	0	0	1	1
28	1	5.77	3.54	1.72	0.37	157	61.3	29.8	6.4	91.2791	2.05814	4.64865	44.3503	323.128	0.761512	119.557	1.31092	74.6	49.5	25.1	1.97211	12	0.62	3.99	1.64	2.2	4.52	68.6	128.059	333.9	0	21.6	0	0	0	0	0	0	0	0	0	0	0
40	1	7.11	4.02	2.33	0.42	230	56.5	32.8	5.9	98.7124	1.72532	5.54762	57.2139	396.824	0.724635	166.666	0.75014	72.1	47.4	24.7	1.91903	38	1.37	3.61	1.14	2.05	4.56	72.1	112.984	617.9	0	25.2	0	1	0	0	0	1	1	0	0	1	0
70	1	4.65	2.35	1.94	0.23	165	50.6	41.7	4.9	85.0515	1.21134	8.43478	70.2128	199.871	0.278608	45.9704	0.734146	71.2	46.1	25.1	1.83665	15	0.41	6.27	3.24	2.78	4.18	76.1	95.6257	272.9	0	20.58	0	0	0	0	0	0	1	0	0	0	0
30	1	5.09	2.49	2.15	0.29	183	48.9	42.2	5.7	85.1163	1.15814	7.41379	73.494	211.94	0.33586	61.4625	0.632863	78.8	48.8	30	1.62667	16	1.54	5.46	1.29	3.46	4.79	76.3	110.927	375.6	0	25.45	0	0	0	0	0	1	1	0	0	1	0
69	1	8.34	3.65	3.94	0.59	239	43.8	47.2	7.1	60.6599	0.926396	6.67797	65.4795	221.409	0.546574	130.631	0.387613	74.6	46.8	27.8	1.68345	20	0.88	3.97	1.32	2.36	4.28	93.7	74.1644	279.6	0	22.15	0	1	0	0	0	0	0	0	0	1	0
33	1	5.17	3.02	1.64	0.3	228	58.4	31.7	5.8	139.024	1.84146	5.46667	75.4967	419.854	0.552439	125.956	0.807659	74.6	51.5	23.1	2.22944	91	1.62	4.92	0.96	3.41	4.73	81.9	99.924	425.2	0	31.84	0	1	0	1	0	1	1	0	0	1	1
25	1	6.07	2.43	3.21	0.31	203	40	52.9	5.1	63.2399	0.757009	10.3548	83.5391	153.673	0.234673	47.6386	0.372911	70.8	45.7	25.1	1.82072	32	2.21	4.35	0.99	2.58	3.1	76.2	114.792	539	0	26.49	0	1	0	1	0	1	1	0	0	0	0
55	1	5.09	2.8	1.98	0.25	215	55	38.9	4.9	108.586	1.41414	7.92	76.7857	304.04	0.353535	76.0101	0.65774	79	52	27	1.92593	21	2	5.29	1.28	3.15	4.2	75.4	100.989	312.1	0	23.94	0	1	0	0	0	0	1	0	0	1	1
80	1	5.57	3.34	1.86	0.3	224	60.03	33.4	5.46	120.43	1.7957	6.2	67.0659	402.237	0.53871	120.671	0.801651	73.8	46.3	27.5	1.68364	11	0.65	4.37	1.19	2.72	7.2	66	111.303	394.6	0	27.1	0	1	0	0	0	1	1	0	0	1	0
36	1	5.12	2.93	1.7	0.27	134	57.2	33.2	5.3	78.8235	1.72353	6.2963	45.7338	230.953	0.465353	62.3573	1.28622	78.9	54.1	24.8	2.18145	38	1.79	4.41	1.04	2.64	3.64	63.3	135.197	518.6	0	23.43	0	1	0	0	0	1	1	0	0	0	1
31	1	8.16	5.4	2.06	0.39	314	66.2	25.2	4.8	152.427	2.62136	5.28205	58.1481	823.107	1.02233	321.012	0.834828	76.8	48.8	28	1.74286	37	1.37	5.06	1.26	3.26	5.14	95.7	83.3829	604.8	0	30.87	0	0	0	0	0	1	1	0	0	1	0
59	1	5.35	2.52	2.49	0.28	231	47.2	46.5	5.2	92.7711	1.01205	8.89286	91.6667	233.783	0.283373	65.4593	0.438116	79.5	50.5	29	1.74138	16	1.38	5.55	1.55	3.63	6.7	75.3	99.8915	392.2	0	26.72	0	0	0	1	0	1	1	0	0	0	0
29	1	6.17	3.26	2.44	0.38	212	52.8	39.5	6.2	86.8852	1.33607	6.42105	65.0307	283.246	0.507705	107.633	0.63022	72.5	48.4	24.1	2.0083	32	0.81	3.82	1.42	2.07	5.03	66.8	131.502	372.2	0	24.34	NA	NA	0	0	0	1	0	0	0	1	0
46	1	6.44	4.11	1.91	0.34	209	63.7	29.7	5.3	109.424	2.15183	5.61765	50.8516	449.733	0.731623	152.909	1.02958	75.3	46.3	29	1.59655	44	5.99	6.56	1.42	3.12	5.19	81	95.4491	513.2	0	26.18	0	0	0	1	0	1	1	0	0	0	0
30	1	5.79	2.88	2.59	0.26	254	49.7	44.7	4.5	98.0695	1.11197	9.96154	88.1944	282.44	0.289112	73.4344	0.437783	76.8	51.7	25.1	2.05976	76	0.95	4.69	1.22	2.84	4.76	78.6	106.935	590.9	0	30.88	0	0	0	1	0	1	1	0	0	0	1
67	1	6.16	3.8	1.2	0.67	337	61.6	19.6	10.8	280.833	3.16667	1.79104	88.6842	1067.17	2.12167	715.002	0.939664	76.8	49.1	27.7	1.77256	29	1.14	3.92	1.17	2.32	4.27	86	82.8777	446.1	0	25.04	0	1	0	0	0	1	1	0	0	1	0
68	1	8.62	4.59	2.98	0.47	241	53.2	34.6	5.5	80.8725	1.54027	6.34043	52.5054	371.205	0.723926	174.466	0.639116	73.4	46.2	27.2	1.69853	28	1.27	4.59	1.31	2.65	3.8	71.7	103.454	268.9	1	22.58	0	1	0	0	1	0	0	0	0	0	0
62	1	4.97	2.5	2.11	0.24	204	50.3	42.5	4.8	96.6825	1.18483	8.79167	81.6	241.706	0.28436	58.0095	0.580801	78.4	51.1	27.3	1.87179	18	1.75	5.39	1.16	3.54	3.34	77.1	96.1641	403.1	1	24.56	0	1	0	0	0	1	1	0	0	1	0
75	1	7.37	4.76	2.08	0.36	205	64.6	28.2	4.9	98.5577	2.28846	5.77778	43.0672	469.135	0.823846	168.888	1.11632	70.9	46.6	24.3	1.9177	22	0.9	3.47	1.08	2.06	4.45	73.6	98.4267	433.3	1	24.49	0	1	0	0	0	1	1	0	0	0	0
34	1	6.61	4.42	1.77	0.26	243	66.8	26.8	3.9	137.288	2.49718	6.80769	54.9774	606.814	0.649266	157.772	1.02764	73.7	49.5	24.2	2.04545	20	0.87	4.95	1.48	3.17	5.14	75.4	110.069	327.7	0	22.09	0	1	0	0	0	0	1	0	0	1	0
43	1	6.71	4.17	2.18	0.32	193	62.2	32.5	4.8	88.5321	1.91284	6.8125	46.283	369.179	0.61211	118.137	0.991111	77	49.4	27.6	1.78986	20	1.78	5.36	1.27	3.47	5.02	92.3	82.2292	443.6	0	22.06	NA	NA	0	0	0	1	1	0	0	0	1
28	1	5.78	3.42	1.98	0.29	171	59.1	34.3	5	86.3636	1.72727	6.82759	50	295.364	0.500909	85.6555	1.0101	78.4	48.3	30.1	1.60465	38	1.08	4.35	1.02	2.79	5.28	85.4	97.7273	652.8	0	20.57	0	1	0	0	0	1	1	0	0	0	0
45	1	7.17	3.8	2.38	0.46	281	53	33.2	6.4	118.067	1.59664	5.17391	73.9474	448.655	0.734454	206.382	0.568199	72	47.5	24.5	1.93878	22	2.6	4.14	1.12	2.19	5.3	73.9	107.311	446.8	0	27.25	0	0	0	0	0	1	1	0	0	1	0
40	1	5.9	3.05	2.44	0.33	237	51.7	41.4	5.6	97.1311	1.25	7.39394	77.7049	296.25	0.4125	97.7625	0.527426	76.6	47.6	29	1.64138	24	0.72	4.81	1.97	2.54	4	68.6	120.139	331	0	23.63	0	1	0	1	0	0	0	0	0	0	1
32	1	5.79	3.21	2.11	0.31	227	55.4	36.4	5.4	107.583	1.52133	6.80645	70.7165	345.341	0.471611	107.056	0.670188	74	48.5	25.5	1.90196	36	1.14	4.94	1.33	3.04	4.88	79.7	103.909	408.3	0	24.96	0	0	0	0	0	1	0	0	0	1	0
30	1	6.23	2.89	2.64	0.3	311	46.3	42.4	4.8	117.803	1.0947	8.8	107.612	340.451	0.328409	102.135	0.351993	77.9	50	27.9	1.79211	17	1.22	4.35	1.26	2.53	4.59	84.2	98.2282	374.3	0	22.53	0	0	0	0	0	1	1	0	0	0	1
29	1	6.67	3.86	2.3	0.37	194	57.9	34.5	5.5	84.3478	1.67826	6.21622	50.2591	325.583	0.620957	120.466	0.865083	69.8	46.3	23.5	1.97021	24	3.8	4.35	1.15	1.94	4.6	76.2	111.783	536	0	22.31	0	0	0	0	0	1	1	0	0	1	0
30	1	5.93	2.83	2.6	0.38	292	47.8	43.8	6.4	112.308	1.08846	6.84211	103.18	317.831	0.413615	120.776	0.372761	73	48.6	24.4	1.9918	20	1.45	4.28	1.25	2.54	7.28	79.8	104.954	442.7	0	28.93	0	0	0	1	0	1	1	0	0	0	0
51	1	5.59	3.44	1.67	0.34	233	61.5	29.9	6.1	139.521	2.05988	4.91176	67.7326	479.952	0.700359	163.184	0.884069	74.9	47.3	27.6	1.71377	29	2.29	4.88	1.18	2.9	5.14	73	106.532	338.5	0	26.82	0	0	0	0	0	0	1	0	0	0	1
38	1	7.34	3.83	2.83	0.61	185	52.2	38.6	8.3	65.371	1.35336	4.63934	48.3029	250.371	0.825548	152.726	0.731544	76.7	48.3	28.4	1.7007	72	1.45	5.83	1.38	3.82	5.54	103.3	73.1636	525	0	25.14	0	0	0	0	0	1	1	0	0	1	0
39	1	8.67	3.97	4.07	0.42	243	45.9	46.9	4.8	59.7052	0.97543	9.69048	61.2091	237.029	0.409681	99.5524	0.401412	76.6	45.7	30.9	1.47896	22	4.27	6.15	1.13	3.71	4.23	90	86.3257	643.7	0	26.22	0	0	0	1	0	1	1	0	0	1	0
47	1	5	2.5	1.9	0.37	179	50.9	38.6	7.4	94.2105	1.31579	5.13514	71.6	235.526	0.486842	87.1447	0.735078	76.2	50.2	26	1.93077	34	1.1	4.51	1.54	2.74	5.44	96.6	76.5083	283.1	0	21.59	NA	NA	0	0	0	0	0	0	0	0	0
35	1	6.05	3.24	2.33	0.38	284	53.5	38.5	6.3	121.888	1.39056	6.13158	87.6543	394.918	0.528412	150.069	0.489633	77.5	48.4	29.1	1.66323	15	1.31	5.2	1.72	2.97	5.26	76.9	106.87	391.9	0	21.32	0	0	0	0	0	1	1	0	0	1	0
29	1	6.1	3.69	2.04	0.3	321	60.5	33.4	4.9	157.353	1.80882	6.8	86.9919	580.632	0.542647	174.19	0.563496	76.4	47.7	28.7	1.66202	11	0.95	3.92	1.34	2.28	4.35	70.6	122.824	502.8	0	18.19	1	2	0	0	0	1	0	0	0	1	1
43	1	6.05	3.49	1.87	0.39	169	57.7	30.9	6.4	90.3743	1.86631	4.79487	48.4241	315.406	0.727861	123.009	1.10433	75.3	46.9	28.4	1.65141	24	4	4.08	0.92	2.15	3.2	80.1	97.9496	359.5	0	24.73	0	1	0	0	0	1	1	0	0	0	1
32	1	5.07	1.93	2.67	0.29	145	38	52.7	5.7	54.3071	0.722846	9.2069	75.1295	104.813	0.209625	30.3957	0.498515	78.1	48.6	29.5	1.64746	104	4.15	4.08	0.82	2.04	6.37	86.9	93.3907	510.4	0	28.43	0	0	0	1	0	1	1	0	0	1	0
24	1	8.07	5.13	2.31	0.55	152	63.7	28.6	6.8	65.8009	2.22078	4.2	29.6296	337.558	1.22143	185.657	1.46104	78.5	53.6	24.9	2.15261	27	0.67	3.8	1.2	2.34	5.82	96.8	86.0693	452.5	0	22.7	0	0	0	0	0	1	1	0	0	1	0
26	1	5.95	2.26	3.25	0.33	226	38.1	54.6	5.5	69.5385	0.695385	9.84848	100	157.157	0.229477	51.8618	0.307692	79.4	50.4	29	1.73793	11	0.82	5.29	1.81	2.72	3.1	71.2	123.947	342.4	0	17.93	0	0	0	0	0	0	1	0	0	0	0
34	1	6.84	4.05	2.32	0.34	265	59.2	33.9	5	114.224	1.74569	6.82353	65.4321	462.608	0.593534	157.287	0.658751	77.8	45.3	32.5	1.39385	62	0.93	5.32	1.05	3.59	4.68	85.3	94.5258	537.6	0	26.06	0	1	0	1	0	1	1	0	0	0	0
31	1	6.16	3.57	2.1	0.39	217	57.9	34.1	6.3	103.333	1.7	5.38462	60.7843	368.9	0.663	143.871	0.78341	80.8	51.1	29.7	1.72054	32	0.97	3.86	1.32	2.27	4.5	81.2	102.125	410.7	0	21.36	0	1	0	0	0	1	0	0	0	1	0
54	1	5.26	2.85	2.02	0.33	180	54.1	38.4	6.3	89.1089	1.41089	6.12121	63.1579	253.96	0.465594	83.8069	0.783828	65	43.2	21.8	1.98165	34	1.62	5.93	1.39	3.81	5.76	61	131.607	300.9	0	23.81	1	2	0	0	1	0	1	0	0	1	1
29	1	4.01	1.99	1.77	0.19	197	49.8	44.1	4.7	111.299	1.12429	9.31579	98.995	221.486	0.213616	42.0823	0.570708	73	49.4	23.6	2.09322	22	0.66	4.11	1.38	2.47	4.04	85.9	96.4183	357.4	0	21.04	0	0	0	0	0	1	0	0	0	1	0
30	1	6.22	3.66	2	0.39	194	58.7	32.2	6.3	97	1.83	5.12821	53.0055	355.02	0.7137	138.458	0.943299	75.9	48.2	27.7	1.74007	56	2.16	4.23	1.05	2.57	4.47	72.1	118.954	461.6	0	24.76	0	1	0	1	0	1	1	0	0	1	0
41	1	8.25	4.65	2.74	0.4	284	56.4	33.2	4.8	103.65	1.69708	6.85	61.0753	481.971	0.678832	192.788	0.597563	78.4	50.9	27.5	1.85091	43	3.25	5.75	1.16	3.29	5.01	81.2	97.1394	385.3	0	24.79	0	1	0	1	0	1	1	0	0	0	1
26	1	6.83	4.44	1.92	0.29	231	65.1	28.1	4.2	120.312	2.3125	6.62069	52.027	534.188	0.670625	154.914	1.00108	82.6	48.6	34	1.42941	25	0.82	3.5	1.2	2.01	4.84	88.7	94.5057	362.6	0	20.17	0	0	0	0	0	1	1	0	0	0	0
26	1	4.67	2.36	1.69	0.18	210	50.63	36.1	3.9	124.26	1.39645	9.38889	88.9831	293.254	0.251361	52.7858	0.664976	70.1	46.1	24	1.92083	12	0.62	3.62	1.62	1.52	3.9	85.4	99.0323	362.8	0	19.58	NA	NA	0	0	0	1	0	0	0	1	1
31	1	5.61	2.84	2.13	0.33	235	50.5	38	5.9	110.329	1.33333	6.45455	82.7465	313.333	0.44	103.4	0.567376	75.9	47.4	28.5	1.66316	13	1.62	4.63	1.24	2.65	3.3	64.1	136.729	401.4	0	21.19	NA	NA	0	0	0	1	1	0	0	1	0
40	1	4.3	1.57	2.34	0.22	190	36.5	54.4	5.1	81.1966	0.67094	10.6364	121.019	127.479	0.147607	28.0453	0.353126	77	47.5	29.5	1.61017	31	1.52	4.6	1.22	2.56	6.1	92.8	82.7472	401.6	0	22.66	0	0	0	0	0	1	1	0	0	0	1
34	1	5.51	2.77	1.87	0.36	238	50.4	33.9	6.5	127.273	1.48128	5.19444	85.9206	352.545	0.533262	126.916	0.622388	76.8	47.7	29.1	1.63918	30	1.16	5.79	1.8	3.22	5.2	73.7	113.21	327	0	18.78	1	2	0	0	0	0	1	0	0	1	0
37	1	7.65	4.66	2.38	0.46	316	60.9	31.1	6	132.773	1.95798	5.17391	67.8112	618.723	0.900672	284.612	0.619615	73.3	47.8	25.5	1.87451	22	1.62	4.5	1.11	2.9	4.38	68.8	121.39	516.9	0	23.77	1	2	0	1	0	1	1	0	0	0	1
32	1	6.69	4.19	2.04	0.4	221	62.7	30.5	6	108.333	2.05392	5.1	52.7446	453.917	0.821569	181.567	0.929376	76.8	48.9	27.9	1.75269	10	0.9	4.73	1.55	2.72	4.95	84.8	96.2529	518.1	0	20.47	1	2	0	0	0	1	0	0	0	0	0
45	1	7.08	3.9	2.52	0.54	232	55.1	35.6	7.6	92.0635	1.54762	4.66667	59.4872	359.048	0.835714	193.886	0.667077	69	46.3	22.7	2.03965	34	1.75	5.38	1.26	3.59	5.9	82	94.3854	254.2	0	25.9	0	1	0	0	0	0	1	0	0	1	1
45	1	6.64	4.12	1.94	0.27	307	62	29.2	4.1	158.247	2.12371	7.18519	74.5146	651.979	0.573402	176.034	0.691763	70.2	45.7	24.5	1.86531	71	3.59	7.45	1.43	3.97	3.61	73.1	108.762	317	0	26.57	0	1	0	1	0	0	1	0	0	0	0
42	1	5.72	2.87	2.42	0.38	202	50.2	42.3	6.6	83.4711	1.18595	6.36842	70.3833	239.562	0.450661	91.0336	0.587104	73.5	49.7	23.8	2.08824	14	1.12	4.03	1.49	2.2	6.79	78.3	101.161	356.9	0	22.86	0	1	0	0	0	0	0	0	0	0	0
29	1	6.49	3.37	2.6	0.48	242	51.89	40	7.38	93.0769	1.29615	5.41667	71.8101	313.669	0.622154	150.561	0.535601	76.5	47.9	28.6	1.67483	52	1.3	4.8	1.62	2.47	4	80.1	105.105	422.3	0	25.99	0	0	0	0	0	1	0	0	0	1	1
40	1	6.52	3.5	2.32	0.4	233	53.7	35.6	6.1	100.431	1.50862	5.8	66.5714	351.509	0.603448	140.603	0.647477	66	44.9	21.1	2.12796	27	1.05	4.41	1.24	2.52	4.1	65.9	126.242	480	0	24.39	NA	NA	0	0	0	1	1	0	0	0	0
58	1	7.79	3.43	3.5	0.53	220	44	44.9	6.8	62.8571	0.98	6.60377	64.1399	215.6	0.5194	114.268	0.445455	78.9	46.5	32.4	1.43519	21	1.65	4.1	1.22	2.43	4.8	87.1	83.7221	318.6	0	26.53	0	1	0	0	0	0	1	0	0	1	1
49	1	5.74	3.08	1.84	0.41	214	53.7	32.1	7.1	116.304	1.67391	4.4878	69.4805	358.217	0.686304	146.869	0.782202	68.2	43.2	25	1.728	48	1.44	4.81	1.21	2.94	7.08	72.1	108.953	371.7	0	25.95	0	1	0	1	0	1	1	0	0	1	0
41	1	5.61	3.69	1.36	0.41	177	65.8	24.2	7.3	130.147	2.71324	3.31707	47.9675	480.243	1.11243	196.899	1.5329	72.3	44.7	27.6	1.61957	80	1.18	5.44	1.25	3.48	3.43	79.1	100.332	602.1	0	30.85	0	0	0	1	1	1	1	0	0	0	0
39	1	5.07	2.62	1.86	0.37	210	51.7	36.7	7.3	112.903	1.4086	5.02703	80.1527	295.806	0.521183	109.448	0.670763	67.7	47.5	20.2	2.35149	13	1	4.35	1.32	2.66	5.86	80.4	99.2178	278.2	0	20.38	0	0	0	0	1	0	0	0	0	0	0
36	1	6.63	4.01	1.99	0.45	271	60.5	30	6.8	136.181	2.01508	4.42222	67.581	546.085	0.906784	245.738	0.74357	76.4	45.3	31.1	1.45659	41	2.22	5.84	1.31	3.94	4.75	82.9	96.9174	338.7	0	25.69	0	1	0	1	0	0	1	0	0	1	1
24	1	6.24	3.04	2.73	0.27	197	48.7	43.8	4.3	72.1612	1.11355	10.1111	64.8026	219.37	0.300659	59.2299	0.565255	74.5	48.6	25.9	1.87645	36	0.98	4.11	1.76	2.1	4.83	77.3	113.607	411.3	0	20.56	0	0	0	0	0	1	0	0	0	0	0
32	1	5.52	3.7	1.48	0.26	264	67	26.8	4.7	178.378	2.5	5.69231	71.3514	660	0.65	171.6	0.94697	78.4	50.3	28.1	1.79004	10	0.94	3.26	1.19	1.74	3.53	73.7	114.446	438	0	23.72	0	1	0	0	0	1	1	0	0	1	0
57	1	5.52	3.36	1.62	0.29	149	60.9	29.3	5.3	91.9753	2.07407	5.58621	44.3452	309.037	0.601481	89.6207	1.392	70.4	48	22.4	2.14286	17	0.83	4.14	1.27	2.51	5.44	75.4	100.346	400.1	0	23.74	0	1	0	0	0	1	1	0	0	0	1
49	1	7.58	4.18	2.52	0.48	100	55.2	33.2	6.3	39.6825	1.65873	5.25	23.9234	165.873	0.79619	79.619	1.65873	74	46.7	27.3	1.71062	36	3.22	5.17	1.15	2.83	3.31	72.2	108.767	362.3	0	25.06	0	1	0	1	0	1	1	0	0	1	0
34	1	6.56	3.46	2.71	0.3	237	52.7	41.3	4.6	87.4539	1.27675	9.03333	68.4971	302.59	0.383026	90.7771	0.538714	82	50.8	31.2	1.62821	32	1.63	4.86	1.08	3.2	4.32	66.3	129.001	341.3	0	26.56	0	0	0	0	0	0	1	0	0	0	0
45	1	3.57	1.8	1.3	0.28	258	51.5	36.1	7.9	198.462	1.38462	4.64286	143.333	357.231	0.387692	100.025	0.536673	69	47	22	2.13636	23	1.89	6.32	1.5	4.07	5.73	86.4	88.4898	429.7	0	28.02	0	1	0	0	0	1	1	0	0	1	0
30	1	4.53	2.35	1.85	0.26	192	52	40.8	5.7	103.784	1.27027	7.11538	81.7021	243.892	0.33027	63.4119	0.661599	73.2	49.1	24.1	2.03734	17	0.74	3.89	1.57	2.03	4.45	92.1	87.9377	384	0	20.42	0	0	0	0	0	1	0	0	0	1	0
49	1	5.53	2.23	2.24	0.47	218	40.4	40.5	8.5	97.3214	0.995536	4.76596	97.7578	217.027	0.467902	102.003	0.456668	75.6	48	27.6	1.73913	17	1.79	5.02	1.21	3.17	3.67	74.2	105.16	381.7	0	24.33	0	1	0	0	0	1	1	0	0	0	1
53	1	6.97	3.75	2.45	0.39	283	53.8	35.2	5.6	115.51	1.53061	6.28205	75.4667	433.163	0.596939	168.934	0.540852	73.4	48.3	25.1	1.9243	44	2.47	5.19	1.23	3.18	5.36	93.4	78.0589	409.9	0	26.08	0	1	0	1	0	1	1	0	0	0	0
61	1	5.22	3.27	1.43	0.38	197	62.59	27.3	7.22	137.762	2.28671	3.76316	60.2446	450.483	0.868951	171.183	1.16077	79.4	51.2	28.2	1.8156	18	1.26	5.14	1.63	2.7	8.3	104.6	66.1912	597.9	0	24.38	0	1	0	0	0	1	0	0	0	1	0
43	1	4.7	2.6	1.67	0.22	252	55.4	35.5	4.7	150.898	1.55689	7.59091	96.9231	392.335	0.342515	86.3138	0.617812	69.9	45.7	24.2	1.88843	23	2.82	4.57	0.86	2.94	4.86	67.5	120.983	425.4	0	19.72	0	1	0	0	0	1	1	0	0	0	0
42	1	4.81	2.66	1.83	0.26	219	55.4	38	5.4	119.672	1.45355	7.03846	82.3308	318.328	0.377923	82.7652	0.663722	73.2	45.9	27.3	1.68132	17	2.49	6.77	1.23	4.89	5.37	68.6	119.094	434.3	0	24.98	0	1	0	1	0	1	1	0	0	0	1
31	1	6.31	3.09	2.67	0.35	224	49	42.3	5.5	83.8951	1.1573	7.62857	72.4919	259.236	0.405056	90.7326	0.516653	74.9	48.8	26.1	1.86973	50	2.15	4.86	1.34	2.74	4.54	76.8	109.392	396.8	0	22.39	NA	NA	0	0	0	1	1	0	0	1	0
45	1	6.11	3.95	1.76	0.33	299	64.6	28.8	5.4	169.886	2.24432	5.33333	75.6962	671.051	0.740625	221.447	0.750608	76.7	46.4	30.3	1.53135	20	1.14	4.79	1.44	2.93	4.39	85.3	89.9	477.3	0	24.79	0	1	0	0	0	1	0	0	0	0	0
39	1	5.11	3.39	1.35	0.24	203	66.4	26.4	4.7	150.37	2.51111	5.625	59.882	509.756	0.602667	122.341	1.237	72.8	47.3	25.5	1.8549	27	1.35	4.72	1.55	2.67	6.56	81.3	97.8642	423.3	0	21.3	0	0	0	0	0	1	0	0	0	0	1
69	1	7.5	3.2	3.65	0.38	178	42.6	48.7	5.1	48.7671	0.876712	9.60526	55.625	156.055	0.333151	59.3008	0.492535	72.5	45.1	27.4	1.64599	34	4.05	5.32	1.09	2.95	4.32	79.2	91.2631	413.8	0	24.3	0	1	0	1	0	1	1	0	0	1	0
37	1	5.52	3.57	1.54	0.3	310	64.7	27.9	5.4	201.299	2.31818	5.13333	86.8347	718.636	0.695455	215.591	0.747801	72.9	47.5	25.4	1.87008	31	1.81	5.22	0.88	3.63	5.11	81.9	97.8984	390.5	0	29.75	0	0	0	1	0	1	1	0	0	0	0
29	1	6.39	3.51	2.18	0.49	166	54.94	34	7.63	76.1468	1.61009	4.44898	47.2934	267.275	0.788945	130.965	0.969935	76.1	49.2	26.9	1.829	34	0.77	2.48	1.22	1.04	5.9	90	91.0273	391.4	0	22.21	NA	NA	0	0	0	1	1	0	0	1	0
29	1	7.41	4.45	2.34	0.44	287	60.1	31.6	5.9	122.65	1.90171	5.31818	64.4944	545.791	0.836752	240.148	0.662617	78.8	48.9	29.9	1.63545	17	1.53	3.84	1.17	2.26	2.61	93.9	86.3848	416.1	0	25.22	0	0	0	0	0	1	1	0	0	1	0
65	1	6.32	4.28	1.14	0.48	197	67.7	18	7.6	172.807	3.75439	2.375	46.028	739.614	1.80211	355.015	1.90578	73.2	45.4	27.8	1.63309	26	2.24	3.33	0.89	1.77	6.85	94.4	74.2761	535.7	0	24.93	0	1	0	0	0	1	1	0	0	0	0
49	1	5.03	2.43	2.09	0.38	237	48.2	41.6	7.6	113.397	1.16268	5.5	97.5309	275.555	0.441818	104.711	0.490582	74.8	43.9	30.9	1.42071	36	1.93	3.32	1.06	1.59	5.2	78.3	98.4077	580	0	22.92	0	1	0	1	0	1	1	0	0	0	0
34	1	5.34	2.9	1.99	0.27	210	54.2	37.3	5.1	105.528	1.45729	7.37037	72.4138	306.03	0.393467	82.6281	0.693946	74	48.7	25.3	1.9249	79	1.26	4.58	1.01	3.03	5.78	77.8	105.894	467.6	0	30.83	0	0	0	1	0	1	1	0	0	1	1
55	1	7.56	4.24	2.56	0.5	224	56	33.9	6.6	87.5	1.65625	5.12	52.8302	371	0.828125	185.5	0.739397	70.8	47.1	23.7	1.98734	32	4.11	4.87	0.99	2.64	3.36	68.8	113.075	323.8	0	29.19	0	0	0	1	0	0	1	0	0	1	0
35	1	4.02	1.78	1.76	0.18	216	44.2	43.8	4.5	122.727	1.01136	9.77778	121.348	218.455	0.182045	39.3218	0.468224	76	50.1	25.9	1.93436	17	1.44	4.47	1.25	2.72	5.39	77.8	105.346	400.2	0	27.87	NA	NA	0	0	0	1	1	0	0	0	0
34	1	6.18	3.55	2.13	0.36	236	57.4	34.5	5.8	110.798	1.66667	5.91667	66.4789	393.333	0.6	141.6	0.706215	77	47.5	29.5	1.61017	18	0.68	4.06	1.75	2.22	4.7	75.9	109.175	338.8	0	20.39	NA	NA	0	0	0	0	0	0	0	0	1
37	1	7.5	5.14	1.58	0.41	275	68.5	21.1	5.5	174.051	3.25316	3.85366	53.5019	894.62	1.3338	366.794	1.18297	79.1	48.2	30.9	1.55987	27	1.95	4.71	1.31	2.71	5.41	65.9	128.016	399.2	0	21.26	0	1	0	0	0	1	1	0	0	1	1
45	1	7.81	4.11	3.13	0.4	248	52.6	40.1	5.1	79.2332	1.3131	7.825	60.3406	325.649	0.52524	130.259	0.529475	72.5	46.4	26.1	1.77778	271	1.71	4.26	1.31	2.29	6.38	76.3	103.161	414.3	0	22.91	0	0	0	1	0	1	1	1	0	0	0
35	1	3.71	2	1.3	0.29	144	53.9	35.4	7.7	110.769	1.53846	4.48276	72	221.538	0.446154	64.2462	1.06838	74.1	49	25.1	1.95219	11	1.5	4.63	1.19	2.87	3.5	77.7	105.514	418.5	0	26.33	0	1	0	0	0	1	1	0	0	1	1
50	1	4.86	3.05	1.29	0.36	176	62.8	26.5	7.4	136.434	2.36434	3.58333	57.7049	416.124	0.851163	149.805	1.34338	67.4	47.6	19.8	2.40404	30	0.87	4.16	1.33	2.51	5.68	93.5	78.7733	309.8	0	25.3	0	1	0	0	0	0	0	0	0	0	0
35	1	5.25	2.83	2.16	0.19	247	53.9	41.1	3.6	114.352	1.31019	11.3684	87.2792	323.616	0.248935	61.487	0.530439	77.1	47.8	29.3	1.6314	28	2.23	4.83	1.09	2.82	3.49	80.7	100.695	476.9	0	26.44	0	1	0	0	0	1	1	0	0	1	1
36	1	5.73	3.26	1.86	0.36	184	56.8	32.5	6.3	98.9247	1.75269	5.16667	56.4417	322.495	0.630968	116.098	0.952548	76.7	47.1	29.6	1.59122	106	2.14	5.77	1.32	3.61	3.68	79.2	102.535	394.5	0	24.82	0	0	0	1	0	1	1	1	0	1	1
37	1	4.46	2.65	1.32	0.35	164	59.5	29.6	7.8	124.242	2.00758	3.77143	61.8868	329.242	0.702652	115.235	1.22413	73.1	48.6	24.5	1.98367	35	0.96	3.77	1.37	2.1	6.3	83.9	95.0267	394.9	0	20.88	0	1	0	0	0	1	0	0	0	0	0
38	1	6.34	4.07	1.73	0.44	193	64.2	27.3	6.9	111.561	2.3526	3.93182	47.4201	454.052	1.03514	199.783	1.21896	73	51	22	2.31818	19	0.9	3.68	1.18	2.07	6.39	89	87.9321	331.1	0	22.19	0	0	0	0	0	0	1	0	0	1	1
59	1	6.27	3.2	2.77	0.19	283	51.1	44.2	3	102.166	1.15523	14.5789	88.4375	326.931	0.219495	62.117	0.40821	72.4	49.7	22.7	2.18943	6	1.2	5.36	1.68	3.01	4.57	88.4	81.9542	415.8	0	19.35	0	1	0	0	0	1	1	0	0	0	0
35	1	7.16	4.35	2.16	0.45	306	60.7	30.2	6.3	141.667	2.01389	4.8	70.3448	616.25	0.90625	277.312	0.658134	78.3	49.5	28.8	1.71875	133	1.53	4.65	1.15	2.84	5.53	73.9	112.249	535.7	0	25.1	0	0	0	1	0	1	1	1	0	1	0
30	1	7.01	3.76	2.68	0.44	193	53.6	38.2	6.3	72.0149	1.40299	6.09091	51.3298	270.776	0.617313	119.141	0.726935	71.8	46.2	25.6	1.80469	23	0.7	3.57	1.09	2.2	4.8	89.4	91.2265	507.6	0	25.82	0	0	0	0	0	1	1	0	0	0	1
36	1	7.23	4	2.44	0.59	249	55.3	33.7	8.2	102.049	1.63934	4.13559	62.25	408.197	0.967213	240.836	0.658371	74.4	48	26.4	1.81818	66	2.14	5.48	1	3.46	6.58	89.8	87.8122	460.4	0	31.64	0	0	0	1	0	1	1	0	0	1	0
44	1	6.19	3.83	1.92	0.33	240	61.9	31	5.3	125	1.99479	5.81818	62.6632	478.75	0.658281	157.988	0.831163	75.4	49	26.4	1.85606	34	3.71	5.01	1.02	2.45	4.17	83.8	92.2603	432.5	0	21.11	0	1	0	0	0	1	1	0	0	0	0
48	1	7.46	4.59	2.1	0.59	233	61.5	28.2	7.9	110.952	2.18571	3.55932	50.7625	509.271	1.28957	300.47	0.938075	74	48.4	25.6	1.89062	23	1.68	3.94	1.07	2.47	5.59	85.8	88.2288	455	0	27.73	NA	NA	0	0	0	1	1	0	0	1	1
53	1	6.31	2.99	2.78	0.38	275	47.4	44.1	6	98.9209	1.07554	7.31579	91.9732	295.773	0.408705	112.394	0.391105	72.3	47.2	25.1	1.88048	21	1.42	5.4	1.2	3.51	7.91	89	82.8483	490	0	24.31	0	1	0	0	0	1	1	0	0	0	0
49	1	5.56	3.48	1.77	0.19	235	62.6	31.8	3.4	132.768	1.9661	9.31579	67.5287	462.034	0.373559	87.7864	0.836639	73.4	46.4	27	1.71852	14	0.97	6.59	1.95	4.03	5.27	75.1	103.608	312.3	0	20.72	0	1	0	0	0	0	1	0	0	0	0
30	1	7.29	3.93	2.89	0.34	265	53.9	39.6	4.7	91.6955	1.35986	8.5	67.43	360.363	0.462353	122.524	0.513155	76.4	49.9	26.5	1.88302	17	0.93	4.42	1.27	2.75	5.68	84.2	98.2282	357.6	0	24.02	1	2	0	0	0	1	1	0	0	1	1
58	1	5.48	2.77	2.07	0.3	273	50.5	37.8	5.5	131.884	1.33816	6.9	98.556	365.319	0.401449	109.596	0.49017	77.8	46.2	31.6	1.46203	16	1.26	4.72	1.15	3.08	6.68	79.4	93.8521	409.2	0	27.33	0	1	0	1	0	1	1	0	0	1	0
40	1	7.53	4.6	2.36	0.44	330	61.2	31.3	5.8	139.831	1.94915	5.36364	71.7391	643.22	0.857627	283.017	0.590652	70.5	46.8	23.7	1.97468	25	3.73	4.67	0.94	2.68	4.06	73.7	109.964	429.5	0	24.1	0	1	0	1	0	1	1	0	0	1	0
36	1	9.1	5.46	2.81	0.35	260	60	30.9	3.8	92.5267	1.94306	8.02857	47.619	505.196	0.680071	176.819	0.747331	72.7	44.4	28.3	1.5689	38	4.06	5.61	0.78	3.33	5	82.9	96.9174	405.9	0	25.74	0	1	0	1	0	1	1	0	0	0	1
53	1	6.16	3.87	1.63	0.43	203	62.8	26.5	7	124.54	2.37423	3.7907	52.4548	481.969	1.02092	207.247	1.16957	73.7	48.1	25.6	1.87891	26	7.68	4.09	0.79	1.12	4.81	74.9	102.499	491.4	0	25.92	0	0	0	1	0	1	1	0	0	1	0
55	1	8.92	5.7	2.47	0.57	225	63.9	27.7	6.4	91.0931	2.30769	4.33333	39.4737	519.231	1.31538	295.962	1.02564	71.5	45	26.5	1.69811	34	2.06	3.55	0.94	2.02	3.38	65.1	121.058	308.8	0	27.09	0	1	0	1	0	0	1	0	0	0	0
54	1	5.88	3.2	2.19	0.36	267	54.5	37.2	6.1	121.918	1.46119	6.08333	83.4375	390.137	0.526027	140.449	0.547261	73	45.4	27.6	1.64493	9	1.5	3.89	1.01	2.32	3.6	92.2	79.0496	300	0	22.07	0	1	0	0	0	0	1	0	0	0	1
49	1	6.6	3.1	2.6	0.29	208	47	39.4	4.4	80	1.19231	8.96552	67.0968	248	0.345769	71.92	0.573225	67.9	44.9	23	1.95217	27	1.86	4.15	1.11	2.55	4.45	82	92.9576	374.5	0	23.31	0	1	0	0	0	1	1	0	0	1	0
32	1	6.17	3.7	2.03	0.34	192	59.9	32.9	5.5	94.5813	1.82266	5.97059	51.8919	349.951	0.619704	118.983	0.949302	73.2	48.7	24.5	1.98776	30	0.66	4.58	1.63	2.62	5.12	75.6	110.907	372.9	0	24.61	0	0	0	0	0	1	0	0	0	1	0
62	1	6.99	4.13	2.11	0.45	270	59.1	30.2	6.4	127.962	1.95735	4.68889	65.3753	528.483	0.880806	237.818	0.724943	74.1	47.4	26.7	1.77528	11	0.67	5.1	1.57	3.11	4.98	78.8	93.6105	332.3	0	23.51	0	1	0	1	0	0	1	0	0	0	1
48	1	5.46	2.36	2.53	0.36	238	43.2	46.3	6.6	94.0711	0.932806	7.02778	100.847	222.008	0.33581	79.9228	0.391935	76.2	46.7	29.5	1.58305	25	2.16	5.18	1.24	3.29	4.57	79.2	97.3884	436.7	0	32.04	0	1	0	1	0	1	1	0	0	1	0
32	1	7.53	4.79	1.94	0.57	223	63.5	25.8	7.6	114.948	2.46907	3.40351	46.5553	550.603	1.40737	313.844	1.10721	67.3	43.9	23.4	1.87607	30	1.59	5.18	1.46	2.89	3.7	77.8	107.05	336.5	0	23.54	NA	NA	0	0	0	0	0	0	0	0	1
56	1	7.23	3.86	2.84	0.45	189	53.4	39.3	6.2	66.5493	1.35915	6.31111	48.9637	256.88	0.61162	115.596	0.71913	70.9	47.8	23.1	2.06926	23	5.07	5.05	0.92	2.54	6.7	80.9	92.2873	308.9	0	26.81	0	1	0	1	0	0	1	0	0	1	0
44	1	6.98	3.96	2.52	0.31	243	56.8	36.1	4.4	96.4286	1.57143	8.12903	61.3636	381.857	0.487143	118.376	0.646678	72.9	48.7	24.2	2.0124	30	1.19	3.38	0.99	2.04	4.06	77.2	102.089	355.5	0	30.46	0	1	0	1	0	0	1	0	0	1	1
53	1	7.63	4.7	2.29	0.49	290	61.6	30	6.4	126.638	2.0524	4.67347	61.7021	595.197	1.00568	291.646	0.707725	77	46	31	1.48387	56	1.21	4.39	1.41	2.48	4.98	96.8	74.6897	461.9	0	25.36	0	1	0	1	0	1	0	0	0	0	0
33	1	7.02	4.39	2.11	0.39	259	62.5	30.1	5.6	122.749	2.08057	5.41026	58.9977	538.867	0.811422	210.158	0.803308	75.6	48.2	27.4	1.75912	19	2.04	3.32	0.97	1.84	3	83.4	97.7109	600.1	0	27.66	0	1	0	1	0	1	1	0	0	1	1
33	1	5.39	3.21	1.6	0.31	282	59.5	29.7	5.8	176.25	2.00625	5.16129	87.8505	565.763	0.621938	175.386	0.711436	70.5	47	23.5	2	26	0.61	4.59	1.34	2.96	3.96	76.1	109.404	334.1	0	27.14	0	0	0	0	0	0	0	0	0	0	0
41	1	4.22	1.92	1.82	0.32	187	45.5	43.1	7.6	102.747	1.05495	5.6875	97.3958	197.275	0.337582	63.1279	0.564142	71.2	44.5	26.7	1.66667	34	0.97	3.56	1.24	1.85	2.9	64.4	129.307	332.4	0	25.02	1	2	0	0	0	0	1	0	0	1	0
38	1	5.2	2.6	2.1	0.44	229	50.2	39.6	8.5	109.048	1.2381	4.77273	88.0769	283.524	0.544762	124.75	0.540653	73.2	50.6	22.6	2.23894	24	1.8	5.24	1.06	3.62	5.08	78.3	102.989	404.1	0	23.02	NA	NA	0	0	0	1	1	0	0	0	0
25	1	6.02	3.21	2.42	0.26	216	53.3	40.2	4.3	89.2562	1.32645	9.30769	67.2897	286.512	0.344876	74.4932	0.614096	72.5	46.6	25.9	1.79923	28	3.52	4.81	0.93	2.91	4.31	66.5	135.795	441.1	0	31.02	0	1	0	1	0	1	1	0	0	1	0
40	1	5.86	2.43	3.05	0.29	266	41.6	52	4.9	87.2131	0.796721	10.5172	109.465	211.928	0.231049	61.4591	0.299519	78.1	48.9	29.2	1.67466	20	1.03	4.34	1.01	2.91	3.9	78.3	102.048	317.3	0	24.16	0	0	0	0	0	0	1	0	0	0	0
32	1	6.54	3.73	2.27	0.41	198	57	34.7	6.3	87.2247	1.64317	5.53659	53.0831	325.348	0.6737	133.393	0.829885	78.7	49.1	29.6	1.65878	30	6.2	4.61	0.94	2	5.9	79.9	103.588	611.5	0	25.31	0	0	0	1	0	1	1	0	0	0	0
45	1	4.94	2.91	1.42	0.38	156	59	28.7	7.7	109.859	2.0493	3.73684	53.6082	319.69	0.778732	121.482	1.31365	76.3	50.4	25.9	1.94595	35	3.03	5	1.46	2.67	3.8	64.4	127.17	388.4	0	22.45	NA	NA	0	0	0	1	1	0	0	1	0
40	1	6.39	3.24	2.38	0.39	255	50.8	37.2	6.1	107.143	1.36134	6.10256	78.7037	347.143	0.530924	135.386	0.533861	77.9	44.6	33.3	1.33934	19	2.22	5.34	1.5	2.55	4	71.2	114.748	371.5	0	20.15	0	1	0	0	0	1	1	0	0	0	1
49	1	6.14	2.9	2.83	0.37	204	47.2	46.1	6	72.0848	1.02473	7.64865	70.3448	209.046	0.379152	77.347	0.502321	79.5	45.9	33.6	1.36607	20	1.42	6.22	1.56	4.01	7.11	87.5	85.8011	283.8	0	23.63	0	1	0	0	0	0	1	0	0	0	0
44	1	8.37	4.4	3.28	0.48	403	52.6	39.2	5.7	122.866	1.34146	6.83333	91.5909	540.61	0.643902	259.493	0.332869	81.3	46.7	34.6	1.34971	31	2.25	5.04	1.18	3.16	8.2	75	105.797	387	0	29.06	0	1	0	0	0	1	1	0	0	0	0
45	1	6.45	2.68	3.13	0.29	226	41.6	48.5	4.5	72.2045	0.85623	10.7931	84.3284	193.508	0.248307	56.1173	0.378863	73.3	42.3	31	1.36452	45	3.7	7.01	1.31	3.72	6.1	78.6	99.4488	369.7	0	29.03	0	0	0	1	0	1	1	0	0	1	0
51	1	4.49	2.5	1.45	0.42	166	55.7	32.4	9.31	114.483	1.72414	3.45238	66.4	286.207	0.724138	120.207	1.03864	70.7	45.3	25.4	1.78346	18	0.63	4.37	1.79	2.44	5.6	87.8	84.8299	286.7	0	24.74	0	1	0	0	0	0	0	0	0	0	0
68	1	4.98	2.27	2.27	0.31	130	45.68	45.7	6.19	57.2687	1	7.32258	57.2687	130	0.31	40.3	0.769231	83	48.1	34.9	1.37822	22	1.25	4.79	1.5	2.48	5.1	84.6	84.3494	446.6	0	24.27	1	2	0	0	0	1	0	0	0	1	0
61	1	5.42	3.92	1.1	0.24	230	72.3	20.3	4.4	209.091	3.56364	4.58333	58.6735	819.636	0.855273	196.713	1.54941	65.2	44.1	21.1	2.09005	12	1.26	4.69	1.29	2.62	5.6	72.2	104.584	291.7	0	23.32	1	2	0	0	0	0	0	0	0	0	1
38	1	7.93	5	2.38	0.35	236	63.1	30	4.4	99.1597	2.10084	6.8	47.2	495.798	0.735294	173.529	0.890187	76.7	48.2	28.5	1.69123	51	2.02	4.07	1.05	2.4	3.7	77	105.139	498.4	0	25.61	0	0	0	1	0	1	1	0	0	1	0
31	1	6.7	3.9	1.9	0.5	317	58.5	28.4	7.5	166.842	2.05263	3.8	81.2821	650.684	1.02632	325.342	0.647518	79.5	47.1	32.4	1.4537	27	3.88	5.84	1.11	3.65	5.76	70.3	122.006	395.5	0	26.89	0	1	0	1	0	1	1	0	0	0	0
59	1	6.6	3.2	2.9	0.26	219	48.8	44	3.9	75.5172	1.10345	11.1538	68.4375	241.655	0.286897	62.8303	0.503858	80.6	54.5	26.1	2.08812	33	2.28	5.34	1.38	3.23	3.54	85.5	85.3979	434.2	0	26.02	0	0	0	0	0	1	1	0	0	1	0
66	1	7	3.85	2.48	0.42	284	55	35.4	6	114.516	1.55242	5.90476	73.7662	440.887	0.652016	185.173	0.546627	72.6	44.8	27.8	1.61151	28	1.21	4.06	1.4	2.19	4.83	96.7	71.9054	405.7	0	23.62	0	1	0	0	0	1	0	0	0	0	0
35	1	5.85	2.92	2.48	0.3	304	49.9	42.4	5.1	122.581	1.17742	8.26667	104.11	357.935	0.353226	107.381	0.387309	74.6	46.3	28.3	1.63604	25	0.91	5.9	1.42	3.93	5.96	84.9	94.5836	338.2	0	25.88	0	1	0	0	0	0	1	0	0	0	0
35	1	4.18	1.74	2.09	0.3	159	41.6	50	7.2	76.0766	0.832536	6.96667	91.3793	132.373	0.249761	39.712	0.523607	70	48.2	21.8	2.21101	18	0.91	4.31	1.47	2.48	5.51	79.6	102.414	258.7	0	27.98	0	1	0	0	0	0	0	0	0	1	0
41	1	5.08	2.87	1.76	0.28	312	56.6	34.6	5.5	177.273	1.63068	6.28571	108.711	508.773	0.456591	142.456	0.522654	76.3	50	26.3	1.90114	22	1.4	5.17	1.27	3.44	3.85	70.4	115.847	351.7	0	21.78	0	1	0	0	0	0	1	0	0	0	1
32	1	9.07	5.86	2.59	0.46	241	64.6	28.6	5.1	93.0502	2.26255	5.63043	41.1263	545.274	1.04077	250.826	0.938817	81.2	51.9	29.3	1.77133	140	5.04	5.94	1.06	3.17	5.88	98.5	80.0118	455.2	0	29.81	0	0	0	1	0	1	1	1	0	1	0
31	1	4.4	2.4	1.5	0.35	197	54.7	34.3	8	131.333	1.6	4.28571	82.0833	315.2	0.56	110.32	0.812183	75.8	49.1	26.7	1.83895	21	0.48	4.34	1.81	2.28	5.08	80.4	103.38	299.7	0	22.32	0	0	0	0	0	0	0	0	0	1	1
53	1	3.99	1.81	1.66	0.26	190	45.3	41.6	6.5	114.458	1.09036	6.38462	104.972	207.169	0.283494	53.8639	0.573874	71.3	46.1	25.2	1.82937	35	1.89	3.8	1.39	1.84	5.1	75.7	101.164	463.3	0	24.02	1	2	0	1	0	1	1	0	0	0	0
31	1	4.96	2.86	1.81	0.24	178	57.7	36.5	4.8	98.3425	1.58011	7.54167	62.2378	281.26	0.379227	67.5023	0.887703	75.2	51.8	23.4	2.21368	10	1.05	4.83	1.04	3.26	8.26	85.2	96.2409	432.6	0	21.36	0	1	0	0	0	1	1	0	0	0	1
53	1	5.6	3.08	1.7	0.29	299	54.9	30.4	5.2	175.882	1.81176	5.86207	97.0779	541.718	0.525412	157.098	0.605941	71.4	47.9	23.5	2.0383	31	1.1	5.08	1.33	3.03	3.6	70.5	110.45	384.7	0	27.99	0	1	0	1	0	1	0	0	0	1	0
65	1	8.31	4.53	1.71	0.37	230	54.4	20.6	4.5	134.503	2.64912	4.62162	50.7726	609.298	0.980175	225.44	1.15179	74	46.2	27.8	1.66187	16	1.54	5.44	1.98	2.91	4.46	83.6	86.2903	400.4	0	24.96	0	1	0	0	0	1	1	0	0	1	1
59	1	6.23	3.3	2.54	0.31	245	52.9	40.8	5	96.4567	1.29921	8.19355	74.2424	318.307	0.402756	98.6752	0.530291	69.7	48.7	21	2.31905	64	2.28	5.08	1.1	3.27	4.45	63.4	123.514	381.6	0	23.6	0	1	0	1	0	1	1	0	0	0	1
46	1	10.04	8.1	1.33	0.4	318	80.7	13.2	4	239.098	6.09023	3.325	39.2593	1936.69	2.43609	774.677	1.91517	79.7	46.7	33	1.41515	15	2.47	6.61	1.52	4.54	4.03	70.3	113.684	339.2	0	23.84	0	0	0	0	0	0	1	0	0	1	0
30	1	5.33	2.64	1.98	0.29	123	49.6	37.1	5.4	62.1212	1.33333	6.82759	46.5909	164	0.386667	47.56	1.08401	75.8	51.5	24.3	2.11934	16	1.03	2.94	1.18	1.38	5.49	84.6	97.6554	306.1	0	21.68	0	1	0	0	0	0	1	0	0	0	0
53	1	4.8	2.8	1.6	0.29	233	58.7	34.1	6	145.625	1.75	5.51724	83.2143	407.75	0.5075	118.248	0.751073	70.5	49.2	21.3	2.30986	29	4.34	5.73	0.95	3.49	4.54	81.3	92.6358	404.4	0	25.22	NA	NA	0	1	0	1	1	0	0	1	0
61	1	6.94	3.73	2.55	0.45	221	53.8	36.7	6.5	86.6667	1.46275	5.66667	59.2493	323.267	0.658235	145.47	0.661876	71.8	49.9	21.9	2.27854	23	5.77	4.61	0.88	1.76	3.59	90.1	79.5741	387.6	0	24.6	0	1	0	1	0	1	1	0	0	1	0
28	1	5.19	2.35	2.26	0.26	249	45.3	43.5	5	110.177	1.03982	8.69231	105.957	258.916	0.270354	67.3181	0.4176	68.8	46.5	22.3	2.0852	80	1	6.22	1.37	4.01	4.1	57.2	160.254	417.9	0	24.68	1	2	0	1	0	1	1	0	0	0	0
48	1	8.34	5.81	1.44	0.89	305	69.6	17.3	10.7	211.806	4.03472	1.61798	52.4957	1230.59	3.5909	1095.23	1.32286	74.6	47.5	27.1	1.75277	74	2.13	6.35	1.36	4.02	6.44	108.1	66.3427	535	0	25.72	0	1	0	1	1	1	1	0	0	0	1
54	1	5.88	2.69	2.66	0.44	235	45.7	45.2	7.5	88.3459	1.01128	6.04545	87.3606	237.65	0.444962	104.566	0.430331	82.3	46	36.3	1.26722	34	3.56	3.67	0.92	1.73	1.34	69.4	112.238	356.3	0	17.75	NA	NA	0	1	0	0	1	0	0	1	0
25	1	6.08	2.53	3.18	0.25	223	41.7	52.3	4.1	70.1258	0.795597	12.72	88.1423	177.418	0.198899	44.3546	0.35677	83.3	51.2	32.1	1.59502	16	0.9	3.67	1.41	2.03	4.29	84.9	100.455	397.9	0	21.63	0	0	0	0	0	1	0	0	0	0	0
35	1	7.53	4.44	2.39	0.44	288	59	31.7	5.8	120.502	1.85774	5.43182	64.8649	535.029	0.817406	235.413	0.645049	78.7	51.3	27.4	1.87226	29	2.61	6.47	1.19	4.25	4.78	84.2	95.5549	384.9	0	22.94	0	1	0	0	0	1	1	0	0	1	0
60	1	5.18	3.01	1.64	0.46	152	58	31.7	8.9	92.6829	1.83537	3.56522	50.4983	278.976	0.844268	128.329	1.20748	64.7	42.6	22.1	1.9276	7	1.75	5.45	1.1	3.55	4.58	96.3	73.5177	496.7	0	23.03	0	1	0	0	0	1	1	0	0	0	1
26	1	6.58	3.88	2.18	0.41	229	59	33.1	6.2	105.046	1.77982	5.31707	59.0206	407.578	0.729725	167.107	0.777212	76.2	47.5	28.7	1.65505	14	1.77	4.48	1.26	2.71	4.85	83.5	101.82	508.1	0	25.72	0	1	0	0	0	1	1	0	0	1	0
47	1	3.96	2.17	1.44	0.22	182	54.7	36.4	5.6	126.389	1.50694	6.54545	83.871	274.264	0.331528	60.3381	0.827991	72.9	50.3	22.6	2.22566	28	2.27	3.19	0.98	1.67	5.16	79.9	96.7003	410.8	0	25.33	0	1	0	0	0	1	1	0	0	0	1
33	1	5.32	2.81	1.82	0.44	209	52.8	34.2	8.3	114.835	1.54396	4.13636	74.3772	322.687	0.679341	141.982	0.738735	68.3	47.4	20.9	2.26794	15	0.67	3.17	1.27	1.71	3.62	88.6	90.6836	315.1	0	21.6	NA	NA	0	1	0	0	1	0	0	1	0
45	1	5.79	3.22	1.82	0.38	235	55.6	31.4	6.6	129.121	1.76923	4.78947	72.9814	415.769	0.672308	157.992	0.752864	76.8	48.1	28.7	1.67596	31	0.83	4.49	1.35	2.47	4.1	67.7	119.565	349.4	0	27.64	NA	NA	0	0	0	0	0	0	0	1	0
49	1	6.73	3.87	2.12	0.58	223	57.6	31.5	8.6	105.189	1.82547	3.65517	57.6227	407.08	1.05877	236.107	0.818597	72.9	46.9	26	1.80385	22	1.26	4.52	1.34	2.68	6.11	85.5	88.2846	458.1	0	26.24	0	0	0	0	0	1	0	0	0	0	0
35	1	4.89	2.4	2.16	0.19	274	49	44.2	3.9	126.852	1.11111	11.3684	114.167	304.444	0.211111	57.8444	0.405515	80.9	49.3	31.6	1.56013	126	2.48	4.59	1	2.66	4.09	78.5	104.188	417.5	0	26.06	0	1	0	0	0	1	1	1	0	1	0
25	1	4.16	2.07	1.76	0.23	205	49.8	42.3	5.5	116.477	1.17614	7.65217	99.0338	241.108	0.270511	55.4548	0.573725	78.7	51.4	27.3	1.88278	24	0.71	2.82	1.01	1.66	4.7	92.9	89.8904	367.5	0	20.17	0	0	0	0	0	1	1	0	0	0	0
49	1	5.56	3.44	1.68	0.25	194	61.8	30.2	4.5	115.476	2.04762	6.72	56.3953	397.238	0.511905	99.3095	1.05547	78.9	48.6	30.3	1.60396	28	1.61	5.01	1.09	3.27	4.93	73.4	106.577	396.3	0	27.73	0	1	0	1	0	1	1	0	0	1	0
81	1	4.01	2.28	1.32	0.27	122	57	32.9	6.7	92.4242	1.72727	4.88889	53.5088	210.727	0.466364	56.8964	1.4158	71	43.7	27.3	1.60073	13	1.27	4.14	1.29	2.49	4.36	93.8	71.9712	355.2	0	20.9	0	1	0	0	0	0	0	0	0	1	1
60	1	6.5	3.9	2	0.31	188	60.3	31.4	4.8	94	1.95	6.45161	48.2051	366.6	0.6045	113.646	1.03723	73.3	47	26.3	1.78707	36	0.91	3.72	0.98	2.38	7.96	87.9	82.282	338.8	0	26.89	NA	NA	0	1	0	0	1	0	0	1	0
41	1	3.73	1.41	1.94	0.23	243	37.7	52	6.2	125.258	0.726804	8.43478	172.34	176.613	0.167165	40.6211	0.299096	76.6	48	28.6	1.67832	29	0.75	3.86	1.39	2.12	3.57	72.8	111.152	319.7	0	23.07	0	0	0	0	0	0	0	0	0	0	0
54	1	6.5	4.35	1.84	0.27	240	66.8	28.3	4.2	130.435	2.36413	6.81481	55.1724	567.391	0.638315	153.196	0.985054	75	47.7	27.3	1.74725	56	1.3	3.25	1.13	1.87	3.73	78.2	96.8636	366.1	0	31.53	NA	NA	0	1	1	1	1	0	0	1	0
52	1	6.12	3.76	1.83	0.33	226	61.5	29.9	5.4	123.497	2.05464	5.54545	60.1064	464.35	0.678033	153.235	0.909135	70.5	45	25.5	1.76471	23	2.37	5	1.17	3.25	5.74	90.5	81.4343	357.7	0	26.51	0	1	0	1	0	1	1	0	0	0	1
59	1	8.24	2.7	3.22	0.51	181	32.7	39.1	6.2	56.2112	0.838509	6.31373	67.037	151.77	0.42764	77.4028	0.463265	64.9	42.8	22.1	1.93665	17	1.1	3.87	1.41	2.11	5.31	83.4	88.0592	413.1	0	25.54	0	0	0	1	0	1	0	0	0	0	0
28	1	6.32	4.14	1.63	0.33	290	65.5	25.8	5.2	177.914	2.53988	4.93939	70.0483	736.564	0.83816	243.066	0.87582	77.9	52.1	25.8	2.01938	20	2.3	5.31	1	3.51	3.39	72.9	118.803	371	0	22.95	NA	NA	0	0	0	1	1	0	0	1	0
41	1	4.31	1.82	2.1	0.24	148	42.2	48.7	5.6	70.4762	0.866667	8.75	81.3187	128.267	0.208	30.784	0.585586	81.3	48.4	32.9	1.47112	71	3.65	4.25	0.79	2.39	4.12	86.2	90.2343	497	0	31.46	1	2	0	1	0	1	1	0	0	1	1
40	1	4.88	3.31	1.36	0.17	268	67.8	27.9	3.5	197.059	2.43382	8	80.9668	652.265	0.41375	110.885	0.908143	69.5	46.3	23.2	1.99569	18	0.55	3.69	1.47	1.98	3.86	75.6	106.564	414	0	22.76	0	0	0	0	0	1	0	0	0	0	0
36	1	6.81	4.2	2.1	0.49	191	61.5	30.2	7.2	90.9524	2	4.28571	45.4762	382	0.98	187.18	1.04712	82.1	52.3	29.8	1.75503	37	1.37	4.11	1.22	2.38	4.74	80.3	100.804	486.9	0	26.83	0	1	0	1	0	1	1	0	0	0	0
29	1	7.04	4.78	1.74	0.4	228	67.9	24.7	5.7	131.034	2.74713	4.35	47.6987	626.345	1.09885	250.538	1.20488	75.1	50.7	24.4	2.07787	15	1.36	4.54	1.13	2.87	3.28	70.1	123.906	269.8	0	19.23	0	1	0	0	0	0	1	0	0	1	0
24	1	8.06	6.19	1.51	0.32	229	76.8	18.7	4	151.656	4.09934	4.71875	36.9952	938.748	1.31179	300.399	1.7901	82.9	52.9	30	1.76333	42	3.13	3.95	1.08	2	4.31	74.4	119.096	338.6	0	19.95	0	1	0	0	0	0	1	0	0	0	0
61	1	7.8	4.99	2.05	0.57	281	63.93	26.2	7.29	137.073	2.43415	3.59649	56.3126	683.995	1.38746	389.877	0.866244	76.8	45	31.8	1.41509	20	1.9	6.09	1.51	3.64	5.6	80.7	91.1633	436	0	27.64	0	1	0	0	0	1	1	0	0	1	0
32	1	5.68	3.03	2.23	0.34	198	53.3	39.3	6	88.7892	1.35874	6.55882	65.3465	269.031	0.461973	91.4707	0.686235	79.9	48.8	31.1	1.56913	14	1.22	4.75	1.51	2.76	6.14	82.5	99.5749	343.7	0	23.15	0	0	0	0	0	0	0	0	0	0	1
76	1	7.47	4.89	1.91	0.5	209	65.4	25.6	6.7	109.424	2.56021	3.82	42.7403	535.084	1.2801	267.542	1.22498	77	46.2	30.8	1.5	22	1.99	5.4	1.14	3.04	4.8	66.1	112.12	294.8	0	27.14	1	2	0	0	0	0	1	0	0	1	0
65	1	6	3.03	2.38	0.4	253	50.5	39.7	6.7	106.303	1.27311	5.95	83.4983	322.097	0.509244	128.839	0.503205	77.2	46.5	30.7	1.51466	20	1.48	5.66	1.37	3.64	4.97	64.9	117.938	301.4	0	23.99	0	1	0	0	0	0	1	0	0	1	0
41	1	6.34	3.87	2.05	0.24	243	61.1	32.3	3.8	118.537	1.8878	8.54167	62.7907	458.737	0.453073	110.097	0.776874	79.3	50.7	28.6	1.77273	34	1.82	5.77	1.9	3.16	4.77	77.9	102.242	498.8	0	21.91	0	1	0	1	0	1	1	0	0	0	1
51	1	5.71	3.6	1.5	0.44	194	62.4	26	7.7	129.333	2.4	3.40909	53.8889	465.6	1.056	204.864	1.23711	71.2	44.9	26.3	1.70722	46	1.8	5.07	1.14	3.22	3.44	100.6	71.7158	410.9	0	24.28	0	1	0	1	0	1	1	0	0	1	1
62	1	5.41	2.09	2.72	0.31	184	38.6	50.3	5.7	67.6471	0.768382	8.77419	88.0383	141.382	0.238199	43.8285	0.417599	74.9	48.5	26.4	1.83712	16	1.66	5.01	1.44	3.17	5.78	67.8	112.694	359.6	0	27.41	0	0	0	0	1	1	1	0	0	1	0
56	1	6.14	3.58	2.07	0.29	229	58.3	33.7	4.7	110.628	1.72947	7.13793	63.9665	396.048	0.501546	114.854	0.755226	76.1	46.6	29.5	1.57966	15	1.46	4.76	1.26	2.96	5.14	75.2	100.994	430.5	0	23.45	1	2	0	0	0	1	1	0	0	0	1
23	1	7.54	4.36	2.4	0.39	246	57.9	31.8	5.2	102.5	1.81667	6.15385	56.422	446.9	0.7085	174.291	0.738482	75	49.8	25.2	1.97619	25	4.2	4.52	0.96	2.45	5.21	81.5	107.24	354.6	0	26.57	0	0	0	1	0	0	1	0	0	1	1
61	1	5.04	2.93	1.69	0.36	181	58.2	33.5	7.1	107.101	1.73373	4.69444	61.7747	313.805	0.624142	112.97	0.957861	72.5	45.2	27.3	1.65568	16	0.74	4.47	1.34	2.76	4.56	88.6	81.2398	296.6	0	22.84	0	1	0	0	0	0	0	0	0	0	0
34	1	8.9	5.4	2.81	0.47	231	60.7	31.6	5.3	82.2064	1.92171	5.97872	42.7778	443.915	0.903203	208.64	0.831908	76.2	46.4	29.8	1.55705	40	2.9	5.24	1.13	3.34	4.26	93.6	84.2921	437	0	28.08	0	1	0	1	0	1	1	0	0	1	0
31	1	7.15	2.9	3.13	0.39	202	40.5	43.8	5.5	64.5367	0.926518	8.02564	69.6552	187.157	0.361342	72.9911	0.458672	77.1	47.6	29.5	1.61356	14	1.43	4.92	1.49	3.09	5.87	86.7	94.1904	397.8	0	23.95	0	1	0	0	0	1	0	0	0	1	0
64	1	4.57	2.33	1.96	0.2	243	51	42.9	4.4	123.98	1.18878	9.8	104.292	288.872	0.237755	57.7745	0.489208	69.4	40.3	29.1	1.38488	15	0.88	5	1.51	3.12	6.06	89.4	79.6562	349.9	0	23.13	0	0	0	0	0	0	1	0	0	0	0
39	1	7	4.66	1.85	0.39	209	66.6	26.4	5.6	112.973	2.51892	4.74359	44.8498	526.454	0.982378	205.317	1.20522	75.3	48.9	26.4	1.85227	42	1.99	4.71	1.1	2.81	6.79	75.7	106.874	441.5	0	30.76	0	0	0	1	1	1	1	0	0	1	0
71	1	5.61	3.09	2.05	0.4	179	55.1	36.5	7.1	87.3171	1.50732	5.125	57.9288	269.81	0.602927	107.924	0.842077	77.4	47.2	30.2	1.56291	47	1.89	5.1	1.59	2.79	6.7	65.3	115.212	485.7	0	25.82	0	1	0	1	0	1	1	0	0	0	0
73	1	7.11	4.74	1.73	0.58	225	66.7	24.3	8.2	130.058	2.73988	2.98276	47.4684	616.474	1.58913	357.555	1.21773	76.4	49.3	27.1	1.81919	26	1.18	3.77	1.41	1.98	5.74	79.2	90.3471	282	0	28.72	0	1	0	1	1	0	0	0	0	1	0
56	1	6.67	4.07	1.99	0.45	253	61.1	29.8	6.7	127.136	2.04523	4.42222	62.1622	517.442	0.920352	232.849	0.80839	77.2	47.4	29.8	1.5906	45	2.19	5.62	1.35	3.48	6.26	82.5	90.0837	456.1	0	22.95	0	1	0	0	0	1	1	0	0	0	1
25	1	6.07	3.2	2.34	0.28	244	52.7	38.6	4.6	104.274	1.36752	8.35714	76.25	333.675	0.382906	93.4291	0.56046	75.7	50	25.7	1.94553	37	1.04	3.16	1.03	1.72	4.18	92.6	90.2499	532.5	0	22.07	0	0	0	0	0	1	1	0	0	1	0
66	1	6.32	3.64	2.06	0.55	220	57.6	32.6	8.7	106.796	1.76699	3.74545	60.4396	388.738	0.971845	213.806	0.803177	67.4	47.5	19.9	2.38693	20	1.02	4.99	2.37	2.28	5.82	75	98.3903	215	0	31.26	1	2	0	1	0	0	0	0	0	0	0
72	1	6.19	4.01	1.68	0.28	163	64.9	27.1	4.5	97.0238	2.3869	6	40.6484	389.065	0.668333	108.938	1.46436	76.2	47.9	28.3	1.69258	21	2.27	4.9	1.12	2.95	5	62.2	122.033	410.9	1	24.74	0	1	0	0	0	1	1	0	0	0	0
70	1	5.95	3.17	2.32	0.41	133	53.2	39	6.9	57.3276	1.36638	5.65854	41.9558	181.728	0.560216	74.5087	1.02735	80.8	48.2	32.6	1.47853	18	1.86	4.06	0.91	2.41	4.34	72.5	101.519	340.1	1	26.29	0	0	0	0	0	0	1	0	0	1	0
74	1	6.82	3.6	2.57	0.46	261	52.9	37.7	6.7	101.556	1.40078	5.58696	72.5	365.603	0.644358	168.177	0.536697	76.5	43.7	32.8	1.33232	33	2.5	5.03	1.12	3.04	7.87	108.4	61.1868	437.4	1	29.12	0	1	0	0	0	1	1	0	0	1	0
71	1	4.13	2.32	1.35	0.38	196	56.1	32.7	9.2	145.185	1.71852	3.55263	84.4828	336.83	0.653037	127.995	0.876795	75.8	47.7	28.1	1.69751	21	1.64	3.51	1.12	2.06	4.51	81.5	87.646	420.1	1	28.4	0	1	0	0	0	1	1	0	0	1	1
70	1	6.73	3.51	2.76	0.36	193	52.3	41	5.3	69.9275	1.27174	7.66667	54.9858	245.446	0.457826	88.3604	0.658932	72.5	46.3	26.2	1.76718	21	2.33	4.76	1.31	2.83	5	69.7	106.575	410.9	1	27.49	0	1	0	1	0	1	1	0	0	0	1
50	1	6.89	3.56	2.57	0.57	193	51.6	37.3	8.3	75.0973	1.38521	4.50877	54.2135	267.346	0.789572	152.387	0.717727	69.4	43.7	25.7	1.70039	21	2.01	4.95	0.99	3.22	4.86	91.3	81.1222	441.2	0	27.08	0	1	0	0	0	1	1	0	0	1	1
53	1	5.94	3.34	2.01	0.47	185	56.2	33.8	7.9	92.0398	1.66169	4.2766	55.3892	307.413	0.780995	144.484	0.898212	71.1	44.2	26.9	1.64312	18	2.51	7.38	1.33	5.14	7.18	60.9	132.316	295.3	0	22.43	0	1	0	0	1	0	1	0	0	0	0
28	1	5.76	2.98	2.27	0.28	296	51.8	39.4	4.9	130.396	1.31278	8.10714	99.3289	388.581	0.367577	108.803	0.443505	75.1	48.5	26.6	1.82331	29	1.22	4.51	1.07	2.98	4.56	75.3	114.148	509.1	0	21.12	0	0	0	0	0	1	1	0	0	1	1
42	1	5.2	3.06	1.54	0.47	205	58.9	29.6	9	133.117	1.98701	3.2766	66.9935	407.338	0.933896	191.449	0.969275	78.2	49.2	29	1.69655	35	0.64	3.21	1.3	1.63	6.39	81.2	96.7213	384.8	0	21.36	0	1	0	0	0	1	0	0	0	0	1
45	1	3.65	1.54	1.68	0.21	178	42.2	46	5.8	105.952	0.916667	8	115.584	163.167	0.1925	34.265	0.514981	71.3	44	27.3	1.61172	24	1.33	4.18	1.08	2.6	5.29	86.5	88.3635	410.3	0	24.57	NA	NA	0	0	0	1	1	0	0	0	0
49	1	7.6	3.42	3.47	0.4	277	44.9	45.7	5.3	79.8271	0.985591	8.675	80.9942	273.009	0.394236	109.203	0.355809	77.1	47.2	29.9	1.5786	37	1.91	6.46	1.58	3.95	4.04	80.6	94.9541	456	0	27.85	0	0	0	1	0	1	1	0	0	1	0
42	1	6.42	3.8	2.2	0.41	102	58.6	33.6	6.4	46.3636	1.72727	5.36585	26.8421	176.182	0.708182	72.2345	1.6934	67	45.5	21.5	2.11628	24	1.04	3.04	1.17	1.62	5.57	78.5	100.843	318.2	0	23.25	1	2	0	0	0	0	1	0	0	0	1
38	1	5.1	3	1.6	0.36	278	59.3	31.2	7	173.75	1.875	4.44444	92.6667	521.25	0.675	187.65	0.67446	72	44.3	27.7	1.59928	18	3.14	4.84	1.12	2.77	5.87	109.1	68.3942	494.3	0	22.5	0	0	0	0	0	1	1	0	0	1	0
47	1	4.5	2.8	1.41	0.24	197	62.3	31.3	5.3	139.716	1.98582	5.875	70.3571	391.206	0.476596	93.8894	1.00803	75	48.8	26.2	1.8626	37	2.36	5.21	1.32	3.22	4.9	101.3	72.152	521.7	0	26.12	0	1	0	1	0	1	1	0	0	1	0
38	1	7.5	4.26	2.61	0.37	163	56.9	34.8	4.9	62.4521	1.63218	7.05405	38.2629	266.046	0.603908	98.437	1.00134	75.9	46.1	29.8	1.54698	17	2.22	3.39	1.07	1.79	4.51	66.5	125.989	593.5	0	25.31	NA	NA	0	1	0	1	1	0	0	0	1
34	1	4.77	1.8	2.5	0.34	192	37.8	52.4	7.1	76.8	0.72	7.35294	106.667	138.24	0.2448	47.0016	0.375	77.2	49.3	27.9	1.76703	21	0.67	4.7	2.96	1.73	5.25	81	100.756	469.1	0	17.45	0	1	0	0	0	1	0	0	0	1	0
42	1	7.4	4.85	1.92	0.4	205	65.6	25.9	5.4	106.771	2.52604	4.8	42.268	517.839	1.01042	207.135	1.23222	76.1	47.8	28.3	1.68905	20	1.37	4.67	1.07	2.95	4.45	78.3	101.161	419.1	0	24.8	0	0	0	0	0	1	1	0	0	0	0
28	1	8	5.13	2.46	0.26	191	64	30.8	3.3	77.6423	2.08537	9.46154	37.232	398.305	0.542195	103.559	1.09181	71	45.9	25.1	1.82869	58	0.79	4.34	1.23	2.79	5.25	106.2	74.6788	503.7	0	20.56	0	1	0	0	0	1	1	0	0	1	0
49	1	5.01	2.47	2.14	0.29	237	49.3	42.7	5.8	110.748	1.15421	7.37931	95.9514	273.547	0.33472	79.3286	0.487007	70.6	44.5	26.1	1.70498	18	3.52	4.02	0.87	2.18	3.76	90.1	82.7562	373.1	0	29.03	0	0	0	1	0	1	1	0	0	1	0
35	1	4.96	2.02	2.44	0.26	197	40.8	49.2	5.2	80.7377	0.827869	9.38462	97.5248	163.09	0.215246	42.4034	0.420238	71.5	46.6	24.9	1.87149	14	1.31	3.65	1.09	2.07	6.72	72.5	114.929	285.4	0	22.87	0	0	0	0	0	0	1	0	0	0	0
51	1	7.2	4.6	1.7	0.8	282	63.7	23.3	11.1	165.882	2.70588	2.125	61.3043	763.059	2.16471	610.447	0.959533	72.5	47.9	24.6	1.94715	31	1.16	3.7	0.95	2.28	3.26	76.8	100.066	423	0	35.96	NA	NA	0	1	0	1	1	0	0	1	1
38	1	5.69	3.04	1.79	0.42	188	53.4	31.5	7.4	105.028	1.69832	4.2619	61.8421	319.285	0.713296	134.1	0.903364	78.5	48.5	30	1.61667	48	1.19	4.66	1.69	2.4	6.31	68	122.568	265.3	0	23.75	0	0	0	0	0	0	0	0	0	0	0
50	1	3.3	1.8	1.1	0.32	220	54.5	34.1	9.7	200	1.63636	3.4375	122.222	360	0.523636	115.2	0.743802	75	48.5	26.5	1.83019	33	0.83	4.3	1.44	2.42	5.44	87.4	85.6121	489.9	0	24.01	0	0	0	0	0	1	0	0	0	1	1
49	1	5.26	3.22	1.34	0.42	224	61.2	25.5	8	167.164	2.40299	3.19048	69.5652	538.269	1.00925	226.073	1.07276	78.9	46.5	32.4	1.43519	28	2.96	4.79	0.95	3.11	6.71	77.1	100.301	369	0	26.71	0	1	0	1	0	1	1	0	0	0	0
32	1	9.13	5.64	2.82	0.54	311	61.8	30.9	5.9	110.284	2	5.22222	55.1418	622	1.08	335.88	0.643087	77.6	48	29.6	1.62162	18	0.75	5.11	1.55	3.13	7.36	92	87.0442	539.4	0	23.57	0	1	0	0	0	1	1	0	0	1	0
49	1	6.52	3.43	2.54	0.22	193	52.5	39	3.4	75.9843	1.35039	11.5455	56.2682	260.626	0.297087	57.3377	0.699686	68.6	49.1	19.5	2.51795	23	1.17	3.39	1.41	1.79	5.31	99.9	72.8563	357.6	0	25.22	NA	NA	0	0	0	1	0	0	0	0	0
39	1	6.59	3.84	2.29	0.38	185	58.2	34.7	5.8	80.786	1.67686	6.02632	48.1771	310.218	0.637205	117.883	0.906409	73.7	48.3	25.4	1.90157	71	1.06	5.81	1.47	3.76	5.04	64.3	130.72	311.9	0	21.97	0	1	0	0	0	0	1	0	0	1	0
43	1	6.03	3.4	1.94	0.37	265	56.4	32.2	6.1	136.598	1.75258	5.24324	77.9412	464.433	0.648454	171.84	0.66135	70.4	44.2	26.2	1.68702	18	3.63	4.69	0.8	2.69	3.86	81.4	96.0229	447.9	0	26.33	0	1	0	0	0	1	1	0	0	0	0
34	1	6.09	3.96	1.63	0.34	214	64.9	26.8	5.6	131.288	2.42945	4.79412	54.0404	519.902	0.826012	176.767	1.13526	70.8	48	22.8	2.10526	17	1.6	3.19	1.01	1.73	3.77	81.6	99.8426	502.4	0	24.83	0	1	0	0	0	1	1	0	0	0	0
34	1	5.87	3.06	2.03	0.68	367	52.1	34.6	11.6	180.788	1.50739	2.98529	119.935	553.212	1.02502	376.184	0.410733	78.8	44.3	34.5	1.28406	35	0.68	3.36	1.08	1.94	3.8	64.3	133.97	375.2	0	24.36	0	0	0	1	0	1	1	0	0	1	0
52	1	5.03	3.22	1.49	0.27	181	64	29.6	5.4	121.477	2.16107	5.51852	56.2112	391.154	0.58349	105.612	1.19396	73	49.5	23.5	2.10638	16	2.33	4.86	1.02	3.01	4.21	102	70.2585	382.8	0	23.32	0	0	0	0	0	1	1	0	0	0	0
37	1	5.99	3.27	2.39	0.21	279	54.6	39.9	3.5	116.736	1.3682	11.381	85.3211	381.728	0.287322	80.1629	0.490395	77.4	46.6	30.8	1.51299	21	0.77	4.86	1.51	2.96	5.36	94.2	82.3738	322.7	0	21.98	0	1	0	0	0	0	0	0	0	0	1
42	1	4.5	2.64	1.44	0.25	150	58.7	32	5.6	104.167	1.83333	5.76	56.8182	275	0.458333	68.75	1.22222	72.5	46.3	26.2	1.76718	23	1.26	3.97	1.1	2.51	5.5	100.4	74.4346	356.7	0	25.09	0	1	0	1	0	0	1	0	0	1	1
61	1	6.8	4.4	1.87	0.48	216	64.7	27.5	7.1	115.508	2.35294	3.89583	49.0909	508.235	1.12941	243.953	1.08932	77.3	49.6	27.7	1.79061	14	2.18	4.8	1.04	2.93	6.52	54.5	147.975	310.2	0	27.23	0	1	0	1	0	0	1	0	0	0	0
50	1	4.9	2.5	1.8	0.43	229	52.3	36.5	8.7	127.222	1.38889	4.18605	91.6	318.056	0.597222	136.764	0.606502	76	49.1	26.9	1.82528	28	0.6	4.84	1.48	3.31	5.8	63.3	127.476	376.8	0	24.84	NA	NA	0	0	0	1	1	0	0	1	1
36	1	5.98	3.3	2.17	0.38	171	55.2	36.3	6.4	78.8018	1.52074	5.71053	51.8182	260.046	0.57788	98.8175	0.88932	74.9	47.5	27.4	1.73358	53	2.63	5.09	1	3.2	5.6	70.1	119.202	398.9	0	25.78	0	1	0	1	0	1	1	0	0	0	0
28	1	7.07	4.27	2.18	0.42	284	60.5	30.8	5.9	130.275	1.95872	5.19048	66.5105	556.275	0.822661	233.636	0.689689	73.6	48.2	25.4	1.89764	12	0.56	3.18	1.25	1.68	4.84	85	98.2951	380.2	0	22.23	0	1	0	0	0	1	1	0	0	1	0
30	1	7	4.5	1.9	0.48	176	64.4	26.7	6.9	92.6316	2.36842	3.95833	39.1111	416.842	1.13684	200.084	1.34569	75.9	49.2	26.7	1.8427	29	6.07	5.6	1.11	2.91	5.72	100	79.4459	382.5	0	24.58	NA	NA	0	0	0	1	1	0	0	0	0
41	1	5.3	2.6	2.1	0.45	168	49	40	8.5	80	1.2381	4.66667	64.6154	208	0.557143	93.6	0.736961	74.6	47	27.6	1.7029	24	1.07	4.59	1.29	2.87	5.12	72.8	111.152	341.5	0	22.94	0	0	0	1	0	0	0	0	0	0	0
24	1	5.73	2.99	2.21	0.45	350	52.17	38.6	7.9	158.371	1.35294	4.91111	117.057	473.529	0.608824	213.088	0.386555	67.8	47.6	20.2	2.35644	16	0.55	4.83	1.33	3.21	4.88	73	121.921	410.4	0	20.86	NA	NA	0	0	0	1	1	0	0	1	0
38	1	5.7	3.11	2.02	0.46	215	54.5	35.4	8.1	106.436	1.5396	4.3913	69.1318	331.015	0.708218	152.267	0.716095	71.5	46.6	24.9	1.87149	22	1.15	4.44	1.33	2.78	5.38	79.8	100.606	444.2	0	20.91	0	0	0	0	0	1	0	0	0	1	0
35	1	6.71	3.33	2.82	0.5	278	49.6	42	7.5	98.5816	1.18085	5.64	83.4835	328.277	0.590426	164.138	0.424767	80.4	47.1	33.3	1.41441	79	1	3.77	1.23	2.23	4.63	80.6	100.849	578	0	25.25	NA	NA	0	1	0	1	1	1	0	0	1
27	1	5.84	3.43	1.75	0.4	228	58.7	30	6.8	130.286	1.96	4.375	66.4723	446.88	0.784	178.752	0.859649	81.3	48.9	32.4	1.50926	13	0.97	3.28	1.2	1.82	4.51	78.5	109.142	337.1	0	17.5	0	1	0	0	0	0	1	0	0	1	0
47	1	4.8	2.46	1.99	0.27	162	51.2	41.5	5.6	81.407	1.23618	7.37037	65.8537	200.261	0.333769	54.0706	0.763075	71.5	49.5	22	2.25	17	2.59	4.42	1.02	2.75	6.16	75.3	104.041	514.1	0	23.28	1	2	0	0	0	1	1	0	0	1	0
45	1	5.18	2.64	2.14	0.26	301	51	41.3	5	140.654	1.23364	8.23077	114.015	371.327	0.320748	96.545	0.409849	72	48.2	23.8	2.02521	25	1.92	5.12	1.34	3.09	4.56	84.2	91.3515	588.9	0	29.94	0	1	0	1	0	1	1	0	0	0	1
52	1	5.84	2.9	2.14	0.44	249	49.8	36.6	7.5	116.355	1.35514	4.86364	85.8621	337.43	0.596262	148.469	0.544233	74.1	48.1	26	1.85	125	1.94	6.39	1.31	4.29	4.1	88.3	83.9452	542.5	0	29.34	1	2	0	1	1	1	1	1	0	1	1
35	1	5.28	3.09	1.76	0.3	207	58.5	33.3	5.7	117.614	1.75568	5.86667	66.9903	363.426	0.526705	109.028	0.848155	75.5	48.3	27.2	1.77574	17	1.05	4.5	1.62	2.68	3.82	78.6	104.025	466.4	0	21.94	NA	NA	0	0	0	1	0	0	0	1	0
36	1	8.53	4.98	3.06	0.35	188	58.4	35.9	4.1	61.4379	1.62745	8.74286	37.751	305.961	0.569608	107.086	0.865665	77.2	48.6	28.6	1.6993	31	1.9	4.87	1.62	2.81	5.06	83.2	96.4863	323.8	0	24.22	0	1	0	0	0	0	1	0	0	0	0
42	1	6.09	3.38	2.22	0.3	208	55.4	36.5	4.9	93.6937	1.52252	7.4	61.5385	316.685	0.456757	95.0054	0.731982	71.5	46.6	24.9	1.87149	18	1.15	4.81	1.18	3.03	5.25	76.3	104.443	428	0	22.52	0	0	0	0	0	1	1	0	0	0	1
41	1	5.52	3.24	1.8	0.33	191	58.7	32.6	6	106.111	1.8	5.45455	58.9506	343.8	0.594	113.454	0.942408	76.2	48.5	27.7	1.7509	54	1.64	4.51	1.15	2.76	4.5	72.5	111.72	423.3	0	25.8	0	1	0	1	0	1	1	0	0	0	0
47	1	4.45	2.53	1.5	0.29	193	56.9	33.7	6.5	128.667	1.68667	5.17241	76.2846	325.527	0.489133	94.4027	0.873921	69.8	47.1	22.7	2.07489	14	0.78	4.9	1.86	2.68	3.67	84.8	89.8525	385.3	0	22.76	0	1	0	0	0	1	0	0	0	1	0
[truncated: 8,072 more rows]
